# Supplementary material for: HIF1 activity in photoreceptors drives type 3 neovascularization and retinal atrophy in a new mouse model of age-related macular degeneration
Source: Cell Death Dis. 2025 Oct 6;16(1):687. doi: 10.1038/s41419-025-08028-7 (PMC12500916; doi:10.1038/s41419-025-08028-7)
Supplement: Supplementary file 1 — Table S1 [file 41419_2025_8028_MOESM1_ESM.xlsx]

## Sheet: upregulated genes
Table S1:
Differentially upregulated genes in rod-nsHif1a retinas
cutoff: p ≤ 0.05
gene_name	logFC	adj.P.Val
Xist	8.60622	0.0205643
Adm2	6.24248	0.000145836
Adm	5.24193	0.000143242
Gpr15lg	5.07297	0.00125674
H2-Q2	4.82889	0.000963909
Gm35215	4.04233	0.00277719
Ppp1r3g	3.73978	0.0018047
Gm10475	3.62774	0.00374749
Smtnl2	3.34343	0.00046325
ENSMUSG00000131784	2.97357	0.0093894
Stc2	2.91537	0.00102285
Gm15283	2.90978	0.000936252
Gm20742	2.68482	0.00291055
Ccdc194	2.59964	0.0039209
H2-Ab1	2.44992	0.0316142
H2-T13	2.42797	0.00385416
Egln3	2.3775	0.00199119
Uts2r	2.29128	0.000961091
Gm41608	2.21597	0.000743554
H2-T11-ps	2.20003	0.0445418
Gm16754	2.12412	0.000230862
1700001L05Rik	2.0911	0.00178392
H2-T5	2.03018	0.0100383
Edn2	1.91852	0.00328196
Fgf2	1.87132	0.00221
Il16	1.83983	0.0287615
Muc2	1.79633	0.000743554
Dio2	1.77109	0.0069896
Gm13821	1.7269	0.0210079
Atf3	1.68954	0.00558059
Bcl3	1.66557	0.031954
Cebpd	1.66172	0.0173181
Lad1	1.61968	0.00640542
Garin1a	1.54255	0.0145034
Prelid2	1.53802	0.00674414
Gm37904	1.51692	0.0216672
Npy4r	1.49404	0.0364384
Gm9081	1.48097	0.0342553
Lif	1.47587	0.00545699
Tmem26	1.45277	0.0211316
Gm12802	1.44641	0.0265234
Tnnt2	1.4035	0.0290766
Gm57341	1.3875	0.0242001
Maff	1.38711	0.00536408
Cryzl2	1.35662	0.011994
Ciart	1.35314	0.00381943
Mthfd1l	1.34792	0.00122125
Prph	1.34529	0.0332793
Tnfsf9	1.30175	0.00424559
Egln1	1.29833	0.000170444
Slc16a3	1.29441	0.000143242
Spidr	1.28655	0.00457073
Fosl2	1.2713	0.00259102
Espn	1.25544	0.000719856
Dennd2c	1.25184	0.0333953
Cdkn1a	1.24159	0.00805025
Gm38503	1.2266	0.0193538
Gadd45g	1.20815	0.00187489
Dlx3	1.18904	0.0274044
Lrrc2	1.1732	0.0093894
Socs3	1.17096	0.0204799
Fhad1	1.16158	0.0401636
Hilpda	1.14948	0.00148831
Gm15502	1.11811	0.0473214
Plcxd1	1.11803	0.00374749
Gm13315	1.11435	0.0408284
Ak3l2-ps	1.09497	0.00536197
Col26a1	1.07701	0.0410313
Gm33195	1.06924	0.0230726
Syce2	1.06519	0.0026037
Gm16439	1.06405	0.00109374
Gm6532	1.05801	0.00291055
Ppp1r3b	1.05289	0.00658991
Junb	1.04441	0.00308603
Gys1	1.03876	0.000568097
ENSMUSG00000135739	1.02976	0.0243368
Chac1	1.02714	0.0458449
Ak4	1.02237	0.000143242
6820408C15Rik	1.01433	0.0352909
Gm5987	1.01174	0.0195258
Gm57346	0.999127	0.0284622
Bnip3	0.98276	0.000145836
Pfkfb3	0.980456	0.000272183
Atg9b	0.977254	0.00286996
H3c4	0.976728	0.0118839
Rfx2	0.9314	0.00572508
Phospho1	0.914371	0.00125208
ENSMUSG00000133849	0.913659	0.000272183
Jak3	0.907836	0.0378203
H4c3	0.904036	0.00751235
Fam162a	0.898021	0.000473343
AU021092	0.886727	0.0488648
Gm15327	0.873393	0.0284447
2500002B13Rik	0.871825	0.0153076
Dock6	0.870825	0.0177507
Gm57854	0.863887	0.0149426
Tbl2	0.856011	0.000272183
Gm44429	0.832585	0.0359803
Sstr3	0.832561	0.0209307
Vwa1	0.829873	0.00139108
Baiap2l1	0.82947	0.0286605
Gm16062	0.824956	0.0407462
ENSMUSG00000129449	0.822707	0.0143456
Pgbd1	0.818682	0.0212205
Gm9790	0.811196	0.00142519
Vegfa	0.810183	0.000145836
Btc	0.787361	0.012474
Spsb2	0.785191	0.00690466
Adk	0.781791	0.00157341
Rps19-ps1	0.781637	0.0173181
Mcam	0.779928	0.0110615
Gls2	0.762337	0.00139108
Gm4828	0.761602	0.0220089
Trib3	0.761413	0.0478957
Ier3	0.756482	0.000623143
Slco1c1	0.750905	0.0139398
Gm5191	0.750301	0.0473214
Gm5425	0.749397	0.0211972
Mctp1	0.74539	0.0243368
Gm48236	0.72604	0.00267203
ENSMUSG00000142392	0.721025	0.0344787
Pde3b	0.718182	0.00642878
Jmjd6	0.718156	0.000181045
Nfkbiz	0.715512	0.0178458
Ankrd37	0.71125	0.00265301
Plscr1	0.704289	0.0377584
Gck	0.70129	0.00374749
Arid5a	0.701179	0.009097
Neurl1a	0.701161	0.000143242
Samd1	0.694756	0.000143242
Sap30	0.691639	0.00913999
Hspa1b	0.690747	0.00117423
Stat3	0.686963	0.00805025
Gm12416	0.682252	0.00509628
Gm4609	0.681189	0.0207088
H2-K2	0.671107	0.0220089
Higd1a	0.670558	0.00078864
ENSMUSG00000135315	0.668262	0.0280736
Gadd45b	0.665054	0.00643888
Ddit4	0.654513	0.000963909
Ufsp1	0.654208	0.00930405
ENSMUSG00000131626	0.648987	0.021263
Ero1a	0.640778	0.0017409
Antxr2	0.638706	0.0154638
Pbxip1	0.635869	0.00291055
Gm3222	0.630733	0.0129925
Tnfrsf12a	0.63046	0.0331055
Plxnd1	0.622617	0.0278786
Lrrc8c	0.618592	0.00451075
Rpl38	0.616437	0.0284447
Slc19a2	0.615168	0.00232902
Gm8337	0.611803	0.00805025
Mgst1	0.607601	0.0109968
Gm45064	0.605679	0.0444726
Gm5855	0.605437	0.0330862
Nab2	0.603421	0.00805025
Fgf11	0.602366	0.000143242
Lonrf1	0.601452	0.00625306
Gm7293	0.591586	0.0447448
Plod2	0.589996	0.00199119
Hspa2	0.588946	0.0311123
P4ha2	0.588311	0.0018047
Slc2a3	0.583611	0.000143242
Pros1	0.581042	0.046664
Ldha-ps2	0.580008	0.00134347
Agtpbp1	0.579016	0.000788442
Slc2a1	0.576912	0.00199119
Cox4i2	0.576502	0.00767363
Stat6	0.568106	0.0127349
Rpl19-ps7	0.566235	0.033076
Shc4	0.565125	0.0493961
Dnajb1	0.564799	0.00434407
Pdk1	0.564304	0.00259146
Fosb	0.562361	0.0417273
2810032G03Rik	0.56183	0.0485596
Gpr146	0.556822	0.00267061
Gm9727	0.548128	0.0261194
Per2	0.54663	0.0101783
Rpl31-ps13	0.545316	0.0195258
Tcf24	0.542614	0.0221889
Proser2	0.540224	0.00447
Eid1	0.537326	0.000262151
Gstt1	0.535935	0.0141548
Clybl	0.535053	0.0406116
Hspa8	0.532708	0.00148831
Gm5452	0.529732	0.00125208
Me2	0.526472	0.00134347
Bhlhe41	0.520245	0.00536197
Sec22c	0.520155	0.00118997
Tfr2	0.519204	0.0383684
Gnb3	0.518789	0.00322084
Gm2574	0.517378	0.00187489
Tmem120b	0.516557	0.0232787
Ndp	0.51241	0.0018047
Mxi1	0.50976	0.00178392
Efna3	0.509	0.0197242
Clic1	0.507934	0.0452658
Mthfd2	0.503397	0.0307392
Ldha	0.500526	0.000143242
Gem	0.499771	0.00216429
Gm6210	0.499114	0.00411648
Gm10481	0.498673	0.0195258
Caprin2	0.494476	0.0221129
Bcar1	0.494244	0.000272684
H3c15	0.493463	0.00951445
Mif-ps6	0.492533	0.0296494
ENSMUSG00000122428	0.491605	0.0370604
Fau	0.490782	0.00393852
Plekha2	0.489145	0.00221
Mif-ps4	0.484321	0.000275281
Map3k1	0.482421	0.0047439
Gapdhrt	0.481988	0.00187552
Ednrb	0.48185	0.0301671
Gm2445	0.480482	0.0093894
Xbp1	0.479274	0.00148831
Mlf1	0.476697	0.0255822
Nutf2-ps2	0.475633	0.0328431
Triobp	0.475594	0.000623143
Gm8129	0.474824	0.0211972
Gm8355	0.473272	0.0134195
Ccng2	0.470344	0.00509628
Ing2	0.470225	0.00328196
Rpl36a	0.46956	0.0186806
Gm7204	0.469153	0.0278872
Dpf1	0.468938	0.0236786
Plekhb1	0.466635	0.00343831
Tmem179b	0.46423	0.00860973
Bnip3l	0.463707	0.000700371
Tiparp	0.463672	0.0178458
Pfkl	0.463012	0.000961091
Rnf145	0.461758	0.000143242
Dipk2a	0.46131	0.00122125
Gm16470	0.460666	0.00443502
Gm17241	0.457958	0.0406116
Pkp2	0.457672	0.0116381
Sesn2	0.457063	0.0278786
Klhl29	0.456492	0.0248119
Prtg	0.455126	0.0292792
R3hcc1l	0.454942	0.0104976
Gm4335	0.454513	0.0220089
Eif1b	0.453146	0.00122284
6720407P12Rik	0.452694	0.0177507
Rnf126	0.451382	0.000642511
P4ha1	0.45042	0.000473343
Rnf217	0.449753	0.0215873
ENSMUSG00000121482	0.448832	0.0421316
Gm15513	0.445823	0.0216322
Ankzf1	0.445077	0.0047439
Maml3	0.444969	0.0206515
Ache	0.443268	0.0031431
E2f6	0.441862	0.00557601
Gcnt4	0.441307	0.0178202
Gm13394	0.438874	0.00400554
Ahr	0.438257	0.00644491
Rtn4rl2	0.437341	0.0026037
Tpi-rs10	0.436317	0.0287198
Gm10359	0.433568	0.00281845
Gm7809	0.433298	0.0330862
Gpi-ps	0.43124	0.000272684
Gm2614	0.429149	0.0136439
E130114P18Rik	0.428539	0.023598
Gpt2	0.428386	0.00746415
Klhl36	0.428366	0.000642511
Zfp395	0.426373	0.00294123
Clk1	0.425945	0.00221
Slc41a1	0.425213	0.00596847
Nabp1	0.424717	0.0229219
Rpl28-ps3	0.424311	0.0382266
Mif	0.421593	0.00148831
Gm5507	0.421418	0.0392909
Trip10	0.42112	0.0028241
Gm7730	0.420637	0.0236091
Stard9	0.419154	0.0190835
Pgm1	0.418668	0.0035675
Mindy2	0.417839	0.00249297
Cav1	0.417165	0.0265234
Gm10284	0.416127	0.00175744
Uaca	0.415114	0.0062432
Bag3	0.413896	0.0444726
Bhlhe40	0.413878	0.00177453
Hk2	0.413069	0.041423
Grhpr	0.411196	0.00805025
Polk	0.411004	0.0210079
Gpi1	0.410374	0.000143242
Ikbip	0.409218	0.00765576
Rps27a	0.408894	0.0376517
ENSMUSG00000122396	0.408447	0.0100196
Rbis	0.408129	0.0487606
Gm12537	0.407046	0.003793
Gm15459	0.405094	0.00447
Klf10	0.400421	0.03428
Pvr	0.400399	0.0284226
Eno1	0.399762	0.00221
Gm15191	0.398939	0.00296445
Gm9396	0.396676	0.0414149
Hspa5	0.396242	0.0233718
L3mbtl3	0.396081	0.0119949
Phlda3	0.392086	0.0292822
Gm10136	0.391967	0.0311123
Gm12070	0.391882	0.000874775
Tead3	0.385842	0.00767363
Rpl36a-ps2	0.385363	0.0337311
Tpi1	0.381117	0.00124444
Gm11605	0.381055	0.0287198
Gm9247	0.379143	0.0196734
Ccdc115	0.379091	0.0116413
Rnf19a	0.378959	0.00142519
Ppp1r13l	0.378643	0.0193538
Gm10291	0.378431	0.01699
Gm14760	0.377917	0.0031431
Gm12033	0.377183	0.00587066
Prdx1	0.375775	0.00208244
Tfeb	0.375221	0.0456924
ENSMUSG00000121633	0.373073	0.0458449
Pdxp	0.372453	0.00467735
Arfgap3	0.371297	0.0410814
Zfp131	0.371057	0.0031431
Manf	0.370973	0.0114938
Tle3	0.370152	0.00221
Ndrg1	0.367077	0.00625306
Gm7336	0.366929	0.00287068
Kdm6b	0.365519	0.00625306
Kcnab2	0.364788	0.00199119
Pmvk	0.361151	0.00929609
Jdp2	0.36022	0.0304635
Rpl41	0.359597	0.0219457
Gm2606	0.359353	0.000272183
Ulk1	0.357855	0.00235197
Pdk3	0.357547	0.0108969
Polr1h	0.357422	0.0326111
Pnrc1	0.357137	0.00411648
Uba52-ps	0.356129	0.0146928
Chd7	0.35538	0.00393852
Ppp1ccb	0.354472	0.0193222
Vdac1	0.354132	0.0028285
Gm5559	0.352326	0.00232902
Rgs16	0.351656	0.0183772
Polr1g	0.350781	0.0294191
Eif4a1	0.350647	0.0026037
Prkab2	0.350386	0.0028241
Igfbp2	0.349279	0.0118946
Tmub1	0.348114	0.0311969
Zfp516	0.347989	0.000963909
Gm13370	0.345285	0.0197753
Gm14586	0.344247	0.0280005
Neurod4	0.343803	0.0187105
Lrrc24	0.34192	0.00542333
Rpl5-ps1	0.341184	0.0328313
Ccnd1	0.340893	0.00734467
Eif1a	0.340196	0.0174354
Ptgfrn	0.339548	0.035913
Siah2	0.339125	0.0308487
Bsg	0.338333	0.00102877
Prelid1	0.337662	0.00323541
Zfp292	0.336136	0.0070722
Errfi1	0.334681	0.0146928
Gm10293	0.334637	0.0144506
Cys1	0.333745	0.0474565
Pim2	0.331396	0.03164
Bmt2	0.330769	0.0195258
2610021A01Rik	0.330436	0.00644491
Igf1r	0.329687	0.00509628
Sybu	0.328957	0.0146832
Ly6h	0.327067	0.0385174
Xpnpep1	0.325854	0.00221
ENSMUSG00000130204	0.325112	0.0356795
Zfyve28	0.325006	0.00734467
Ppp1r15a	0.324828	0.0201458
Gbe1	0.324079	0.0189721
Gm7816	0.323627	0.0204799
Cd63	0.322716	0.029406
Gapdh	0.322346	0.00459243
Elovl2	0.322295	0.011994
Naa35	0.322145	0.0204799
Phf13	0.321201	0.0243825
Dynll1	0.318701	0.00247445
Phf10	0.318363	0.0204799
Siah3	0.31811	0.0146519
Zbtb1	0.317391	0.0445105
Swt1	0.317352	0.0247321
Syngr3	0.317051	0.00337605
Ftx	0.316773	0.0410313
Pgk1	0.316376	0.00294123
Mllt3	0.316146	0.00449517
Pdpn	0.314806	0.040042
Alkbh5	0.314553	0.00822603
Tubb2b	0.314168	0.0213647
Tra2a	0.313702	0.00951445
Gm16374	0.313405	0.0444726
Pgk1-rs7	0.311629	0.00142519
Arl6	0.311526	0.029406
Agbl5	0.311118	0.0177998
Gm15542	0.310997	0.00968588
Bend4	0.310424	0.00874683
Snx25	0.309626	0.00835324
Ppia	0.30886	0.0124651
Scrt2	0.307733	0.00963092
Marcksl1	0.307395	0.00557601
Sulf2	0.307388	0.00805025
Tpi-rs11	0.307141	0.0286322
Gm6061	0.306233	0.0379208
Gm5537	0.305322	0.00542333
Ppp1r3c	0.304986	0.00617812
Limd1	0.303744	0.0145321
Commd3	0.302627	0.0309624
Atg16l2	0.301918	0.0473214
Cck	0.30182	0.0423412
Kdm4b	0.301666	0.00167515
Lonp1	0.301076	0.0193222
Cd151	0.300575	0.0230553
Pde8b	0.300444	0.0144506
Herpud1	0.300401	0.0498068
Hexim1	0.298811	0.0273294
Cox20	0.298063	0.0193538
Inafm2	0.297823	0.0062964
Rpl17-ps8	0.297484	0.0488648
Dnajc21	0.296452	0.0244178
Gm12481	0.295207	0.010439
Ptpn2	0.294884	0.0090764
Stradb	0.294705	0.0344608
Eif4a-ps4	0.294547	0.00187552
Nfil3	0.294511	0.0337759
Apba3	0.294405	0.0415262
Rlf	0.294061	0.0190835
Serpine2	0.293609	0.0297629
Cry2	0.293574	0.00722154
Rnf144b	0.292556	0.0376146
Gm10221	0.291774	0.0232298
Cd47	0.291642	0.0102974
Cnot7	0.291614	0.00572508
Gpr180	0.290395	0.0278786
Atp1a1	0.289645	0.00815802
Vldlr	0.289487	0.00118997
Gm13680	0.289285	0.0407462
Noct	0.289165	0.0408099
Pip4k2a	0.288176	0.0333953
Dnaja1	0.285183	0.00769275
Kdm3a	0.285111	0.0180153
Bax	0.283903	0.0488648
Lamtor5	0.282987	0.0280005
Pfkp	0.281851	0.00888036
Gm2451	0.281147	0.0383684
Ppp1cc	0.28031	0.00411648
Tmem243	0.27866	0.0410313
Per1	0.278577	0.0352047
Rnf208	0.277897	0.0410313
Rock2	0.277327	0.00805025
Foxo3	0.276491	0.0395811
Erf	0.275899	0.0306358
Phf21b	0.275756	0.030046
Tpbg	0.274523	0.0382164
Gm2830	0.273543	0.0445443
Rsbn1	0.273316	0.00693545
Rps3a3	0.27286	0.0145655
Pafah1b3	0.269684	0.033273
Prxl2c	0.268225	0.0239705
Klhl2	0.268027	0.0271431
Cdk2ap1rt	0.267624	0.0241407
Slc30a9	0.267362	0.00677478
Itpk1	0.265945	0.00677478
Gdf11	0.264565	0.0419651
Atp5if1	0.262724	0.0477398
Syt4	0.260633	0.0290766
Pgam1-ps2	0.260618	0.0026381
Jund	0.26049	0.0311123
Fscn1	0.259862	0.00267061
Kdr	0.259602	0.0482781
Srsf7	0.258821	0.0151491
Kdm2a	0.257338	0.0116413
Nab1	0.25619	0.0260801
Chaserr	0.256056	0.021263
Eno1b	0.256046	0.00917091
Cxxc5	0.255918	0.0175262
Glo1	0.253802	0.00411648
Agpat5	0.253486	0.00411648
Ccnd3	0.253392	0.00587796
Ankrd6	0.253262	0.0239812
Smyd2	0.251778	0.0331055
Gm14303	0.251449	0.0359187
Kcnc3	0.248395	0.0178458
Tcp1	0.247993	0.0111938
Mllt10	0.247573	0.00507587
Zranb1	0.247516	0.00125208
Igsf11	0.247018	0.0447878
Dusp16	0.246811	0.0311969
Gm17383	0.246443	0.0401551
Maz	0.245992	0.00221
Atf4	0.245836	0.00828684
Pdia4	0.245005	0.0131171
Pde4dip	0.24484	0.0090764
Pgp	0.244644	0.00683568
Bcor	0.244217	0.03164
Ube2o	0.243825	0.0178853
Plk2	0.243757	0.0115241
Arid3b	0.242796	0.0446707
Zftraf1	0.242344	0.0377584
Ccnl1	0.242134	0.0114168
Eif1	0.241076	0.00187489
H3f3a-ps2	0.239873	0.0463584
Jmy	0.239465	0.0410945
Sumo1	0.239165	0.0477226
Tnpo1	0.237043	0.0410313
Uqcc2	0.236824	0.0220089
Dlc1	0.236034	0.0192381
Mrps21	0.235778	0.0328431
Pgd	0.235626	0.0273294
Hk1	0.235506	0.00542333
Phf23	0.23504	0.0195258
Strip1	0.233559	0.00764551
Ruvbl2	0.233174	0.0154406
Gnb2	0.233024	0.0242001
Npepps	0.232885	0.00148831
Sncb	0.231031	0.0139398
Lsm14a	0.230641	0.00557601
Pgam1	0.230334	0.0031431
Aldoa	0.230191	0.00764551
Cry1	0.23007	0.0425087
Ubxn1	0.229726	0.0458449
Dennd4b	0.228892	0.0150228
Rpsa	0.228809	0.0223798
Zfp180	0.22845	0.0174354
Kctd15	0.226944	0.0093894
Gm10080	0.226295	0.0477429
Aph1a	0.226294	0.0223248
Midn	0.226144	0.0280005
Grk2	0.226131	0.00835324
Tjap1	0.224865	0.0410814
Cuta	0.224822	0.0445443
Oxsr1	0.224568	0.0158066
Atf7	0.224189	0.0204799
Josd1	0.224008	0.0247321
Cep170	0.223015	0.023938
Btbd1	0.222513	0.0360451
St8sia1	0.221743	0.0311123
Tsc22d2	0.220648	0.00910792
Hnrnph1	0.220423	0.0150228
Dusp26	0.219729	0.0221129
2310022B05Rik	0.218973	0.0364376
Ikzf4	0.217067	0.0410945
Marchf9	0.21682	0.0157948
Ppme1	0.216533	0.00436472
Clcn3	0.21505	0.0442435
Mlec	0.214597	0.0343874
Ube2j1	0.214446	0.0172343
Gulo	0.213792	0.0487606
Pkig	0.213268	0.03164
Kdm5b	0.212105	0.00995164
Tmem237	0.211983	0.0233718
Slc35b2	0.211635	0.0457533
Mrpl45	0.211373	0.0294191
Lmo4	0.211354	0.0330862
Srsf3	0.210281	0.0247421
Zfp62	0.209189	0.042185
Zfp319	0.208975	0.0462462
Ppard	0.208908	0.0168518
Ppp4c	0.208554	0.0168518
Polr3k	0.207318	0.0440242
H3f3a	0.207012	0.0190835
Slc1a3	0.206779	0.0295232
Guk1	0.206157	0.0207088
Fam114a2	0.205964	0.0123726
Rnf181	0.205261	0.0237338
Gnl1	0.204657	0.00591046
Zbtb7b	0.203634	0.029427
Pex13	0.203586	0.0160441
Arid2	0.20354	0.035913
Spats2	0.203242	0.0153076
P4hb	0.202617	0.0100196
Ndnf	0.201856	0.0178202
Srsf10	0.201269	0.0236196
Ube2q2	0.199281	0.0295232
Scgn	0.197927	0.0236091
Creb3	0.197615	0.0325683
Tuba1b	0.196328	0.0150228
Mbnl2	0.196097	0.00552215
Urod	0.196028	0.0306111
Qki	0.195006	0.0173181
Max	0.194276	0.0220089
Cdkn1b	0.193799	0.0173181
Gprin1	0.193284	0.0439363
Kcnk9	0.192632	0.0444233
Slc27a4	0.191466	0.0220089
Mapk3	0.189741	0.03164
Ttc9c	0.186564	0.0396426
Tagln3	0.186011	0.0243388
Caprin1	0.18599	0.00608181
Myl6	0.185419	0.0457215
Pkm	0.184537	0.00764551
Ptcd3	0.18395	0.0339313
B3gat3	0.183197	0.0281324
Dcaf12	0.182222	0.0342553
Foxp4	0.181999	0.0290766
Lgmn	0.180666	0.0342553
Gm6560	0.180494	0.047395
Nsun2	0.178443	0.023938
Rps6ka2	0.178362	0.0275001
Sfpq	0.177389	0.0336948
Mdm2	0.175785	0.0284447
Dpysl3	0.17448	0.0200203
Elfn1	0.174139	0.0474192
Ttyh2	0.173914	0.0452658
Pten	0.171823	0.0198405
Pgrmc2	0.171114	0.0474112
Lamp5	0.17079	0.0473214
Gstm5	0.170752	0.03964
Tuba1c	0.170154	0.0284447
Epb41l3	0.168462	0.0204799
Ttll5	0.167953	0.0331055
Trim28	0.167898	0.0366064
Emsy	0.165513	0.0247321
Jarid2	0.164912	0.0282798
Tnfaip1	0.163863	0.0285488
Lrrc57	0.162469	0.0414369
Paip2	0.161257	0.0410945
Crk	0.161126	0.0275001
Lrit1	0.1586	0.0334516
Tubb2a	0.158397	0.0248119
Strap	0.157102	0.0236091
Kmt2e	0.156882	0.0376517
Hypk	0.156824	0.0456924
Tubb5	0.155749	0.0216656
Cnrip1	0.153094	0.0251271
Rhoa	0.15123	0.0419422
Hnrnpul2	0.150101	0.0201458
Nf2	0.147953	0.03138
Ap1b1	0.145783	0.0301616
Retreg3	0.143918	0.0496671
Fxr2	0.138546	0.0478957
Grb10	0.138097	0.0492186
Arih1	0.126918	0.0295677
Papola	0.12025	0.0366064

## Sheet: downregulated genes
Table S1: Differentially upregulated genes in rod-nsHif1a retinas
cutoff: p ≤ 0.05
gene_name	logFC	adj.P.Val
Hspa12a	-0.132639	0.0467992
Dyrk2	-0.140946	0.0410313
Jak1	-0.142964	0.0287198
Cd2bp2	-0.14496	0.0419422
Abcg1	-0.148475	0.0410945
Ap3s2	-0.15035	0.0247321
Cdc42se2	-0.150649	0.0477398
Pacsin2	-0.153415	0.0439363
Fus	-0.155136	0.0456924
Nrip1	-0.161527	0.0473214
Anapc1	-0.161556	0.037593
Ubr1	-0.163353	0.0353499
Nsmaf	-0.165853	0.040042
Crx	-0.167007	0.0260701
Pogk	-0.168491	0.0245538
Slc36a4	-0.170685	0.0390117
Dnajc10	-0.170721	0.0416652
Ppp1r9a	-0.171107	0.0220089
Ndrg3	-0.174434	0.0139489
Paqr4	-0.175505	0.0473214
Ndufa10	-0.176666	0.03164
Cers4	-0.177918	0.03138
Pofut1	-0.178262	0.026805
Usf3	-0.180455	0.0436872
Prkca	-0.182651	0.0139398
Rnf157	-0.184502	0.015494
Bbs1	-0.184799	0.0243388
Arhgap26	-0.187311	0.0306671
Sugp2	-0.187895	0.0485596
Prpf8	-0.191134	0.0260801
Srsf5	-0.191701	0.0248665
Cabp5	-0.194245	0.0301124
Gnb1	-0.194847	0.0174354
Tmem209	-0.196641	0.0458449
Steap2	-0.197648	0.0204799
Ccdc93	-0.197778	0.040042
Mpp7	-0.200267	0.0273319
Ankrd26	-0.200367	0.031954
Fasn	-0.201492	0.0287615
Vwa8	-0.203536	0.00808686
Arl2bp	-0.204083	0.012288
Gnptab	-0.204834	0.039301
Unc119	-0.205295	0.0242001
Mfn2	-0.205894	0.0220089
Spg11	-0.206458	0.0477429
Sgip1	-0.208117	0.0330318
Mpdz	-0.208676	0.0382164
Hspb6	-0.209401	0.0337311
Hmgn2-ps	-0.210227	0.0342553
Pramel12	-0.210517	0.0426823
Herc3	-0.210765	0.0116413
Abcd2	-0.211241	0.0241668
Dhcr24	-0.212175	0.0203521
Strip2	-0.214564	0.0174354
Ano2	-0.214813	0.03164
Gm33989	-0.214978	0.0494092
Hirip3	-0.215416	0.0456924
Nrde2	-0.215951	0.0495949
Akap6	-0.216277	0.0447448
Eps8	-0.21663	0.0230553
Nbas	-0.217959	0.0157133
Stam2	-0.218193	0.0174354
Mir124-2hg	-0.22025	0.00644491
Pdpr	-0.220946	0.0197753
Asrgl1	-0.221381	0.0124651
Elac1	-0.222475	0.0396433
Elp1	-0.223665	0.0236091
Ntrk3	-0.223677	0.040042
Ppp3cc	-0.223689	0.00383313
Rnft2	-0.223765	0.0151908
Nt5e	-0.223819	0.0195258
Clcn7	-0.227463	0.0333953
Plekhf2	-0.228367	0.0183772
Tiam1	-0.228652	0.0259843
Dele1	-0.229092	0.0195258
Mttp	-0.22942	0.0395811
Ap2a2	-0.229883	0.0233718
Macf1	-0.23028	0.0240312
Pabir1	-0.230421	0.0423604
Nat10	-0.230895	0.0322698
Snx19	-0.231158	0.0044532
Wwp1	-0.231259	0.0488648
Tlcd5	-0.232769	0.0158922
Slc36a1	-0.234704	0.0303871
Tcaim	-0.235144	0.0410814
Wdr17	-0.235565	0.0326739
Mphosph9	-0.236147	0.0377584
Mybbp1a	-0.23646	0.0311969
Zkscan2	-0.237309	0.0325886
Rdh8	-0.237417	0.0284622
Sp2	-0.238861	0.03164
Clasp1	-0.239061	0.00764551
Gm12966	-0.239728	0.0311123
Sag	-0.240236	0.0154129
Stx17	-0.240375	0.0129479
Rpap1	-0.240772	0.0260701
ENSMUSG00000121477	-0.242709	0.0280005
Tln2	-0.242741	0.0362619
Rho	-0.243288	0.0284447
Rbmx	-0.243586	0.0220089
Tinf2	-0.244137	0.0458449
Aen	-0.244335	0.0370582
Mtmr9	-0.244443	0.0405878
Akap10	-0.244883	0.0107067
Ryr3	-0.247218	0.0235935
Aldh7a1	-0.247986	0.0093894
Pigo	-0.249338	0.0482475
Pdzd2	-0.249824	0.0174559
2810013P06Rik	-0.250495	0.0214306
Tctn1	-0.250596	0.0178853
Zkscan8	-0.250668	0.0207088
Hdgfl2	-0.250809	0.0312606
Zbtb10	-0.251415	0.0456924
Mcm3ap	-0.253676	0.0115948
Nceh1	-0.255654	0.00951445
Taok3	-0.255767	0.0376146
Gcsh	-0.256354	0.0220089
Cntln	-0.256954	0.0242333
Cngb1	-0.258601	0.0497756
Nim1k	-0.262787	0.0100196
Lyrm9	-0.262815	0.012868
Tulp1	-0.263994	0.0150228
Mettl4	-0.264019	0.0236091
Ttc21b	-0.266661	0.00835324
Slc24a1	-0.26697	0.0259144
Opn1mw	-0.267595	0.0216656
Fbxl4	-0.26862	0.0421316
6430571L13Rik	-0.270318	0.0389605
Pdc	-0.272249	0.0330862
Hemk1	-0.27465	0.0107797
Camk1d	-0.27519	0.0278872
Otud1	-0.275859	0.0455648
Hdhd2	-0.275923	0.009097
Lss	-0.277123	0.0285795
Lrrcc1	-0.277592	0.0093894
Acsf3	-0.278171	0.0197753
Pyurf	-0.279965	0.0425087
Ermard	-0.280715	0.0343874
Atp8a2	-0.281979	0.00658991
Mpp4	-0.284198	0.00764551
Ntm	-0.285688	0.00187552
Pde6a	-0.285878	0.037593
Ppm1n	-0.286407	0.0488648
Wdr11	-0.287659	0.00968588
Rabl3	-0.288093	0.0456924
Pcdh19	-0.290099	0.0297629
Scd1	-0.290807	0.0473602
Fv1	-0.294669	0.0468714
Fam53b	-0.295232	0.0133916
Iws1	-0.295552	0.00920525
Tkfc	-0.297408	0.0238889
Kcnj14	-0.299095	0.0447448
Uckl1	-0.299738	0.0244991
Gm10419	-0.300055	0.0473602
Stard4	-0.300766	0.0118443
Rtbdn	-0.301797	0.0145655
Rccd1	-0.302427	0.0188381
Tmem218	-0.302632	0.0387373
Vtn	-0.30628	0.00299841
Sil1	-0.308228	0.0379826
Hmgcs1	-0.308773	0.0188282
Gnat1	-0.309615	0.0209586
Rs1	-0.310474	0.00739505
2310015A10Rik	-0.311115	0.0410945
Cdk5rap2	-0.311236	0.0124651
Rorb	-0.314504	0.00903182
Impdh1	-0.314807	0.00625306
Susd3	-0.315477	0.0123726
Gm50240	-0.315775	0.0408284
Ganc	-0.317367	0.0164291
Cdh4	-0.319018	0.0139489
Zfp3	-0.323119	0.0404316
Vps37c	-0.323338	0.00808686
Nat8f4	-0.325123	0.023938
Pou6f2	-0.325262	0.0150228
Crb1	-0.327266	0.00216299
Recql	-0.327602	0.00542198
Rpgrip1	-0.327632	0.0435039
Gtpbp8	-0.329496	0.0236786
Rims2	-0.33013	0.00274146
4930570G19Rik	-0.330426	0.00459243
Arhgef10	-0.330594	0.0223835
Zfp287	-0.3346	0.0220089
Pcdhb11	-0.335738	0.0168518
Gm48552	-0.336864	0.0242001
Rtel1	-0.337468	0.0164537
Hcn1	-0.337753	0.00215265
Mcm2	-0.338031	0.040042
Sdhaf3	-0.339389	0.0368378
Fscn2	-0.34069	0.0330862
Dnaaf9	-0.342115	0.0277664
Mlh1	-0.343639	0.0489955
Cc2d2a	-0.343887	0.00693545
3222401L13Rik	-0.343918	0.0437068
A330094K24Rik	-0.344858	0.0233718
Prob1	-0.345149	0.0376675
Gm7931	-0.346944	0.0486156
Gm15706	-0.348077	0.00220783
Gm56811	-0.35029	0.0277055
Syne3	-0.351798	0.0164537
Phactr2	-0.351918	0.00542333
Slc9a7	-0.352097	0.0245534
Zfp101	-0.352901	0.0207088
Aph1b	-0.3548	0.00640542
Zfp853	-0.35486	0.0435039
Wdhd1	-0.356103	0.0410945
Ttc8	-0.356122	0.00122125
Ankrd42	-0.357012	0.0315169
Pdia5	-0.357561	0.0408099
Cacna1f	-0.35907	0.0410814
Gm14399	-0.35999	0.0207088
Rgs9	-0.360331	0.0237225
C230013L11Rik	-0.360345	0.035913
Ing5	-0.360393	0.0247321
Idi1-ps1	-0.361204	0.03164
Mast2	-0.361994	0.0116983
AU041133	-0.362772	0.0202443
A930006I01Rik	-0.363461	0.00260972
Zfp641	-0.364836	0.0111938
B230369F24Rik	-0.365398	0.0158998
Nxnl1	-0.369624	0.00371785
Gm6277	-0.370913	0.0410814
Ccdc96	-0.372695	0.0426899
Tyw3	-0.375903	0.0174354
Efcab2	-0.377994	0.0172343
Diaph3	-0.37817	0.00674414
Carf	-0.380034	0.00451075
Rnf123	-0.383039	0.00411648
Zfp438	-0.38406	0.0458449
Reep6	-0.384652	0.0247321
Dhx35	-0.385848	0.00808686
Mef2c	-0.390578	0.00374749
ENSMUSG00000121780	-0.394948	0.0180153
Rnf144a	-0.395941	0.0368378
Ebpl	-0.396283	0.00253218
Dscaml1	-0.396995	0.00808686
4632404H12Rik	-0.397956	0.00247736
N6amt1	-0.398663	0.027169
Gpr152	-0.399971	0.0280005
Ccdc24	-0.405484	0.0444233
Gm57409	-0.411692	0.0305499
Fhip1a	-0.411718	0.0191912
2610029K11Rik	-0.414145	0.0446179
Mad2l1	-0.414227	0.00675574
Mtx3	-0.414243	0.00337605
Cirbp	-0.414326	0.00122125
Gm5837	-0.414765	0.0135671
A930004D18Rik	-0.416752	0.0045349
Gm4739	-0.417324	0.03164
Coa7	-0.417452	0.037593
Iqcd	-0.418158	0.00805025
Wdr25	-0.423081	0.0281751
2810402E24Rik	-0.4231	0.0220089
Col20a1	-0.42388	0.0265234
Dpf3	-0.425472	0.00388234
Gm56728	-0.428302	0.03164
Pcdhga1	-0.429368	0.0325886
Zfp804b	-0.429845	0.0122068
Gm47160	-0.432591	0.0190835
Prim2	-0.432599	0.0458449
Hcls1	-0.434593	0.0430142
Zfp229	-0.437381	0.0146832
Mylk	-0.438371	0.00808686
AB010352	-0.439454	0.0448133
Sgms1os1	-0.44084	0.0280005
Dock8	-0.440978	0.0232787
Ppargc1b	-0.445752	0.00371785
Gm57352	-0.445868	0.018749
BC025920	-0.450019	0.01225
6820445E23Rik	-0.455094	0.031954
Gm10010	-0.457874	0.0439363
Gm10501	-0.457919	0.0247421
Atpsckmt	-0.45899	0.0408284
3010001F23Rik	-0.459538	0.0164291
A930005N03Rik	-0.462005	0.0175468
5330413P13Rik	-0.462954	0.00502976
Clcn1	-0.46635	0.0478761
Odc1	-0.466993	0.0220089
Pcsk5	-0.468252	0.00608181
Scfd2	-0.468549	0.0410814
ENSMUSG00000121641	-0.46864	0.0402788
Katnal2	-0.46908	0.0062964
Prdm11	-0.469761	0.0183772
C920006O11Rik	-0.470441	0.0295677
Insig1	-0.47186	0.00183014
Gm56552	-0.472143	0.0306671
Gcfc2	-0.472154	0.0142046
Plaat1	-0.481586	0.0390117
Prok1	-0.482006	0.0243193
Ttll3	-0.482495	0.0116381
Htr1b	-0.483968	0.0220089
Gas7	-0.484013	0.0086247
A930033H14Rik	-0.4873	0.0265234
Gm26944	-0.488434	0.0477707
Armc2	-0.490686	0.0265373
Uprt	-0.491633	0.0195258
Gm7993	-0.491817	0.0137608
Gm45767	-0.492023	0.0489585
Gm40477	-0.493513	0.0194079
Gan	-0.494632	0.0428826
Gm14288	-0.495201	0.0150781
ENSMUSG00000131103	-0.496234	0.0248412
Mars2	-0.498269	0.00359822
Gm12279	-0.499059	0.0146832
D130017N08Rik	-0.500406	0.00805025
BB218582	-0.50069	0.009097
Gm13027	-0.502739	0.0410814
AW011738	-0.506683	0.0435039
Sntg2	-0.506814	0.0193538
Rgs20	-0.509112	0.0028285
Gm13421	-0.511239	0.00640542
Gm16124	-0.511488	0.023169
St8sia2	-0.511509	0.000700371
A930037H05Rik	-0.520795	0.00828684
Uckl1os	-0.520905	0.00109374
Dcbld1	-0.523916	0.00674414
Snhg16	-0.524487	0.0236964
Zc3h6	-0.524499	0.00199119
ENSMUSG00000138818	-0.525151	0.0178497
Ldlr	-0.527573	0.0158922
Sspo	-0.528425	0.0410945
ENSMUSG00000143132	-0.52875	0.0368469
Gm9260	-0.53401	0.0142046
Gm56492	-0.536244	0.0410814
Gm11914	-0.538684	0.0123726
Glb1l2	-0.542313	0.000181045
Gm16262	-0.54233	0.00599935
Xrcc2	-0.542685	0.00380896
A930003O13Rik	-0.543266	0.00552215
Wars2	-0.5437	0.0168666
Ttll11	-0.546968	0.00963092
Gm14322	-0.548061	0.0174354
Gm15834	-0.548299	0.0297558
Dnai2	-0.548422	0.0178458
ENSMUSG00000141440	-0.549115	0.0306358
5930430L01Rik	-0.550557	0.00125208
Vax2os	-0.5519	0.0201436
ENSMUSG00000124684	-0.552437	0.0090513
Gm26559	-0.553928	0.0190531
A930005G22Rik	-0.554932	0.0187105
4632427E13Rik	-0.560102	0.0149247
Gm17705	-0.563014	0.0474112
Gm41291	-0.564916	0.039426
9030407P20Rik	-0.56509	0.0456924
Gm6658	-0.566893	0.045869
Gm14966	-0.56932	0.0211784
Sirt5	-0.575974	0.00989635
4833445I07Rik	-0.584701	0.0396426
ENSMUSG00000121880	-0.585827	0.0440672
Gm33732	-0.589989	0.0230553
Gm17259	-0.594718	0.00734467
Gm30684	-0.595356	0.0410814
Fan1	-0.596862	0.0459663
6030443J06Rik	-0.597001	0.00882957
Gm43231	-0.597814	0.0237617
Gm55234	-0.600276	0.0057973
Pitpnm2os2	-0.600568	0.00187552
ENSMUSG00000143523	-0.614016	0.0417273
Gm17690	-0.6157	0.0058141
1700096K18Rik	-0.619721	0.0395811
Gm49494	-0.620555	0.0195258
Gm57411	-0.626018	0.0195258
ENSMUSG00000128878	-0.627793	0.0174795
Gm9115	-0.629022	0.0410945
Gm56637	-0.639639	0.0388705
ENSMUSG00000132973	-0.641884	0.0473214
0610038B21Rik	-0.644101	0.0452096
Hsd17b7	-0.646871	0.00118997
Gm37397	-0.64854	0.0174354
Gm16835	-0.648785	0.0410313
Gm55233	-0.651735	0.0177507
Gm31005	-0.653932	0.0369379
ENSMUSG00000138642	-0.654377	0.0410313
Nkain3	-0.66023	0.0247421
Prodh	-0.660311	0.00764551
Rncr4	-0.669825	0.000383165
Gm53019	-0.672875	0.0028285
BC055402	-0.675036	0.0488648
Gm15872	-0.675396	0.0478957
ENSMUSG00000130315	-0.676941	0.00216429
Sh2d2a	-0.678142	0.0473214
Gm10686	-0.684296	0.0164537
1700119H24Rik	-0.687471	0.0114938
ENSMUSG00000138223	-0.688253	0.00568017
Zfp820	-0.689347	0.0374793
Ogdhl	-0.689406	0.0260801
Cfap77	-0.690348	0.0295677
Mc1r	-0.691243	0.0107067
Gm46218	-0.691293	0.0238889
4930405A21Rik	-0.694744	0.00199119
Pla2r1	-0.695627	0.000143242
E130310I04Rik	-0.696615	0.00199119
1700109H08Rik	-0.702753	0.0376675
Tgm3	-0.712274	0.0195258
Gm43143	-0.735742	0.0342553
ENSMUSG00000122119	-0.737091	0.0290766
Gm30893	-0.740188	0.0184642
Gm13068	-0.743048	0.0013147
Gm37240	-0.744849	0.0458449
Gm15898	-0.751987	0.0373275
Pabpn1l	-0.753891	0.0311123
Gm15545	-0.754755	0.0330862
Traf3ip3	-0.761019	0.00177557
Cdcp3	-0.762253	0.000181045
ENSMUSG00000125733	-0.765409	0.00310444
Glb1l3	-0.780179	0.00415812
Dleu7	-0.780643	0.0031431
Gm11342	-0.781396	0.0062964
Scube2	-0.784492	0.0204799
Fndc1	-0.787368	0.00078864
ENSMUSG00000133977	-0.792579	0.0136439
Gm19497	-0.792982	0.0273319
A730036I17Rik	-0.793039	0.00625306
Gm37764	-0.801744	0.00148831
Gm37742	-0.822054	0.0377584
ENSMUSG00000144191	-0.824891	0.0478957
Gm56697	-0.851344	0.0274082
9530080O11Rik	-0.85668	0.0330737
ENSMUSG00000125449	-0.871143	0.0461616
Rpp40	-0.871985	0.0173333
Sgcg	-0.877355	0.00259102
Gm16897	-0.877518	0.0403971
Gm47112	-0.88111	0.0275652
ENSMUSG00000126832	-0.88147	0.0305499
ENSMUSG00000128290	-0.885597	0.0406228
Ccn4	-0.886198	0.000272183
Gm17021	-0.892279	0.0194307
Gm5460	-0.893369	0.0193222
Gm30655	-0.897246	0.0387373
Gm18774	-0.897909	0.0295677
Gm57324	-0.904714	0.0093894
Rimbp3	-0.909802	0.0266638
Gm14508	-0.935302	0.013711
Gm10097	-0.938842	0.00277719
Gm45403	-0.946791	0.0295677
Cenpu	-0.954855	0.0455351
Gm33843	-0.962536	0.00102877
Ccdc60	-0.973285	0.0206637
Gm37233	-0.974358	0.0201436
Gm17529	-0.976107	0.00605223
ENSMUSG00000131302	-0.990077	0.0290766
Gm11337	-0.993656	0.0374793
Gm57434	-0.999776	0.0188381
6330408M09Rik	-1.00097	0.0370582
4930547M16Rik	-1.01082	0.0330737
ENSMUSG00000130979	-1.02215	0.00764551
Gm36839	-1.0292	0.00673628
ENSMUSG00000126938	-1.0294	0.0306388
Gm4065	-1.04836	0.0450181
ENSMUSG00000140235	-1.0538	0.0306498
Gm11339	-1.06753	0.0295232
Gm45743	-1.09243	0.0178853
Ube4bos3	-1.09596	0.0311969
Gm56509	-1.10509	0.0296494
Gm12996	-1.13158	0.00117533
2610035D17Rik	-1.14279	0.00640542
Gm20139	-1.18166	0.00291055
Arl4aos	-1.20145	0.00739505
Col19a1	-1.2027	0.0292382
Gm35612	-1.20303	0.0247321
Gm7616	-1.26465	0.0174559
A930006L05Rik	-1.26985	0.0266638
Gm49417	-1.28801	0.0095627
A930023M06Rik	-1.30023	0.012288
4930594M22Rik	-1.30721	0.00643888
Gm30198	-1.37762	0.0325886
Gm10827	-1.40865	0.0456924
Gm16299	-1.4468	0.0265949
Gm15234	-1.64261	0.0380083
Npvf	-1.90767	0.0204799
Ube4bos1	-1.94116	0.000623143
