# Supplementary material for: HIF1 activity in photoreceptors drives type 3 neovascularization and retinal atrophy in a new mouse model of age-related macular degeneration
Source: Cell Death Dis. 2025 Oct 6;16(1):687. doi: 10.1038/s41419-025-08028-7 (PMC12500916; doi:10.1038/s41419-025-08028-7)
Supplement: Supplementary file 2 — Table S2 [file 41419_2025_8028_MOESM2_ESM.xlsx]

## Sheet: upregulated genes
Table S2
Differentially upregulated genes in 661W cells after transfection with nsHif1a
cutoff: p ≤ 0.05
gene_name	logFC	adj.P.Val
Stc1	6.22562	0.000126052
Nos2	5.79189	9.86372e-05
Atp7b	5.34683	0.00188613
Tph1	4.87211	0.000323942
Gpr15lg	4.56416	0.00536744
Gm15283	4.19524	0.00402374
Gpr35	4.13293	0.00726097
Smtnl2	3.62565	0.00302504
Hif1a	3.2698	1.18469e-05
Mgarp	3.25421	0.00299673
Ifnb1	3.17781	0.0070967
Epm2a	2.96744	0.00558974
Rnf152	2.80546	0.00365893
Gm16754	2.47292	0.0111111
Ak3l2-ps	2.46219	0.000995494
Gm6532	2.455	0.00171156
Ak4	2.37523	0.000706375
Tro	2.34585	0.0481423
Kcnb1	2.20636	0.0104314
Gm9176	2.13971	0.00690424
Slc16a3	2.12914	9.86372e-05
Ciart	2.07108	0.000241819
ENSMUSG00000139887	1.99829	0.00159036
Mx1	1.99302	0.0356871
Gm16439	1.97623	0.000641397
Gm17188	1.94757	0.000187182
Nr4a3	1.87838	0.0401459
Slc2a3	1.87246	0.00188613
Gm39556	1.87091	0.0113148
Bnip3	1.85658	3.32463e-05
Tenm4	1.84922	0.0221486
Atf3	1.83474	0.00106874
Proser2	1.77979	0.0229601
Gm42743	1.74272	0.0166976
Atp2a3	1.59265	0.0323185
Pdk1	1.53328	0.000140472
Vldlr	1.52632	0.00228514
Gbp5	1.5086	0.0370499
Tmem45a	1.42737	0.00661935
P2rx7	1.40906	0.00879713
Ifi206	1.38536	0.0166976
Soat2	1.37572	0.0468824
Pfkfb3	1.37169	0.000421369
Trib3	1.35919	0.00228514
Kcnc3	1.35351	0.0223951
Krt19	1.34389	0.0376805
Asic1	1.31762	0.0238551
Catsperd	1.31476	0.0469501
Mx2	1.30566	0.0147457
Cacna1h	1.30334	0.034954
Gm42863	1.26839	0.0257578
Il6	1.267	0.0147457
Fosb	1.25808	0.0228502
Abhd18	1.25708	0.00299673
Ndrg1	1.2433	3.32463e-05
Cfap91	1.24171	0.0401459
Arhgap33	1.19536	0.0104314
Ddit4	1.17912	0.00629895
Cd274	1.14209	0.0104314
Pla2r1	1.1296	0.0431321
Mxi1	1.11772	0.00602522
Ark2c	1.10456	0.0391394
Bhlhe41	1.10362	0.0219725
Ero1a	1.07991	0.0115634
H1f4	1.02055	0.048554
Gm57094	1.00852	0.00692727
Unc13a	1.00811	0.0125432
9930111J21Rik1	1.00215	0.0244555
Slc9a9	0.997901	0.0468572
Gadd45a	0.996644	0.0228502
Hoga1	0.98787	0.0391394
Ankrd37	0.985338	0.0344525
Rcor2	0.970951	0.0240094
Stc2	0.955276	9.86372e-05
Zbtb8b	0.953169	0.00402374
1700030J22Rik	0.940777	0.0494714
Bhlhe40	0.932873	0.000641397
Tnfaip3	0.932531	0.00228514
ENSMUSG00000143609	0.924336	0.0315508
Cth	0.917952	0.0014212
Vegfa	0.917385	0.0100142
Sh2d6	0.916687	0.0489753
Slc6a9	0.906471	0.0212705
Zfp607b	0.903015	0.0489753
Rab39b	0.900734	0.0499628
Stard5	0.893013	0.0234539
Hk1os	0.890934	0.0365439
Gm52950	0.888987	0.0119062
Ppp1r15a	0.886597	0.0376805
Lck	0.881689	0.0309686
4930599N23Rik	0.876208	0.0443666
Pfkl	0.87225	0.00629895
9930111J21Rik2	0.869142	0.0243399
Ppp1r3b	0.868528	0.0104314
Clcn6	0.851543	0.0431321
Dipk2a	0.850584	0.000421369
Oas1b	0.850311	0.048554
Dixdc1	0.849397	0.0433854
Pdxp	0.848871	0.0212705
Gm20394	0.843088	0.0370499
Tlr3	0.841191	0.0391394
Tpi-rs10	0.837631	0.0244555
Phospho1	0.833992	0.000979982
Usp18	0.832018	0.0315508
Bbc3	0.830409	0.0174445
Tgtp2	0.82096	0.0359091
Dop1b	0.818508	0.0433854
Cmpk2	0.816424	0.0230042
Daxx	0.805235	0.0376805
Tent5a	0.795251	0.0173798
Gm16973	0.790184	0.0225286
Vgf	0.785373	0.0209871
Aldh1l2	0.78492	0.000828991
Gm3555	0.777273	0.0415759
Gtpbp2	0.767601	0.0166976
Eno2	0.766699	0.000328669
Homer1	0.744188	0.00616314
Sesn2	0.743051	0.0142028
Tsc22d3	0.742512	0.0141059
Slc1a4	0.736051	0.026665
Chaserr	0.724026	0.0306496
Tor3a	0.7235	0.036695
Prelid2	0.721444	0.0284185
Gpt2	0.712095	0.0378154
AW011738	0.708182	0.0378154
Slfn8	0.705539	0.0489753
Prob1	0.704099	0.0433753
Tmem140	0.703046	0.0459756
P4ha1	0.702583	0.0221486
Parp11	0.70051	0.0440477
Stbd1	0.697327	0.000421369
Rsad2	0.693488	0.0309686
Adamts6	0.688177	0.0437438
Gch1	0.687505	0.0287369
Tbl2	0.681973	0.000782527
Trim30d	0.681378	0.0282359
Stat1	0.678528	0.0376805
Ndrg2	0.678031	0.00920686
Gys1	0.676526	0.000995494
Ccng2	0.676501	0.00339625
Trim30c	0.66466	0.00917473
Kctd15	0.664339	0.0214997
Whamm	0.660179	0.0228502
Ifit3	0.655723	0.0394913
Mpp2	0.652104	0.00228514
Jun	0.651127	0.0353064
Il15	0.650899	0.048554
Gm9790	0.646458	0.0433854
Herpud1	0.639373	0.0221486
Znfx1	0.618443	0.0396523
Slc2a1	0.61722	0.00228514
Prdm9	0.615327	0.012638
Ddit3	0.615289	0.0216051
Ifit3b	0.611239	0.0376805
Kdm4b	0.611217	0.000816606
Trim30a	0.610799	0.0433854
Slc37a4	0.609007	0.0222539
Cpeb3	0.606927	0.0459756
2410006H16Rik	0.603477	0.00665869
Ifi205	0.602012	0.0238551
Rb1	0.595044	0.0258787
Slc3a2	0.594339	0.0376805
Dtx3l	0.59104	0.0243078
Trim21	0.587409	0.0461657
Parp10	0.578137	0.0489753
Nampt	0.574465	0.0166976
Pnpt1	0.573735	0.0396523
Aldh18a1	0.567933	0.0268828
Kdm3a	0.564116	0.00147017
Lratd2	0.563694	0.0282359
Nfil3	0.560988	0.0106141
Parp14	0.560806	0.0294522
Nlrc5	0.5542	0.0401459
Trpc1	0.553746	0.0258787
Stat2	0.552652	0.0431321
Ddx60	0.548741	0.0234539
Tiparp	0.544721	0.0166976
Atf4	0.537421	0.0104314
Dennd4a	0.536915	0.0481423
Eml6	0.536815	0.0396523
Mndal	0.53633	0.00661935
Vhl	0.534794	0.00302504
Siah2	0.533356	0.00633418
Uba7	0.529667	0.0353064
Foxo3	0.529362	0.0170139
Fam162a	0.524672	0.0406721
Ifi203	0.52392	0.0106141
Gm32856	0.52346	0.047246
Ncoa7	0.519649	0.0376066
Pck2	0.519497	0.0229601
Samd9l	0.518554	0.0244555
Grb10	0.517018	0.00992203
Helz2	0.512208	0.0296137
Nek1	0.507522	0.0104314
P4ha2	0.502738	0.0119937
Slc7a5	0.499264	0.00602522
Cry2	0.498072	0.0166976
Foxred2	0.496446	0.018773
Gramd1b	0.493422	0.0204902
Pfkp	0.490152	0.0104314
Khnyn	0.479246	0.00628507
Trim12a	0.477034	0.0240094
Ndufv3	0.476748	0.00228514
Piga	0.473753	0.0284758
Cep85l	0.47356	0.0359091
Pgm1	0.472904	0.00188613
Ube2l6	0.470615	0.0401459
Parp9	0.467873	0.0497716
Plod2	0.46734	0.0376805
Kdm6b	0.466	0.0481423
Jmjd6	0.461766	0.00629895
Fndc3a	0.459713	0.0118168
Pcgf5	0.456968	0.0433854
Mthfr	0.454455	0.0290337
Xdh	0.452742	0.0425822
Aftph	0.44668	0.0294522
Mthfd2	0.443267	0.0294522
Phf10	0.443236	0.000641397
Ift172	0.44306	0.0174445
Zfp37	0.438567	0.0294522
Ncoa1	0.438078	0.0411254
Lins1	0.43739	0.0429915
Usp53	0.432942	0.00228514
Spty2d1	0.427437	0.0166976
Psph	0.426506	0.018773
Ifi211	0.425989	0.0225149
Dusp16	0.423203	0.0241267
Ifi204	0.422081	0.0173798
Rnf114	0.421003	0.0401459
Taf1d	0.420332	0.00602522
Klf7	0.415112	0.0391394
Usp25	0.412459	0.0238551
Resf1	0.411627	0.045659
Hspa5	0.411215	0.00289356
Trim34a	0.410484	0.044692
Cebpg	0.404882	0.0078832
Agap1	0.40335	0.0104314
Sap30	0.397387	0.00769434
Mxd1	0.39575	0.0433854
Map3k1	0.392274	0.0219725
Tpi1	0.39215	0.00365893
Ccnd2	0.392058	0.0353234
Egln1	0.38513	0.0315508
Zfp654	0.38138	0.0104314
Fstl3	0.379277	0.0115802
Rigi	0.378784	0.048554
Gng11	0.377519	0.0306181
Fbxo42	0.376838	0.0109032
Ascc3	0.3756	0.0305476
Ifi202b	0.375277	0.0222539
Oas1a	0.372784	0.0258787
Ccnl1	0.371699	0.0401459
Fbxw17	0.369088	0.0376805
Asns	0.365296	0.0433854
Isg20	0.361706	0.0489753
Clcn3	0.358337	0.00602522
Tut7	0.355296	0.0166976
Usp13	0.35157	0.0401459
Meis2	0.351365	0.0451608
Xbp1	0.34947	0.0309565
Oas3	0.349019	0.0479958
Xaf1	0.345954	0.0438078
Mthfd1l	0.344945	0.00726097
Serpinb9	0.339646	0.0391394
Bmt2	0.338996	0.0433854
Snhg12	0.33613	0.0472395
Foxred1	0.335393	0.0396523
Zc3hav1	0.331757	0.0335402
Fnbp4	0.328459	0.0111111
Tbpl1	0.326652	0.0294522
Gm10557	0.325924	0.0303488
Dcp2	0.325601	0.0221486
Yars1	0.316097	0.0255603
Btc	0.313399	0.0376805
N4bp1	0.313211	0.0166976
Apba3	0.312496	0.0238551
Rbms2	0.307846	0.0298798
0610030E20Rik	0.30761	0.0344525
Ttc17	0.301875	0.0124809
Taok3	0.300703	0.0204288
Tspyl2	0.300241	0.0494714
Tob2	0.297075	0.0459756
Nktr	0.295523	0.0309565
Arhgap5	0.293946	0.0273247
Clk4	0.292913	0.0309565
Arid4b	0.292147	0.0433854
Wfs1	0.291706	0.0322279
Iars1	0.290925	0.0249399
Eif4ebp1	0.287643	0.0122961
Xpot	0.287332	0.00681384
Rnf19a	0.285065	0.0354482
Nfxl1	0.280172	0.0433854
Spidr	0.279084	0.0410884
Cars1	0.278785	0.0433854
Leprotl1	0.277168	0.0212705
Eif2ak2	0.274424	0.0313593
Zc3h7a	0.273317	0.0166976
Mdm4	0.272856	0.0166976
Fzd7	0.272807	0.0391394
Zfp280d	0.272213	0.0340671
Zfp408	0.269738	0.0376805
Fosl2	0.269446	0.0395009
Eprs1	0.266259	0.0104314
Rlf	0.265352	0.0201428
Arap2	0.263283	0.0477798
Emsy	0.260527	0.0391394
Arhgef2	0.259959	0.0221486
Ccdc186	0.253839	0.0433854
Pdia4	0.250794	0.0400478
Alkbh5	0.250141	0.0108965
Tars1	0.250117	0.0238551
Lars1	0.245897	0.0188774
Tlk2	0.244886	0.0376805
Rrbp1	0.241811	0.0376805
Tmem39a	0.238956	0.0486855
Got1	0.238536	0.0353234
Slc23a2	0.233059	0.0321966
Rimoc1	0.231487	0.0433753
Plekha2	0.22842	0.0233293
Manf	0.227555	0.0433753
Lox	0.225372	0.0425805
Trim12c	0.222307	0.0396523
Sertad2	0.217879	0.0294522
Emp2	0.217242	0.0378154
Setd5	0.215258	0.0477148
Kmt5b	0.214411	0.0431321
Dnajc21	0.210751	0.0481423
Kansl3	0.209123	0.0378154
Rbsn	0.199379	0.0489753
Creld2	0.198177	0.0433753
Kdm2a	0.194263	0.0481423
Rsrp1	0.184674	0.0433854
Ncam1	0.16936	0.0489753
Taf15	0.165303	0.0494714

## Sheet: downregulated genes
Table S2: Differentially upregulated genes in 661W after transfection with nsHif1a
cutoff: p ≤ 0.05
gene_name	logFC	adj.P.Val
Gm9655	-1.72334	0.0376805
Ptpn5	-1.22597	0.0391394
Frmd4b	-1.00171	0.0262425
Gmpr	-0.712835	0.0433854
ENSMUSG00000123342	-0.697252	0.0385565
ENSMUSG00000139315	-0.691204	0.0252453
Shank2	-0.554961	0.0441594
Gm56730	-0.54954	0.0472025
ENSMUSG00000135102	-0.531707	0.0391394
Gm56555	-0.510485	0.0166976
ENSMUSG00000137863	-0.483484	0.0378154
Pik3r5	-0.455598	0.0378154
St3gal4	-0.441456	0.0335848
Gja1	-0.439885	0.0496783
Gm20186	-0.437265	0.0208591
Tm4sf1	-0.404517	0.0294522
Gm37486	-0.397051	0.0433854
Gm6767	-0.371359	0.0284185
Steap3	-0.362375	0.0408742
Prkar2b	-0.361434	0.048554
Gm7204	-0.347606	0.0294522
Uqcrh	-0.338259	0.0166976
Adi1	-0.334017	0.0376805
Apoo-ps	-0.331335	0.0401459
Gm7665	-0.320979	0.0353234
Mrpl42	-0.320644	0.0238551
Snrpf	-0.317852	0.0433854
Ada	-0.311113	0.0309904
Rps16	-0.308279	0.0461657
Arpc3	-0.301043	0.0210344
Mrpl18	-0.296845	0.0472025
Hmgb3	-0.290046	0.0431321
Gm10736	-0.2759	0.0391394
Slc25a10	-0.275711	0.0385478
Ppan	-0.274897	0.0309565
Ptk7	-0.265589	0.0238551
S100a11	-0.258488	0.0135723
Gcsh	-0.258272	0.0313593
Ttll12	-0.253991	0.0489753
Gm17383	-0.252758	0.0238551
Cbx6	-0.24994	0.0423242
Cd9	-0.24697	0.0427357
Eif5a	-0.241139	0.0472395
mt-Nd2	-0.240404	0.0376805
Gart	-0.240232	0.0273247
Atp1a1	-0.238249	0.0462717
mt-Nd4l	-0.233982	0.0238551
Dynlt1-ps1	-0.227798	0.0431321
Mrpl12	-0.226165	0.0309565
Tspan4	-0.208219	0.0353234
Ptma	-0.204621	0.0378154
Nrp2	-0.204041	0.0401459
Osbpl3	-0.199096	0.0431321
Hypk	-0.199093	0.0394913
Bub3	-0.194292	0.0267863
Gm28439	-0.19418	0.0391394
Pwp2	-0.186807	0.048554
Hnrnpl	-0.175864	0.0405235
