# Supplementary material for: HIF1 activity in photoreceptors drives type 3 neovascularization and retinal atrophy in a new mouse model of age-related macular degeneration
Source: Cell Death Dis. 2025 Oct 6;16(1):687. doi: 10.1038/s41419-025-08028-7 (PMC12500916; doi:10.1038/s41419-025-08028-7)
Supplement: Supplementary file 3 — Table S3 [file 41419_2025_8028_MOESM3_ESM.xlsx]

## Sheet: common regulated genes
Table S3
Overlapping upregulated genes in rod-nsHif1a retinas and 661W cells after nsHif1a transfection
gene_name	logFC_mouse	adj.P.Val_mouse	logFC_cells	adj.P.Val_cells
Gm9790	0.811196	0.00142519	0.646458	0.0433854
Fam162a	0.898021	0.000473343	0.524672	0.0406721
Ankrd37	0.71125	0.00265301	0.985338	0.0344525
Prelid2	1.53802	0.00674414	0.721444	0.0284185
Proser2	0.540224	0.00447	1.77979	0.0229601
Fosb	0.562361	0.0417273	1.25808	0.0228502
Bhlhe41	0.520245	0.00536197	1.10362	0.0219725
P4ha2	0.588311	0.0018047	0.502738	0.0119937
Ero1a	0.640778	0.0017409	1.07991	0.0115634
Gm16754	2.12412	0.000230862	2.47292	0.0111111
Ppp1r3b	1.05289	0.00658991	0.868528	0.0104314
Vegfa	0.810183	0.000145836	0.917385	0.0100142
Ddit4	0.654513	0.000963909	1.17912	0.00629895
Mxi1	0.50976	0.00178392	1.11772	0.00602522
Gpr15lg	5.07297	0.00125674	4.56416	0.00536744
Gm15283	2.90978	0.000936252	4.19524	0.00402374
Smtnl2	3.34343	0.00046325	3.62565	0.00302504
Trib3	0.761413	0.0478957	1.35919	0.00228514
Slc2a1	0.576912	0.00199119	0.61722	0.00228514
Slc2a3	0.583611	0.000143242	1.87246	0.00188613
Gm6532	1.05801	0.00291055	2.455	0.00171156
Atf3	1.68954	0.00558059	1.83474	0.00106874
Ak3l2-ps	1.09497	0.00536197	2.46219	0.000995494
Gys1	1.03876	0.000568097	0.676526	0.000995494
Phospho1	0.914371	0.00125208	0.833992	0.000979982
Tbl2	0.856011	0.000272183	0.681973	0.000782527
Ak4	1.02237	0.000143242	2.37523	0.000706375
Gm16439	1.06405	0.00109374	1.97623	0.000641397
Pfkfb3	0.980456	0.000272183	1.37169	0.000421369
Ciart	1.35314	0.00381943	2.07108	0.000241819
Pdk1	0.564304	0.00259146	1.53328	0.000140472
Stc2	2.91537	0.00102285	0.955276	9.86372e-05
Slc16a3	1.29441	0.000143242	2.12914	9.86372e-05
Bnip3	0.98276	0.000145836	1.85658	3.32463e-05
