# Supplementary material for: HIF1 activity in photoreceptors drives type 3 neovascularization and retinal atrophy in a new mouse model of age-related macular degeneration
Source: Cell Death Dis. 2025 Oct 6;16(1):687. doi: 10.1038/s41419-025-08028-7 (PMC12500916; doi:10.1038/s41419-025-08028-7)
Supplement: Supplementary file 4 — Table S4 [file 41419_2025_8028_MOESM4_ESM.xlsx]

## Sheet: gsea_hallmark_mouse
Table S4
Gene Set Enrichment Analysis (GSEA) of differentially regulated genes in rod-nsHif1a retinas
pathway	pval	padj	log2err	ES	NES	size	leadingEdge	percent
HALLMARK_HYPOXIA	1.15391e-40	5.76953e-39	1.65957	0.730108	3.27071	179	Slc2a3,Ldha,Gpi1,Adm,Ak4,Vegfa,Jmjd6,Pfkfb3,P4ha1,Fam162a,Gys1,Ier3,Bnip3l,Pfkl,Ddit4,Stc2,Vldlr,Tpi1,Mif,Ero1a,Bhlhe40,Mxi1,P4ha2,Slc2a1,Xpnpep1,Eno1,Fosl2,Pdk1,Pgk1,Edn2,Pgm1,Gck,Pnrc1,Gapdh,Ankzf1,Map3k1,Ccng2,Maff,Hk1,Atf3,Ppp1r3c,Ndrg1,Zfp292,Aldoa,Cdkn1a,Grhpr,Pfkp,Sap30,Pdk3,Errfi1,Cdkn1b,Tiparp,Kdm3a,Gbe1,Efna3,Ppp1r15a,Hspa5,Cav1,Siah2,Nfil3,Tpbg,Foxo3,Noct,Hk2,Galk1,Ddit3,Stc1,Cited2,Vh…	0.391061
HALLMARK_TNFA_SIGNALING_VIA_NFKB	3.73869e-21	9.34673e-20	1.18665	0.625726	2.77328	162	Slc2a3,Vegfa,Pfkfb3,Ier3,Bhlhe40,Eif1,Gem,Fosl2,Trip10,Junb,Pnrc1,Tnfsf9,Maff,Lif,Atf3,Kdm6b,Gadd45b,Ccnd1,Cdkn1a,Ccnl1,Plk2,Cebpd,Tiparp,Ppp1r15a,Socs3,Tubb2a,Bcl3,Nfil3,Klf10,Per1,Fosb,Sat1,Dnajb4,Dusp5,Nr4a3,Bcl6,Nfe2l2,Cebpb,Cxcl10,Mcl1,Phlda1,Map2k3,Birc2,G0s2,Jun,Sqstm1,Ccl5,B4galt5,Plek,Btg1,Ehd1,Atp2b1,Rcan1,Pde4b,Yrdc,Egr3,Dusp1,Relb,Nfkb2,Il6st,Ccn1,Irf1,Fjx1,Tap1,Nfkbie,Zfp36,Nampt,Rho…	0.432099
HALLMARK_GLYCOLYSIS	1.79358e-19	2.9893e-18	1.14219	0.59513	2.66539	178	Ldha,Slc16a3,Ak4,Vegfa,P4ha1,Fam162a,Gys1,Ier3,Ddit4,Stc2,Vldlr,Tpi1,Me2,Mif,Ero1a,Mxi1,P4ha2,Egln3,Plod2,Eno1,Pgk1,Pgam1,Ankzf1,Zfp292,Aldoa,Pkm,Pfkp,Sap30,Pdk3,Pkp2,Ppia,Efna3,Hspa5,B3gat3,Tpbg,Hk2,Polr3k,Gmppa,Galk1,Stc1,Cited2,Mdh1	0.235955
HALLMARK_MTORC1_SIGNALING	2.90462e-12	3.63078e-11	0.898671	0.500254	2.2656	196	Slc2a3,Ldha,Gpi1,Ak4,P4ha1,Pfkl,Ddit4,Vldlr,Tpi1,Xbp1,Ero1a,Bhlhe40,Egln3,Slc2a1,Plod2,Prdx1,Eno1,Pdk1,Pgk1,Pgm1,Gapdh,Aldoa,Cdkn1a,Ppia,Gbe1,Ppp1r15a,Hspa5,Mthfd2,Nfil3,Lgmn,Hk2,Trib3,Ddit3,Stc1,Sdf2l1,Slc7a5,Stip1,Ccng1,Hspe1,Nfkbib,Atp6v1d,Map2k3,Eif2s2,Psmc4,Acaca,Cops5,Sqstm1,Adipor2,Itgb2,Asns,Tes,Cd9,Sec11a,Cxcr4,Dapp1,Psmd12,M6pr,Pnp2,Coro1a,Igfbp5,Elovl5,Psmc6,Abcf2,Plk1,Cacybp,Fgl2,Namp…	0.362245
HALLMARK_ALLOGRAFT_REJECTION	2.0574e-08	1.28588e-07	0.733762	0.502969	2.16395	127	Ache,Lif,Ccnd3,Cd47,Il16,Bcl3,Cxcl9,Nme1,H2-Aa,Glmn,Fas,Tpd52,Cd74,Cxcl13,Jak2,Cd86,Rps3a1,Ctss,H2-DMb1,Krt1,H2-DMa,Irf8,H2-Q7,Ccl5,Itgb2,Itgal,Rps19,Gcnt1,Ptprc,Lcp2,Rps9,Gbp2,Eif5a,Ccr2,H2-T23,Rpl39,Fcgr2b,Il2rb,Apbb1,B2m,Tap1,Acvr2a,Ube2d1,Ptpn6,Ly86,Npm1,Tgfb1,Lyn,Eif3j2,Lck,Tlr2,Csk,Capg,Hif1a,Bcl10,Tap2,Ifngr1,Srgn,Abce1,Spi1,Il2rg,Inhbb,Il2,Nck1,Abi1,Ets1	0.519685
HALLMARK_HEDGEHOG_SIGNALING	3.44738e-05	9.57605e-05	0.557332	0.641021	2.13424	33	Vegfa,Vldlr,Tle3,Ache,Scg2,Adgrg1,Ldb1,Dpysl2,Hey2,Hey1,L1cam	0.333333
HALLMARK_P53_PATHWAY	1.96052e-09	1.96052e-08	0.774939	0.473457	2.13091	183	Fam162a,Ier3,Ddit4,Gls2,Slc19a2,Tnfsf9,Lif,Atf3,Ccnd3,Ndrg1,Cdkn1a,Plk2,Rgs16,Ppp1r15a,Hexim1,Mdm2,Phlda3,Foxo3,Trib3,Bax,Sat1,Cdh13,Ddit3,Acvr1b,Vwa5a,Fas,Rb1,Nhlh2,Zfp36l1,Ccng1,Rps12,Pitpnc1,Hmox1,Dnttip2,Jun,Ldhb,Hras,Plk3,Btg1,Epha2,Tcn2,Rps27l,Rchy1,Fuca1,Cebpa,Baiap2,Rack1,Upp1,Cd81,Rab40c,Mknk2,Pcna,Casp1,Tob1,Iscu,Tap1,Ddb2,Trp53,Stom,Def6,Apaf1,Vamp8,Ei24,Sdc1,Tgfb1,Notch1,Mxd4,Ccnk,Tra…	0.431694
HALLMARK_IL6_JAK_STAT3_SIGNALING	3.6496e-06	1.40369e-05	0.627257	0.562416	2.12186	62	Stat3,Ptpn2,Socs3,Tnfrsf12a,Cxcl9,Acvr1b,Fas,Ptpn1,Cxcl13,Cd38,Ltbr,Cxcl10,Hmox1,Osmr,Csf2rb2,Jun,A2m,Cd9,Tnfrsf1a,Csf3r,Pim1,Itga4,Il6st,Irf1,Myd88,Cd36,Tgfb1,Cd14,Tnfrsf1b,Tlr2,Ifngr1,Acvrl1,Csf2ra,Il2rg,Grb2,Tnfrsf21	0.580645
HALLMARK_COMPLEMENT	1.21622e-08	8.68726e-08	0.74774	0.474957	2.09596	154	Xpnpep1,Maff,Ppp4c,Hspa5,Gnb2,Lgmn,Plscr1,Cdh13,Rasgrp1,Src,Pfn1,Hspa1a,Dusp5,Lipa,Jak2,Ctsb,Cebpb,Apoc1,Cblb,C1qc,Rhog,Calm3,Ppp2cb,Ctss,Lamp2,Mmp14,C1qa,Kcnip3,S100a13,Dusp6,Ccl5,Gnai2,Plek,Adam9,Cda,Mmp15,Ehd1,Itgam,Lcp2,Csrp1,Clu,Pim1,Rabif,Gnai3,Stx4a,Casp1,Plat,Irf1,Pdp1,Mt3,Fcer1g,Irf2,Car2,Cd36,Scg3,Psmb9,Pik3ca,Cpq,Ctsc,Fn1,Ctsh,F3,Lyn,Kcnip2,Lck,Hpcal4,Ctsd,Prkcd,Notch4,Gmfb,Pla2g7,Atox…	0.506494
HALLMARK_INTERFERON_GAMMA_RESPONSE	9.39921e-09	7.83267e-08	0.74774	0.469597	2.09153	172	Stat3,Cdkn1a,Pfkp,Ptpn2,Socs3,Mthfd2,Plscr1,Cxcl9,Ciita,H2-Aa,Fas,Cd74,Ptpn1,H2-Eb1,Arid5b,Casp8,Gbp8,Jak2,Cd38,Cd86,Cxcl10,Nlrc5,Il10ra,Csf2rb2,H2-DMa,Irf8,H2-Q7,Ccl5,Btg1,Gbp4,Lcp2,Pde4b,Pnp2,Upp1,Pim1,Lats2,Casp1,Il2rb,Irf1,Myd88,Vamp5,B2m,Tap1,Fgl2,H2-D1,Irf2,Nampt,Ptpn6,Psmb9,Psmb8,Vamp8,St3gal5,Mt2,Sp110,Zbp1,Psmb2,Slc25a28,Ncoa3,Vcam1,Eif4e3,Ifi30,Peli1,Tor1b,Mvp,Hif1a,Ifi44l,Gbp10,Nfkb1,O…	0.482558
HALLMARK_PI3K_AKT_MTOR_SIGNALING	2.05249e-06	9.32952e-06	0.627257	0.498863	2.06208	99	Slc2a1,Pdk1,Cdkn1a,Grk2,Cdkn1b,Pten,Trib3,Cfl1,Ddit3,Ywhab,Pfn1,Arpc3,Arhgdia,Nfkbib,Gna14,Mapk8,Rac1,Map2k3,Dusp3,Hras,Acaca,Rps6ka3,Sqstm1,Eif4e,Tnfrsf1a,Pla2g12a,Cxcr4,Csnk2b,Dapp1,Arf1,Ppp1ca,Mknk2,Cdk4	0.333333
HALLMARK_COAGULATION	3.2335e-06	1.34729e-05	0.627257	0.506052	2.04083	86	Maff,Gnb2,Lgmn,Pros1,Ctsb,Mmp2,Apoc1,Arf4,Rac1,Sh2b2,Lamp2,Mmp14,C1qa,A2m,S100a13,S100a1,Dusp6,Itga2,Plek,Pef1,Adam9,Ctse,Gng12,Mmp15,Cd9,Csrp1,Clu,Ctsk,Rabif,Plat,Vwf,Iscu,Dusp14,Prss23,Cpq,Fn1,Ctsh,F3	0.44186
HALLMARK_IL2_STAT5_SIGNALING	7.04948e-08	3.91638e-07	0.704976	0.456004	2.02651	165	Slc2a3,P4ha1,Xbp1,Bhlhe40,Lrrc8c,Igf1r,Maff,Lif,Ccnd3,Ndrg1,Gadd45b,Ahr,Nfkbiz,Rgs16,Nfil3,Plscr1,Ikzf4,Hk2,Uck2,Mapkapk2,Cd86,Cxcl10,Spry4,Phlda1,Il10ra,Irf8,S100a1,Irf6,Socs2,St3gal4,Cish,Map6,Gabarapl1,Tgm2,Ncs1,Alcam,Pnp2,Etv4,Cd81,Spred2,Pim1,Aplp1,Syngr2,Il2rb,Gpx4,Glipr2,Syt11,Pth1r,Fgl2,Car2,Rhob,Dcps,Ctsz,Klf6	0.327273
HALLMARK_INFLAMMATORY_RESPONSE	1.37869e-06	6.89343e-06	0.643552	0.460943	1.99041	132	Adm,Ndp,Tnfsf9,Lif,Ahr,Cdkn1a,Rgs16,Pvr,Rnf144b,Tpbg,Pdpn,Cxcl9,Acvr1b,Rasgrp1,Slc1a2,Kcnj2,Slc31a1,Cxcl10,Rhog,Il10ra,Osmr,Mmp14,Cx3cl1,Ccl5,Atp2b1,Csf3r,Lcp2,Pde4b,P2rx7,Calcrl,Gnai3,Adgre1,Il2rb,Vip,Irf1,Acvr2a,Nampt,Klf6,Myc,Cd14,F3,Lyn,Tnfrsf1b,P2rx4,Lck,Tlr2,Edn1,Chst2,Hif1a,Nfkb1,Abca1,Emp3	0.393939
HALLMARK_UNFOLDED_PROTEIN_RESPONSE	1.201e-05	3.75312e-05	0.593325	0.465127	1.94242	107	Vegfa,Ddit4,Stc2,Xbp1,Ero1a,Eif4a1,Atf3,Atf4,Nabp1,Hspa5,Tubb2a,Mthfd2,Bag3,Chac1,Herpud1,Eif4ebp1,Hyou1,Rps14,Slc7a5,Cnot6,Cebpg,Cebpb,Srprb,Wipi1,Shc1,Eif4e,Asns,Sec11a,Xpot,Fkbp14	0.280374
HALLMARK_KRAS_SIGNALING_UP	4.647e-06	1.65964e-05	0.610527	0.418738	1.8609	165	Ero1a,Gadd45g,Map3k1,Lif,Btc,Rgs16,Ppp1r15a,Epb41l3,Tnnt2,Vwa5a,Scg5,Gprc5b,Adgrl4,Aldh1a3,Cxcl10,Tspan13,Sparcl1,Il10ra,G0s2,Lcp1,Ctss,Ephb2,Irf8,Dusp6,Ikzf1,Zfp639,Itgb2,Itga2,Ptcd2,Gng11,Cxcr4,Yrdc,Fuca1,Eng,Etv4,Serpina3n,Tph1,Mall,Adam17,Plat,Tor1aip2,Fcer1g,Laptm5,Car2,Trib2,Cdadc1,Scg3,Dock2,Psmb8,Tmem176b,Serpina3m,Fgf9,Plvap,Arg1,Lat2,Etv5,Tnfrsf1b,Jup,Cbx8,Etv1,Pigr,Klf4,Ptbp2,Csf2ra,Tm…	0.472727
HALLMARK_APOPTOSIS	2.57845e-05	7.58367e-05	0.57561	0.421172	1.84542	143	Ier3,Bnip3l,Atf3,Gadd45b,Ccnd1,Dnaja1,Cdkn1a,Cdkn1b,Cav1,Tnfrsf12a,Bax,Sat1,Ddit3,Bmf,Fas,Ctnnb1,Casp8,Cd38,Mmp2,Pea15a,Hmox1,Mcl1,Jun,Dcn,Sqstm1,Dap3,Plcb2,Pmaip1,Egr3,Clu,Casp1,Plat,Gpx4,Irf1,Dnajc3,Fez1,Tap1,Rhob,Cflar,Ebp,Hspb1,Lef1,Rock1,Sptan1,Bgn,Bcap31,Cd14,Lmna,Krt18,Dffa	0.34965
HALLMARK_UV_RESPONSE_UP	7.25087e-05	0.000190812	0.538434	0.410769	1.80138	145	H2-Q2,Bsg,Junb,Dnajb1,Atf3,Ccnd3,Aldoa,Dnaja1,Igfbp2,Urod,Hspa2,Fosb,Cck,Cltb,Rasgrp1,H2-Q1,Stip1,Cebpg,Eif2s3x,Pdlim3,Hmox1,Mmp14,Hnrnpu,Sqstm1,Asns,Btg1,Cnp,Cdc5l,Il6st,Irf1,Ppat,Klhdc3,Tap1,Car2,Rhob,Tyro3,Atp6v1f,Rfc4	0.262069
HALLMARK_WNT_BETA_CATENIN_SIGNALING	0.00326923	0.00710702	0.431708	0.525847	1.79378	37	Ppard,Maml1,Hey2,Ctnnb1,Hey1,Numb,Cul1,Wnt5b,Hdac5,Fzd1,Adam17,Trp53,Lef1,Myc,Csnk1e,Notch1,Hdac11,Ptch1,Notch4,Jag2,Tcf7	0.567568
HALLMARK_MYC_TARGETS_V1	6.21009e-06	2.07003e-05	0.610527	0.39644	1.79217	195	Ldha,Eif4a1,Vdac1,Pgk1,Glo1,Tcp1,Ppia,Srsf7,Ruvbl2,Srsf3,Trim28,Tra2b,Cct4,Nme1,Cbx3,Nap1l1,Ptges3,Dhx15,Srsf2,Dek,Pcbp1,H2az1,Hspe1,Cul1,Srsf1,Eif2s2,Psmc4,Snrpd2,Cops5,Rps5,Eef1b2,Hnrnpu,Eif4e,Snrpg,Rps3,Xpot,Pabpc1,Rad23b,Syncrip,Pa2g4,Tfdp1,Rack1,Cdk4,Pcna,Cstf2,Clns1a,Set,Psmc6,Vbp1,Ncbp1,Aimp2,Cct2,Rplp0,Rfc4,Gspt1,Rpl22,Hnrnpa1,Eif3b,Npm1,Cct5,Myc,Prdx3,Psma1,Hnrnpc,Psmb2,Impdh2,Eif3j2,Ywh…	0.379487
HALLMARK_REACTIVE_OXYGEN_SPECIES_PATHWAY	0.0031405	0.00710702	0.431708	0.473009	1.70275	47	Prdx1,Junb,Pfkp,Mgst1,Oxsr1,Lamtor5,Ftl1,Cdkn2d,Sbno2,Hmox2,Pdlim1,Gpx4,Srxn1,Prdx6,Ndufa6,Atox1,Prdx4	0.361702
HALLMARK_ESTROGEN_RESPONSE_EARLY	0.000148425	0.000371062	0.518848	0.375242	1.67349	177	Stc2,Xbp1,Kdm4b,Bhlhe40,Slc2a1,Slc19a2,Igf1r,Lad1,Itpk1,Ccnd1,Elovl2,Sybu,Tiparp,Dlc1,Tubb2b,Rps6ka2,Siah2,Klf10,Tpbg,Podxl,Rasgrp1,Cyp26b1,Slc7a5,Jak2,Pdlim3,Plaat3,Frk,Myof,Inpp5f,Cish,Pmaip1,Tgm2,Egr3,Npy1r,Myb,Tob1,Il6st,Elovl5,Bag1	0.220339
HALLMARK_INTERFERON_ALPHA_RESPONSE	0.00246937	0.00587946	0.431708	0.411665	1.66413	89	Cd47,Plscr1,Cd74,Casp8,Cxcl10,H2-Q7,Cnp,Gbp2,Casp1,Irf1,B2m,Tap1,Irf2,Psmb9,Psmb8,Lpar6,Sp110,Mvb12a,Slc25a28,Ifi30,Parp9,Ifi44l,Elf1,Oasl1,Ifitm2,Gmpr,Psma3,Psme1,Gbp3,Trim25,Parp14,Pnpt1,Oas1a,Nub1,Psme2,Txnip,Ifih1,Ifitm1,Ube2l6,Lamp3,C1s1,Bst2,Ifi35,Ifi44,Ly6e	0.505618
HALLMARK_PANCREAS_BETA_CELLS	0.017218	0.0286966	0.352488	0.50943	1.59045	26	Gck,Scgn,Pak3,Neurod1,Srp14,Insm1,Srprb,Sec11a,Isl1,Chga,Pax6,Pcsk1,Spcs1	0.5
HALLMARK_TGF_BETA_SIGNALING	0.0119807	0.0221864	0.38073	0.429465	1.55866	52	Junb,Ppp1r15a,Klf10,Rhoa,Wwtr1,Ctnnb1,Bmpr1a,Ski,Smad1,Eng,Ppp1ca,Trim33,Acvr1,Cdk9,Hdac1,Tgfb1,Tgif1,Fkbp1a,Tgfbr1,Ube2d3,Cdh1,Rab31,Ppm1a	0.442308
HALLMARK_PROTEIN_SECRETION	0.00927021	0.0178273	0.38073	0.377385	1.5379	93	Bnip3,Atp1a1,Cd63,Arfgap3,Clcn3,Tpd52,Cav2,Rps6ka3,Lamp2,Tmed2,Copb1,Vamp4,M6pr,Arf1,Cope,Tmx1,Copb2,Scrn1,Atp7a,Snx2,Uso1,Clta,Ctsc,Rer1,Zw10,Stam,Cln5,Krt18,Rab9,Pam,Ykt6,Vamp3,Ap1g1,Abca1,Scamp3,Gnas,Bet1,Tmed10,Adam10,Ap2m1,Rab5a,Stx7,Ica1,Sod1,Cltc	0.483871
HALLMARK_NOTCH_SIGNALING	0.0459312	0.0740826	0.321776	0.46563	1.53194	31	Ccnd1,Sap30,Ppard,Aph1a,Cul1,Psenen,Fbxw11,Fzd1,Lfng,Skp1,Notch1,Dtx2,Arrb1,Tcf7l2	0.451613
HALLMARK_EPITHELIAL_MESENCHYMAL_TRANSITION	0.00823578	0.0164716	0.38073	0.319962	1.42507	172	Vegfa,Plod2,Gem,Fgf2,Gadd45b,Igfbp2,Dpysl3,Pvr,Serpine2,Tnfrsf12a,Sat1,Scg2,Fas,Pcolce,Copa,Mest,Pdlim4,Mmp2,Ppib,Tpm4,Jun,Pfn2,Mmp14,Dcn,Itga2,Sntb1,Tgm2,Mgp,Fuca1,Bdnf,Aplp1,Col5a3,Itgb5,Ccn1,Lgals1,Rhob,Serpinh1,Plod1,Sdc1,Bgn,Tgfb1	0.238372
HALLMARK_HEME_METABOLISM	0.0142785	0.0246181	0.38073	0.318811	1.41893	167	Bnip3l,Bsg,Rnf19a,Mxi1,P4ha2,Slc2a1,Ccnd3,H4c3,Urod,Foxo3,Clcn3,Dcaf11,Gde1,Rbm38,Slc30a1,Ctsb,Foxj2,Picalm,Mboat2,H4c14,Kdm7a,Mgst3,Map2k3,Adipor1,Narf,Lamp2,Asns,Ctse	0.167665
HALLMARK_OXIDATIVE_PHOSPHORYLATION	0.012906	0.0230463	0.38073	0.309952	1.39502	183	Ldha,Gpi1,Vdac1,Bax,Atp6v0e,Mdh1,Timm50,Ndufa3,Acadm,Uqcrb,Uqcr11,Glud1,Cyb5r3,Mrps22,Ech1,Cox6a1,Atp6v1d,Mgst3,Cox8a,Ldhb,Uqcrh,Cox7b,Cpt1a,Ndufa2,Ndufa1,Uqcrq,Gpx4,Pdp1,Acaa2,Iscu,Timm8b,Ndufa7,Hsd17b10,Pmpca,Fxn,Cox4i1,Cox7a2,Atp6v1f,Ndufs3,Ndufv2,Atp6v1g1,Rhot1,Ndufs4,Prdx3,Isca1,Mrps12,Polr2f,Cox5b,Tcirg1,Ndufb5,Fh1,Ndufa8,Atp6v0c,Ndufc2,Ndufa6,Atp6ap1,Ndufc1,Atp6v0b,Hadhb,Atp1b1,Idh3g,Casp7	0.338798
HALLMARK_ESTROGEN_RESPONSE_LATE	0.0505902	0.0790472	0.261664	0.293951	1.30772	164	Xbp1,Itpk1,Ccnd1,Nab2,Cav1,Rps6ka2,Siah2,Tpbg,Cyp26b1,Slc7a5,Mest,Jak2,Pdlim3,Tnnc1,Plaat3,Tspan13,Frk,Myof,Cish,Cd9,Fabp5,Mdk,Egr3,Npy1r,Serpina3n,Myb,Tob1,Il6st,Elovl5,Bag1,Impa2,Zfp36,Car2,Ptpn6,Sgk1,Prkar2b,Car12,Rbbp8,Prss23,Rnaseh2a,Serpina3m,Mocs2,Cyp4f14,Krt19,Cdh1,Ascl1,Rab31	0.286585
HALLMARK_MYOGENESIS	0.0627119	0.0922233	0.234393	0.293325	1.29442	154	Stc2,Bhlhe40,Fgf2,Ache,Ppp1r3c,Gadd45b,Cdkn1a,Pde4dip,Tnnt2,Wwtr1,Ptp4a3,Cdh13,Rb1,Ephb3,Tnnc1,Pvalb,Acsl1,Mef2d,Fxyd1,Fst,Clu,Hdac5,Syngr2,Itgb5,Pgam2,Dtna,Bag1,Cd36,Myl6b,Foxo4,Reep1,Col15a1,Cnn3,Gabarapl2,Sptan1,Ryr1,Speg,Tgfb1,Notch1	0.253247
HALLMARK_APICAL_JUNCTION	0.0623946	0.0922233	0.234393	0.290234	1.29145	171	Fscn1,Pten,Nf2,Arpc2,Vasp,Src,Pfn1,Mmp2,Amigo2,Cd86,Rhof,Pcdh1,Irs1,Tspan4,Hras,Mapk11,Syk,Cx3cl1,Mapk14,Sirpa,Shc1,Itga2,Gnai2,Adam9,Nectin2,Cldn5,Rac2,Ptprc,Mdk,Tial1,Baiap2,Adra1b,Nlgn3,Thbs3,Rras,Msn,Stx4a,Slc30a3,Layn,Hadh,Flnc,Grb7,Vwf,Tro,Amigo1,Cd34,Rasa1,Speg,Cdk8,Ctnna1,Pbx2,Jam3,Cdh1,Vcam1,Jup,Adam23	0.327485
HALLMARK_FATTY_ACID_METABOLISM	0.101724	0.141284	0.183024	0.286991	1.24775	136	Ldha,Mif,Aldoa,Grhpr,Urod,Hmgcl,Mdh1,Ostc,Acadm,H2az1,Ech1,Metap1,G0s2,Cryz,Erp29,Cpt2,Acsl1,Adipor2,Gabarapl1,Cpt1a,Cbr3,Rdh1,Acot8,Mlycd,Hadh,Elovl5,Acaa2,Car2,Lgals1,Acss1,Cd36,Hsd17b10,Pcbd1,Hpgd,Rdh11,Hsd17b4,Acsl5,Serinc1,Hsdl2,Prdx6,Hsp90aa1,Hsph1,Aldh3a1	0.316176
HALLMARK_XENOBIOTIC_METABOLISM	0.138699	0.182498	0.154191	0.271359	1.199	157	Bcar1,Ppard,Lonp1,Pgd,Pros1,Hsd17b2,Fas,Gckr,Ptges3,Hes6,Ech1,Hmox1,Arpp19,Entpd5,Irf8,Epha2,Cda,Dhrs1,Gabarapl1,Tnfrsf1a,Sertad1,Ces1d,Ptgr1,Upp1,Aox1,Elovl5,Cyp27a1,Mpp2,Car2,Cd36,Gstt2,Tmem176b,Mt2,Pink1,Aldh3a1,Gsta3,Aldh2,Cyp4f14,Abhd6,Arg1,Pgrmc1,Jup,Nfs1,Apoe,Atoh8,Adh5,Tmbim6,Gcnt2,Ets2,Arg2,Crot,Asl,Pycr1,Blvrb,Atp2a2,Ddc,Gsto1,Serpine1,Slc12a4	0.375796
HALLMARK_ANGIOGENESIS	0.278095	0.347619	0.110565	0.351013	1.12263	28	Vegfa,Stc1,Kcnj8,Col3a1,Jag2,Thbd,S100a4,Postn,Tnfrsf21,Timp1	0.357143
HALLMARK_APICAL_SURFACE	0.328767	0.391389	0.101714	0.325713	1.08078	34	Sulf2,Gstm5,Cx3cl1,Adipor2,Rtn4rl1,Il2rb,Hspb1,Mdga1,Scube1,Lyn,Gata3,Flot2,Il2rg,Adam10	0.411765
HALLMARK_G2M_CHECKPOINT	0.29511	0.35989	0.0992333	0.239628	1.0762	182	Hspa8,Tle3,Ccnd1,Sap30,Cdkn1b,Srsf10,Bcl3,Sfpq,Uck2,Tra2b,Meis2,Slc7a5,Srsf2,H2az1,Ilf3,Cdkn2c,Cul1,Rbm14,Ube2s,Srsf1,Tmpo,Stmn1,Hnrnpu,Cul3,Mapk14,Slc38a1,Ctcf,Rad23b,Syncrip,Nup50,Tfdp1,Cks2,Cdk4,Katna1,Arid4a,Plk1,Jpt1,Top1,Gspt1,Hira,Mtf2,Tgfb1,Mt2,Myc	0.241758
HALLMARK_UV_RESPONSE_DN	0.345423	0.401655	0.0913924	0.242561	1.05605	139	Vldlr,Bhlhe40,Igf1r,Cdkn1b,Dlc1,Pten,Cav1,Cited2,Atxn1,Bmpr1a,Irs1,Anxa2,Mapk14,Atp2b1,Gcnt1,Phf3,Dusp1,Bdnf,Igfbp5,Togaram1,Ccn1,Acvr2a,Rasa2,Plcb4,Scaf8,Prkar2b,Ddah1,Zmiz1,Dyrk1a,Myc,Grk5,F3,Col3a1,Scn8a	0.244604
HALLMARK_DNA_REPAIR	0.424191	0.482035	0.0793435	0.232499	1.01906	146	Eif1b,Guk1,Polr1h,Nme1,Taf12,Vps37d,Dgcr8,Dad1,Ago4,Tmed2,Dctn4,Cda,Polr2i,Sdcbp,Pde4b,Zwint,Pnp2,Polr2g,Gtf2b,Pcna,Nme4,Gpx4,Ddb2,Trp53,Ddb1,Vps28,Rfc4,Polr2h,Bcap31,Polr2f,Bola2,Rala,Impdh2,Srsf6,Sec61a1,Snapc5,Nt5c,Taf10,Taf13,Supt4a,Mpc2,Arl6ip1,Zfp707	0.294521
HALLMARK_ADIPOGENESIS	0.47563	0.528478	0.0727141	0.221774	0.999174	187	Pfkfb3,Pfkl,Pgm1,Ccng2,Aldoa,Gbe1,Nabp1,Cd151,Ptcd3,Acadm,Bcl6,Uqcr11,Ech1,Cdkn2c,Cox6a1,Sparcl1,Mgst3,Cox8a,Cpt2,Mtch2,Adipor2,Cox7b,Esyt1,Elmod3,Uqcrq,Riok3,Cd302,Hadh,Tob1,Gpx4,Acaa2,Ppm1b,Cd36,Stom,Ywhag,Ndufs3,Col15a1,Tkt,Prdx3,Slc19a1,Dnajb9,Aldh2,Rtn3,Pim3,Acads,Lama4,Ucp2,Apoe,Esrra,G3bp2,Abca1,Slc25a1,Idh3g,Ifngr1,Ghitm,Cavin1,Uqcr10	0.304813
HALLMARK_SPERMATOGENESIS	0.811828	0.811828	0.0501934	0.206849	0.828448	83	Mllt10,Mlf1,Hspa2,Nf2,Gstm5,Ip6k1,Pebp1,Scg5,Ddx25,Cnih2,Tle4,Tcp11,Papolb,Clvs1,Scg3,Pgs1,Rfc4,Adcyap1,Sirt1	0.228916
HALLMARK_KRAS_SIGNALING_DN	0.709602	0.724084	0.0692836	-0.204577	-0.908446	127	Prodh,Htr1b,Camk1d,Cacna1f,Nphs1,Pde6b,Dcc,Zfp112,Ryr2,Ribc2,Coq8a,Kmt2d,Pdk2,Stag3,Nos1,Ypel1,Slc16a7,Nudt10,Dtnb,Vps50,Zc2hc1c,Nrip2,Gamt,Kcnd1,Cpeb3	0.19685
HALLMARK_E2F_TARGETS	0.681592	0.709992	0.0743625	-0.19749	-0.926529	180	Diaph3,Mad2l1,Mcm2,Prim2,Mlh1,Mre11a,Nolc1,Brca2,Hmgb2,Prkdc,Spc25,Tipin,Pan2,Xrcc6,Pole,Rpa2,Hells,Nup107,Slbp,Lyar,Tacc3,Msh2,Cdc20,Dut,Prps1,Mcm5,Pnn,Pop7,Cdca3,Dclre1b,Lbr,Hnrnpd,Pms2,Ung,Gins3,Hmgb3,Donson,Pold1,Rfc3,Bard1	0.222222
HALLMARK_MYC_TARGETS_V2	0.567797	0.61717	0.0755015	-0.241349	-0.937054	55	Mybbp1a,Nolc1,Utp20,Rrp12,Supv3l1,Rcl1,Mrto4,Bysl,Rrp9,Mcm5,Pprc1	0.2
HALLMARK_MITOTIC_SPINDLE	0.639151	0.679948	0.0749279	-0.19617	-0.937186	190	Clasp1,Cdk5rap2,Tiam1,Abl1,Tubgcp2,Incenp,Brca2,Ect2,Vcl,Arfgef1,Lrpprc,Dlg1,Apc,Katnb1,Kptn,Cep250,Ccdc88a,Cep131,Rapgef5,Tubgcp5,Epb41l2,Shroom2,Ssh2,Akap13,Nedd9,Cntrob,Mid1ip1,Pcnt,Sass6,Tpx2,Cep72,Cdc42bpa,Nusap1,Epb41,Nek2,Lats1,Tsc1,Abr,Plekhg2,Kif4,Fbxo5,Dock4,Pkd2,Sptbn1,Fgd4,Dst,Cenpf,Arhgef7,Dync1h1,Itsn1,Clip2,Numa1,Cd2ap,Klc1,Flnb,Alms1,Ccnb2,Marcks,Pdlim5,Rfc1,Mid1	0.321053
HALLMARK_CHOLESTEROL_HOMEOSTASIS	0.151111	0.193732	0.169571	-0.294891	-1.19643	70	Hsd17b7,Stard4,Ldlr,Hmgcs1,Lss,Fasn,Scd1,Nsdhl,Mvd,Mvk,Scd2,Dhcr7,Fdps,Idi1,Fdft1,Cyp51,Jag1,Hmgcr,Sc5d,Abca2,Srebf2	0.3
HALLMARK_PEROXISOME	0.123644	0.167087	0.186433	-0.286571	-1.21045	89	Dhcr24,Abcd2,Ephx2,Aldh9a1,Fads1,Slc25a19,Cln6,Fdps,Abcb9,Retsat,Cacna1b,Idi1,Acaa1a,Abcd3,Cadm1,Dlg4,Ercc3,Idh1,Msh2	0.213483
HALLMARK_ANDROGEN_RESPONSE	0.100877	0.141284	0.208955	-0.288667	-1.23314	95	Insig1,Herc3,Hmgcs1,Dhcr24,Zbtb10,Scd1,Fads1,Elk4,H1f0,Scd2,Camkk2,Rrp12,Slc26a2,Idi1,Xrcc6,Ptpn21,Iqgap2,Actn1,Ngly1,Hmgcr,Pgm3	0.221053
HALLMARK_BILE_ACID_METABOLISM	0.00493533	0.0102819	0.407018	-0.364963	-1.53452	88	Dhcr24,Abcd2,Ephx2,Aldh9a1,Fads1,Abca4,Paox,Nudt12,Retsat,Gclm,Idi1,Abca3,Abcd3,Bcar3,Pxmp2,Abca5,Idh1,Abca6,Abca2,Pex1,Fdxr,Pex7,Aqp9,Gstk1,Cyp7b1,Nr3c2,Optn,Isoc1,Ar	0.329545
