# Supplementary material for: HIF1 activity in photoreceptors drives type 3 neovascularization and retinal atrophy in a new mouse model of age-related macular degeneration
Source: Cell Death Dis. 2025 Oct 6;16(1):687. doi: 10.1038/s41419-025-08028-7 (PMC12500916; doi:10.1038/s41419-025-08028-7)
Supplement: Supplementary file 5 — Table S5 [file 41419_2025_8028_MOESM5_ESM.xlsx]

## Sheet: gsea_GO_BP_mouse
Table S5
Gene Ontology (GO) term 'Biological Processes' (BP) of differentially regulated genes in rod-nsHif1a retinas
pathway	pval	padj	log2err	ES	NES	size	leadingEdge	percent
GOBP_PROGRAMMED_CELL_DEATH	2.0271e-27	1.55012e-23	1.35757	0.365084	1.97891	1467	Neurl1a,Gpi1,Adm,Bnip3,Vegfa,Bcar1,Fam162a,Ier3,Bnip3l,Higd1a,Ddit4,Hspa1b,Dipk2a,Gls2,Mif,Xbp1,Ero1a,Gadd45g,Egln3,Fgf2,Maz,Eno1,Dynll1,Pdk1,Vdac1,Prelid1,Ing2,Glo1,Tnfsf9,Gapdh,Igf1r,Atf3,Uaca,Gadd45b,Ahr,Itpk1,Pkm,Dnaja1,Cdkn1a,Atf4,Ptpn2,Scrt2,P4hb,Tcp1,Plk2,Ppia,Btc,Sncb,Ppard,Cdkn1b,Ndnf,Ube2o,Gbe1,Dlc1,Ppp1r13l,Pten,Ppp1r15a,Socs3,Naa35,Epb41l3,Sstr3,Slc27a4,Max,Hspa5,Dpf1,Cav1,Rps6ka2,Lam…	0.344922
GOBP_REGULATION_OF_CELL_DEATH	1.07308e-22	4.10294e-19	1.2295	0.365284	1.95534	1221	Neurl1a,Gpi1,Adm,Bnip3,Vegfa,Bcar1,Fam162a,Ier3,Bnip3l,Higd1a,H2-Q2,Ddit4,Hspa1b,Dipk2a,Gls2,Mif,Xbp1,Gadd45g,Egln3,Fgf2,Maz,Eno1,Vdac1,Atg9b,Prelid1,Ing2,Glo1,Tnfsf9,Igf1r,Atf3,Gadd45b,Dnaja1,Cdkn1a,Atf4,Ptpn2,Scrt2,P4hb,Tcp1,Plk2,Ppia,Btc,Sncb,Ppard,Cdkn1b,Ndnf,Ube2o,Gbe1,Dlc1,Pten,Socs3,Naa35,Slc27a4,Hspa5,Cav1,Rps6ka2,Lamtor5,Mdm2,Phlda3,Ednrb,Siah2,Nf2,Pim2,Bcl3,Creb3,Tnfrsf12a,Sfpq,Lgmn,Str…	0.348894
GOBP_REGULATION_OF_CELL_POPULATION_PROLIFERATION	2.84723e-21	7.2576e-18	1.19534	0.358614	1.91636	1194	Neurl1a,Adm,Vegfa,Rnf126,Hspa1b,Hilpda,Mif,Xbp1,Egln3,Fgf2,Maz,Ulk1,Fosl2,Pbxip1,Junb,Ing2,Edn2,Ppp1cc,Tnfsf9,Igf1r,Lif,Marcksl1,Atf3,Cnot7,Ccnd3,Ndrg1,Ahr,Ccnd1,Stat3,Cdkn1a,Ptpn2,Kdm5b,Per2,Cd47,Igfbp2,Btc,Stat6,Errfi1,Ppard,Cdkn1b,Dlc1,Pten,Sstr3,Cav1,Rps6ka2,Jarid2,Mdm2,Zbtb7b,Serpine2,Ednrb,Jund,St8sia1,Nf2,Pim2,Mapk3,Smyd2,Lgmn,Klf10,Arid2,Jak3,Tpbg,Foxo3,Pdpn,Rhoa,Gdf11,Kdr,Bax,Shc4,Wwtr1,…	0.352596
GOBP_BIOLOGICAL_PROCESS_INVOLVED_IN_INTERSPECIES_INTERACTION_BETWEEN_ORGANISMS	2.33478e-19	4.46351e-16	1.13309	0.368517	1.94445	960	Adm,Bnip3,Bnip3l,H2-Q2,Ddit4,Bsg,Hspa1b,Mif,Hspa8,Xbp1,Prdx1,Eno1,Chd7,Gapdh,Hk1,Lsm14a,Cnot7,Dio2,Grk2,Ptpn2,Arid5a,Sap30,P4hb,Cd47,Tcp1,Ppia,Ppard,Agbl5,Tubb5,Rpsa,Cav1,Hexim1,Crk,Lamtor5,Pvr,Baiap2l1,Ednrb,Jund,Pim2,Mapk3,Bcl3,Sfpq,Trim28,Plscr1,Jak3,Noct,Rhoa,Polr3k,Zbtb1,Bax,Trim59,Cxcl9,Cfl1,Ciita,Rasgrp1,Pak3,Snx3,Src,H2bc4,Cd74,Trim32,Hspa1a,Ppp1r14b,Ddx3x,Otud5,Chmp7,Ly9,Car3,Ptpn1,Lag3,…	0.422917
GOBP_IMMUNE_RESPONSE	1.56443e-18	2.39265e-15	1.11466	0.365863	1.93104	953	Gpi1,Bcar1,H2-Q2,Hspa1b,Mif,Xbp1,Prdx1,Gem,Prelid1,Tnfsf9,Gapdh,Map3k1,Igf1r,Hk1,Lif,Lsm14a,Cnot7,Gnl1,Ahr,Stat3,Ptpn2,Arid5a,Cd47,Plk2,Stat6,Nfkbiz,Tubb5,Cav1,Hexim1,Crk,Pvr,Tnfaip1,Il16,Zbtb7b,H2-Ab1,Bcl3,Sfpq,Nfil3,Trim28,Plscr1,Jak3,Polr3k,Zbtb1,Tfeb,Bax,Trim59,Cxcl9,Ciita,Rasgrp1,Pak3,H2-Aa,Fcamr,Fas,Src,H2bc4,Cd74,Trim32,Hspa1a,Ppp1r14b,Ddx3x,Ly9,Sema7a,Ptpn1,Lag3,Tspan6,H2-Eb1,Cxcl13,Slc7a…	0.432319
GOBP_NEGATIVE_REGULATION_OF_BIOSYNTHETIC_PROCESS	4.57898e-17	5.83592e-14	1.06721	0.33686	1.80218	1216	Samd1,Vegfa,Eid1,Hspa8,Bhlhe40,Mxi1,Tle3,Maz,Eno1,Pbxip1,Zfp131,Gck,Ciart,Dnajb1,Gapdh,Bhlhe41,Lsm14a,E2f6,Atf3,Cnot7,Ccnd3,Caprin1,Ahr,Pgp,Cry2,Ccnd1,Stat3,Rock2,Nab2,Cdkn1a,Atp1a1,Atf4,Ptpn2,Arid5a,Sap30,Scrt2,Kdm5b,Per2,Kdm2a,L3mbtl3,Stat6,Limd1,Errfi1,Ruvbl2,Ppard,Cebpd,Cdkn1b,Zfp180,Cxxc5,Ppp1r13l,Phf10,Max,Caprin2,Dusp26,Strap,Dpf1,Tagln3,Nab1,Cav1,Hexim1,Sesn2,Jarid2,Mdm2,Foxp4,Zbtb7b,Ednr…	0.292763
GOBP_REGULATION_OF_IMMUNE_SYSTEM_PROCESS	8.81547e-17	9.63027e-14	1.05746	0.359264	1.88983	904	Gpi1,Vegfa,Bcar1,H2-Q2,Hspa1b,Mif,Xbp1,Prelid1,Edn2,Tnfsf9,Map3k1,Hk1,Lif,Lsm14a,Cnot7,Ahr,H4c3,Stat3,Cdkn1a,Ptpn2,Arid5a,Cd47,Plk2,Igfbp2,Stat6,Oxsr1,Nfkbiz,Cav1,Hexim1,Crk,Pvr,Zbtb7b,Jund,H2-Ab1,Mapk3,Creb3,Sfpq,Lgmn,Klf10,Plscr1,Jak3,Foxo3,Rhoa,Zbtb1,Bax,Acvr1b,Rasgrp1,Pak3,H2-Aa,Ldb1,Cyp26b1,Glmn,Src,Meis2,Cd74,Ctnnb1,Hspa1a,Ddx3x,Creb1,Sema7a,Ythdf1,Ptpn1,Lag3,Tspan6,H2-Eb1,Cxcl13,H4c11,Inha…	0.443584
GOBP_POSITIVE_REGULATION_OF_MULTICELLULAR_ORGANISMAL_PROCESS	1.90103e-16	1.81714e-13	1.04763	0.350054	1.8552	1025	Neurl1a,Adm,Adm2,Vegfa,Smtnl2,H2-Q2,Zfp516,Hspa1b,Hilpda,Mif,Xbp1,Gadd45g,Fgf2,Eno1,Prkab2,Ache,Edn2,Chd7,Ppp1cc,Tnfsf9,Gapdh,Igf1r,Hk1,Lrrc24,Lif,Caprin1,Kdm6b,Dio2,Ccnd1,Pkm,Stat3,Sulf2,Rock2,Atp1a1,Atf4,Arid5a,Kdm5b,Per2,Stat6,Nfkbiz,Kdm3a,Caprin2,Cav1,Plxnd1,Lamtor5,Il16,Zbtb7b,Serpine2,Ednrb,Bcl3,Klf10,Tpbg,Foxo3,Pdpn,Hk2,Rhoa,Zbtb1,Kdr,Grb10,Wwtr1,Ppp3ca,Zfp322a,Cfl1,Ndel1,Ddit3,Acvr1b,Rasg…	0.290732
GOBP_NEGATIVE_REGULATION_OF_SIGNALING	2.9505e-16	2.50694e-13	1.0377	0.34445	1.82677	1059	Neurl1a,Adm,Rnf126,Pfkl,Ddit4,Hspa1b,Mif,Xbp1,Fgf2,Tle3,Maz,Eno1,Ache,Prelid1,Ing2,Mllt3,Igf1r,Lif,Atf3,Cnot7,Uaca,Pde3b,Cry2,Zfyve28,Dnaja1,Sulf2,Grk2,Snx25,Ptpn2,Scrt2,Cd47,Plk2,Igfbp2,Ppia,Limd1,Errfi1,Ruvbl2,Rgs16,Dlc1,Bmt2,Pten,Ppp1r15a,Socs3,Slc27a4,Dusp26,Hspa5,Strap,Ankrd6,Cav1,Sesn2,Midn,Mdm2,Tnfaip1,Syt4,Phlda3,Serpine2,Siah2,Dusp16,Nf2,Bcl3,Creb3,Pip4k2a,Lgmn,Stradb,Per1,Tpbg,Foxo3,Rho…	0.336166
GOBP_REGULATION_OF_CELL_DIFFERENTIATION	4.95385e-16	3.78821e-13	1.02767	0.33771	1.80165	1151	Neurl1a,Adm,Vegfa,Eid1,Triobp,Hspa1b,Xbp1,Bhlhe40,Fgf2,Ulk1,Junb,Gnb3,Prelid1,Plekhb1,Chd7,Ppp1cc,Tnfsf9,Bhlhe41,Maff,Lif,Caprin1,Ccnd1,H4c3,Stat3,Rock2,Atf4,Ptpn2,P4hb,Per2,Pkp2,Limd1,Errfi1,Ppard,Cebpd,Cdkn1b,Nfkbiz,Kdm3a,Neurod4,Ppp1r13l,Pten,Socs3,Uqcc2,Caprin2,Nsun2,Cav1,Crk,Plxnd1,Mdm2,Syt4,Prtg,Zbtb7b,Serpine2,Ednrb,Jdp2,Jund,Nf2,Klf10,Jak3,Foxo3,Pdpn,Noct,Rhoa,Gdf11,Zbtb1,Clic1,Trib3,Kdr,…	0.338836
GOBP_DEFENSE_RESPONSE	7.34683e-16	5.10738e-13	1.02767	0.348757	1.84019	960	Adm,Bnip3,Bnip3l,H2-Q2,Ddit4,Mif,Prdx1,Pbxip1,Gapdh,Hk1,Lsm14a,Cnot7,Kdm6b,Stat3,Ptpn2,Arid5a,Cd47,Plk2,Stat6,Ppard,Agbl5,Nfkbiz,Socs3,Tubb5,Hexim1,Crk,Pvr,Il16,Ednrb,Mapk3,Bcl3,Sfpq,Per1,Trim28,Plscr1,Jak3,Tfr2,Polr3k,Zbtb1,Trim59,Cxcl9,Scg2,Ciita,Rasgrp1,Pak3,Cyp26b1,Nfatc4,Src,H2bc4,Cd74,Trim32,Ppp1r14b,Ddx3x,Ly9,Sema7a,Ptpn1,Lag3,Tspan6,H2-Eb1,Cxcl13,Calca,Casp8,Tubb4b,Alpk1,Nr1h2,Rb1,H2-Q1,T…	0.438542
GOBP_RESPONSE_TO_OXYGEN_LEVELS	9.91755e-16	6.31996e-13	1.01754	0.493033	2.35133	265	Adm,Ak4,Bnip3,Vegfa,Egln1,Tbl2,Fam162a,Bnip3l,Ddit4,Stc2,Hilpda,Npepps,Ero1a,Egln3,Slc2a1,Plod2,Eno1,Pdk1,Pgk1,Ndrg1,Rock2,Alkbh5,Atf4,P4hb,Pdk3,Ccdc115,Limd1,Ppard,Cdkn1b,Ndnf,Lonp1,Pten,Cav1,Mdm2,Foxo3,Pdpn,Hk2,Rhoa,Cygb,Stc1,Hyou1,Cited2,Fas,Vhl,Src,Suv39h2,Mgarp,Zfp36l1,Eef2k,Cd38,Nfe2l2,Mmp2,Cyb5r4	0.2
GOBP_NEGATIVE_REGULATION_OF_RESPONSE_TO_STIMULUS	1.32772e-15	7.81004e-13	1.01754	0.331523	1.77635	1230	Neurl1a,Adm,Rnf126,H2-Q2,Ddit4,Hspa1b,Mif,Xbp1,Fgf2,Tle3,Maz,Eno1,Prelid1,Ing2,Mllt3,Igf1r,Lif,Atf3,Cnot7,Uaca,Pde3b,Ahr,Cry2,Zfyve28,Dnaja1,Sulf2,Grk2,Snx25,Ptpn2,Scrt2,Cd47,Plk2,Igfbp2,Ppia,Stat6,Limd1,Errfi1,Ruvbl2,Ppard,Rgs16,Dlc1,Bmt2,Pten,Ppp1r15a,Socs3,Slc27a4,Dusp26,Hspa5,Strap,Ankrd6,Mctp1,Cav1,Crk,Sesn2,Mdm2,Tnfaip1,Phlda3,Zbtb7b,Serpine2,Siah2,Dusp16,Nf2,Bcl3,Creb3,Pip4k2a,Lgmn,Stradb,…	0.256911
GOBP_CELL_ACTIVATION	3.08006e-15	1.68237e-12	1.00732	0.375091	1.95009	690	Jmjd6,H2-Q2,Mif,Xbp1,Prdx1,Prelid1,Edn2,Chd7,Tnfsf9,Ccnd3,Ndrg1,Ahr,Stat3,Cdkn1a,Ptpn2,Cd47,Igfbp2,Ppia,Stat6,Nfkbiz,Cd151,Cav1,Zbtb7b,Serpine2,Jund,H2-Ab1,Bcl3,Lmo4,Nfil3,Kmt2e,Plscr1,Jak3,Foxo3,Pdpn,Rhoa,Zbtb1,Clic1,Bax,Ppp3ca,Lrrc8a,Cygb,Rasgrp1,H2-Aa,Cyp26b1,Glmn,Tpd52,Src,Cd74,Ulk3,Ctnnb1,Ly9,Lag3,H2-Eb1,Wdfy4,Inha,Gna13,Yy1,Casp8,H2-Q1,Zfp36l1,Tyrobp,Jak2,Nr4a3,Bcl6,Cd38,Ltbr,Dusp22,Cebpg,C…	0.3
GOBP_CELLULAR_RESPONSE_TO_OXYGEN_LEVELS	6.59803e-15	3.27276e-12	0.996986	0.594218	2.62357	135	Ak4,Bnip3,Vegfa,Egln1,Tbl2,Fam162a,Bnip3l,Stc2,Hilpda,Npepps,Ero1a,Egln3,Eno1,Pdk1,Pgk1,Ndrg1,Rock2,Atf4,P4hb,Pdk3,Ccdc115,Ppard,Ndnf,Pten,Cav1,Mdm2,Foxo3,Stc1,Hyou1,Cited2,Fas,Vhl,Src,Suv39h2,Mgarp,Zfp36l1,Eef2k,Nfe2l2	0.281481
GOBP_NEGATIVE_REGULATION_OF_TRANSCRIPTION_BY_RNA_POLYMERASE_II	6.84767e-15	3.27276e-12	0.996986	0.375341	1.94972	669	Samd1,Vegfa,Eid1,Bhlhe40,Mxi1,Maz,Eno1,Zfp131,Dnajb1,Bhlhe41,E2f6,Atf3,Ccnd3,Cry2,Ccnd1,Stat3,Atf4,Ptpn2,Arid5a,Sap30,Scrt2,Per2,Stat6,Ppard,Zfp180,Cxxc5,Ppp1r13l,Max,Dusp26,Strap,Tagln3,Cav1,Hexim1,Jarid2,Mdm2,Foxp4,Zbtb7b,Ednrb,Jdp2,Erf,Jund,Bcor,Pkig,Smyd2,Sfpq,Nfil3,Klf10,Per1,Trim28,Foxo3,Fosb,Cry1,Bag3,Zbtb1,Trib3,Wwtr1,Zbtb2,Eed,Men1,Ddit3,Ciita,Atn1,Etv6,Cited2,Ldb1,Cbx3,Rps14,Hey2,Vps72,…	0.351271
GOBP_APOPTOTIC_SIGNALING_PATHWAY	1.83495e-14	8.25402e-12	0.975995	0.406276	2.05919	490	Bnip3,Fam162a,Bnip3l,Ddit4,Hspa1b,Mif,Xbp1,Ero1a,Maz,Eno1,Pdk1,Prelid1,Ing2,Atf3,Uaca,Dnaja1,Cdkn1a,Atf4,Ptpn2,Scrt2,P4hb,Ppia,Ppard,Pten,Ppp1r15a,Sstr3,Cav1,Mdm2,Phlda3,Siah2,Bcl3,Creb3,Tnfrsf12a,Sfpq,Stradb,Foxo3,Jmy,Bag3,Chac1,Trib3,Bax,Herpud1,Rpl26,Pdcd5,Scg2,Ube4b,Ddit3,Dedd,Gabarap,Acvr1b,Hyou1,Bmf,Nfatc4,Fas,Src,Cd74,Ctnnb1,Trim32,Hspa1a,Ddx3x,Ptpn1,Timm50,Casp8,Rb1,Cdkn2d,Tyrobp,Txndc12,…	0.387755
GOBP_PHOSPHORYLATION	3.85749e-14	1.63879e-11	0.965328	0.311432	1.68594	1483	Ldha,Neurl1a,Gpi1,Ak4,Adm2,Vegfa,Pfkfb3,Pfkl,Ddit4,Vldlr,Dipk2a,Tpi1,Mif,Adk,Fgf2,Clk1,Eno1,Ulk1,Dynll1,Pdk1,Prkab2,Pgk1,Pgam1,Pgm1,Gck,Gapdh,Map3k1,Ccng2,Igf1r,Hk1,Lif,Cnot7,Ccnd3,Gadd45b,Itpk1,Zfyve28,Ccnd1,Aldoa,Pkm,Dnaja1,Stat3,Rock2,Nab2,Cdkn1a,Grk2,Snx25,Pfkp,Ptpn2,Pmvk,Pdk3,Ccnl1,Plk2,Ppia,Btc,Limd1,Errfi1,Oxsr1,Ppp4c,Cdkn1b,Pten,Socs3,Guk1,Caprin2,Prxl2c,Cav1,Hexim1,Rps6ka2,Sesn2,Midn,Edn…	0.30209
GOBP_REGULATION_OF_PHOSPHORUS_METABOLIC_PROCESS	4.87334e-14	1.96139e-11	0.965328	0.329354	1.75211	1089	Neurl1a,Ak4,Vegfa,Ddit4,Vldlr,Dipk2a,Mif,Fgf2,Eno1,Dynll1,Pdk1,Pgam1,Gnb3,Gck,Ccng2,Igf1r,Lif,Cnot7,Ccnd3,Gadd45b,Cry2,Zfyve28,Ccnd1,Dnaja1,Stat3,Rock2,Nab2,Cdkn1a,Snx25,Ptpn2,Pdk3,Ccnl1,Ppia,Btc,Errfi1,Ppp4c,Cdkn1b,Dlc1,Pten,Ppp1r15a,Socs3,Caprin2,Prxl2c,Cav1,Hexim1,Sesn2,Midn,Ednrb,Hspa2,Dusp16,Nf2,Pkig,Mapk3,Lmo4,Pip4k2a,Stradb,Rhoa,Gdf11,Trib3,Fxr2,Kdr,Bax,Grb10,Wwtr1,Socs7,Men1,Ipo5,Rasgrp1,…	0.322314
GOBP_TISSUE_DEVELOPMENT	7.97174e-14	3.048e-11	0.954542	0.312549	1.6856	1364	Neurl1a,Gpi1,Adm,Vegfa,Triobp,Zfp516,Stc2,Bsg,Dipk2a,Mthfd1l,Phospho1,Xbp1,Ndp,Fgf2,Fosl2,Vdac1,Pbxip1,Pgk1,Junb,Chd7,Mllt3,Maff,Lif,Atf3,Kdm6b,Itpk1,Ccnd1,Sulf2,Rock2,Nab2,Atf4,Arid5a,Sap30,Kdm5b,Pkp2,Stat6,Errfi1,Ppard,Cdkn1b,Gcnt4,Tiparp,Dlc1,Ppp1r13l,Pten,Socs3,Tubb5,Uqcc2,Cd151,Nsun2,Ankrd6,Nab1,Cav1,Dlx3,Plxnd1,Jarid2,Mdm2,Rpl38,Tnnt2,Zbtb7b,Serpine2,Ednrb,Nf2,Bcor,Mapk3,Lmo4,Klf10,Arid2,Tr…	0.285924
GOBP_POSITIVE_REGULATION_OF_DEVELOPMENTAL_PROCESS	8.58667e-14	3.12677e-11	0.954542	0.334182	1.7686	984	Neurl1a,Adm,Adm2,Bnip3,Vegfa,Triobp,Hspa1b,Vldlr,Xbp1,Fgf2,Junb,Chd7,Ppp1cc,Tnfsf9,Igf1r,Lrrc24,Lif,Caprin1,Ccnd1,Pkm,Stat3,Atf4,Kdm5b,P4hb,Stat6,Ppard,Cebpd,Nfkbiz,Neurod4,Ppp1r13l,Socs3,Caprin2,Crk,Plxnd1,Mdm2,Syt4,Zbtb7b,Serpine2,Jund,Nf2,Klf10,Tpbg,Foxo3,Pdpn,Noct,Hk2,Rhoa,Zbtb1,Clic1,Kdr,Bax,Wwtr1,Lrrc8a,Arpc2,Zfp322a,Cxcl9,Cfl1,Ndel1,Acvr1b,Rasgrp1,Maml1,Ypel3,Pak3,Srrt,Cited2,Spire1,Cyp26b…	0.341463
GOBP_NEGATIVE_REGULATION_OF_CELL_DEATH	1.79407e-13	6.23601e-11	0.943632	0.355407	1.85963	763	Gpi1,Bnip3,Vegfa,Ier3,Bnip3l,Higd1a,H2-Q2,Hspa1b,Dipk2a,Mif,Xbp1,Fgf2,Maz,Eno1,Vdac1,Prelid1,Ing2,Glo1,Igf1r,Dnaja1,Atf4,Scrt2,Plk2,Ppia,Btc,Sncb,Ppard,Cdkn1b,Ndnf,Ube2o,Gbe1,Pten,Socs3,Naa35,Hspa5,Cav1,Lamtor5,Mdm2,Ednrb,Siah2,Pim2,Bcl3,Creb3,Lgmn,Stradb,Rnf144b,Jak3,Pdpn,Rhoa,Bag3,Hypk,Kdr,Bax,Herpud1,Chl1,Golph3,Scg2,Cfl1,Hyou1,Cited2,Dnajc5,Hey2,Nfatc4,Fas,Vhl,Src,Cd74,Ctnnb1,Trim32,Hspa1a,Dd…	0.346003
GOBP_LYMPHOCYTE_ACTIVATION	1.98185e-13	6.52607e-11	0.943632	0.397106	2.01271	490	Jmjd6,H2-Q2,Mif,Xbp1,Prdx1,Prelid1,Chd7,Tnfsf9,Ccnd3,Ahr,Stat3,Cdkn1a,Ptpn2,Cd47,Igfbp2,Stat6,Nfkbiz,Cd151,Cav1,Zbtb7b,H2-Ab1,Bcl3,Nfil3,Jak3,Foxo3,Rhoa,Zbtb1,Bax,Ppp3ca,Lrrc8a,Rasgrp1,H2-Aa,Cyp26b1,Glmn,Tpd52,Src,Cd74,Ctnnb1,Ly9,Lag3,H2-Eb1,Wdfy4,Inha,Yy1,Casp8,H2-Q1,Zfp36l1,Tyrobp,Jak2,Bcl6,Cd38,Dusp22,Cebpg,Cebpb,Cd86,Snx27,Cblb,Ighm,Dll4,Lcp1,Dusp3,Ighg3,H2-DMb1,H2-DMa,Ephb2,Mmp14,Ripor2,Irf8…	0.357143
GOBP_RESPONSE_TO_CYTOKINE	2.0482e-13	6.52607e-11	0.943632	0.370715	1.91854	633	Hspa1b,Xbp1,Edn2,Gapdh,Lsm14a,Rfx2,Cnot7,Stat3,Pfkp,Ptpn2,Kdm5b,P4hb,Cd47,Stat6,Tuba1b,Srsf7,Oxsr1,Kdm3a,Dpysl3,Socs3,Hspa5,Srsf3,Cav1,Jarid2,Mapk3,Nfil3,Plscr1,Jak3,Foxo3,Hk2,Rhoa,Ptp4a3,Cxcl9,Ciita,Fas,Src,Cd74,Trim32,Hspa1a,Creb1,Ptpn1,Rraga,Cxcl13,Arid5b,Rnf113a1,Yy1,Calca,Casp8,Nr1h2,Stip1,Zfp36l1,Gbp8,Jak2,Cd38,Nfe2l2,Tmsb4x,Mmp2,Mapkapk2,Dhx9,Cebpb,Piga,Cxcl10,Ctr9,Nlrc5,Usp29,Spry4,Mcl1,U…	0.424961
GOBP_DEFENSE_RESPONSE_TO_OTHER_ORGANISM	2.63395e-13	8.05672e-11	0.932595	0.372712	1.92002	607	Bnip3,Bnip3l,H2-Q2,Ddit4,Mif,Prdx1,Gapdh,Hk1,Lsm14a,Cnot7,Ptpn2,Arid5a,Cd47,Agbl5,Tubb5,Hexim1,Crk,Pvr,Mapk3,Bcl3,Sfpq,Trim28,Plscr1,Jak3,Polr3k,Zbtb1,Trim59,Cxcl9,Ciita,Rasgrp1,Pak3,Src,H2bc4,Cd74,Trim32,Ppp1r14b,Ddx3x,Ly9,Ptpn1,Lag3,Tspan6,Cxcl13,Casp8,Tubb4b,Alpk1,Nr1h2,H2-Q1,Tyrobp,Gbp8,Jak2,Nfe2l2,Cebpg,Ilf3,Dhx9,Cebpb,Nploc4,Cxcl10,Nlrc5,Usp29,C1qb,Ube2k,Rbm14,C1qc,Kcnj8,Fam3a,Ighm,Frk,Lyz2…	0.477759
GOBP_POSITIVE_REGULATION_OF_IMMUNE_SYSTEM_PROCESS	3.62039e-13	1.0574e-10	0.932595	0.385435	1.96794	553	Gpi1,Vegfa,Bcar1,H2-Q2,Mif,Xbp1,Edn2,Tnfsf9,Hk1,Lif,Lsm14a,Cdkn1a,Ptpn2,Arid5a,Cd47,Igfbp2,Stat6,Oxsr1,Nfkbiz,Cav1,Hexim1,Pvr,Zbtb7b,Jund,H2-Ab1,Mapk3,Creb3,Sfpq,Lgmn,Klf10,Plscr1,Jak3,Foxo3,Rhoa,Zbtb1,Bax,Rasgrp1,Pak3,H2-Aa,Src,Cd74,Creb1,Sema7a,Lag3,H2-Eb1,Cxcl13,Slc7a5,Pde4d,Casp8,Rb1,H2-Q1,Zfp36l1,Tyrobp,Jak2,Nr4a3,Bcl6,Gprc5b,Cd38,Dusp22,Dhx9,Cd86,Cxcl10,Nlrc5,Hmox1,Usp29,C1qb,Ube2k,Rbm14,Pl…	0.470163
GOBP_REGULATION_OF_MULTICELLULAR_ORGANISMAL_DEVELOPMENT	3.73345e-13	1.0574e-10	0.932595	0.330624	1.75143	1010	Neurl1a,Adm,Adm2,Vegfa,Egln1,Hspa1b,Phospho1,Xbp1,Bhlhe40,Fgf2,Ulk1,Pgk1,Prelid1,Chd7,Ppp1cc,Tnfsf9,Bhlhe41,Maff,Lrrc24,Lif,Caprin1,Pde3b,Ccnd1,H4c3,Pkm,Stat3,Rock2,Atf4,Ptpn2,Per2,Plk2,Errfi1,Ppard,Cdkn1b,Nfkbiz,Efna3,Pten,Caprin2,Cav1,Plxnd1,Jarid2,Syt4,Prtg,Zbtb7b,Serpine2,Nf2,Bcor,Klf10,Jak3,Tpbg,Foxo3,Noct,Hk2,Rhoa,Zbtb1,Kdr,Wwtr1,Ppp3ca,Cfl1,Ndel1,Acvr1b,Rasgrp1,Pak3,Srrt,Cited2,Ldb1,Cyp26b…	0.316832
GOBP_CELL_MIGRATION	4.58738e-13	1.25285e-10	0.921426	0.322861	1.71895	1122	Gpi1,Vegfa,Bcar1,Ddit4,Bsg,Zranb1,Mif,Xbp1,Fgf2,Maz,Fscn1,Pbxip1,Edn2,Igf1r,Stat3,Rock2,Scrt2,Cd47,Mcam,Plk2,Ppia,Limd1,Oxsr1,Pex13,Ppard,Ndnf,Neurod4,Dlc1,Pten,Dpysl3,Tubb2b,Cd151,Hspa5,Mctp1,Tubb2a,Cav1,Crk,Plxnd1,Tnfaip1,Il16,Cd63,Serpine2,Ednrb,Nf2,Mapk3,Creb3,Lmo4,Lgmn,Arid2,Tpbg,Foxo3,Pdpn,Rhoa,Cck,Kdr,Bax,Grb10,Ppp3ca,Cygb,Podxl,Chl1,Ptp4a3,Cxcl9,Golph3,Scg2,Cdh13,Adgrg1,Ndel1,Acvr1b,Stc1,…	0.328877
GOBP_NEGATIVE_REGULATION_OF_NUCLEOBASE_CONTAINING_COMPOUND_METABOLIC_PROCESS	5.29981e-13	1.39751e-10	0.921426	0.32275	1.71794	1115	Samd1,Vegfa,Eid1,Ddit4,Hspa8,Bhlhe40,Mxi1,Tle3,Maz,Eno1,Pbxip1,Zfp131,Ciart,Dnajb1,Bhlhe41,E2f6,Atf3,Cnot7,Ccnd3,Ahr,Cry2,Ccnd1,Stat3,Nab2,Cdkn1a,Atf4,Ptpn2,Arid5a,Sap30,Scrt2,Kdm5b,Per2,Kdm2a,L3mbtl3,Stat6,Limd1,Srsf7,Ruvbl2,Ppard,Cebpd,Cdkn1b,Zfp180,Cxxc5,Ppp1r13l,Phf10,Max,Dusp26,Strap,Srsf10,Dpf1,Nsun2,Tagln3,Nab1,Cav1,Hexim1,Jarid2,Mdm2,Foxp4,Zbtb7b,Ednrb,Jdp2,Erf,Siah2,Jund,Bcor,Pkig,Bcl3,S…	0.24843
GOBP_BLOOD_VESSEL_MORPHOGENESIS	6.47937e-13	1.65159e-10	0.921426	0.392429	1.98753	488	Adm,Adm2,Vegfa,Egln1,Jmjd6,Bsg,Xbp1,Fgf2,Pgk1,Junb,Edn2,Chd7,Pde3b,Pkm,Stat3,Rock2,Mcam,Plk2,Qki,Ndnf,Tiparp,Efna3,Pten,Cav1,Plxnd1,Tnfrsf12a,Arid2,Hk2,Rhoa,Kdr,Bax,Sat1,Scg2,Cdh13,Adgrg1,Cited2,Hpse,Glmn,Hey2,Nfatc4,Ctnnb1,Hey1,Sema6a,Cxcl13,Gna13,Casp8,Zfp36l1,Ephb3,Nfe2l2,Cnmd,Mmp2,Ccm2,Foxj2,Pank2,Adamts1,Cxcl10,Agtr1a,Hmox1,Niban2,Bmpr1a,Spred1,Lrp5,Cdc42,Dll4,Creb3l1,Jun,Anxa2,Krt1,Ephb2,Mm…	0.348361
GOBP_REGULATION_OF_CELL_ADHESION	7.76777e-13	1.91613e-10	0.921426	0.381051	1.94399	545	Vegfa,Triobp,Xbp1,Plekha2,Tnfsf9,Lif,Pde3b,Rock2,Ptpn2,P4hb,Cd47,Igfbp2,Ndnf,Nfkbiz,Dlc1,Pten,Dusp26,Cav1,Crk,Plxnd1,Zbtb7b,Serpine2,Nf2,H2-Ab1,Jak3,Foxo3,Pdpn,Col26a1,Rhoa,Zbtb1,Kdr,Ppp3ca,Arpc2,Podxl,Cdh13,Adgrg1,Men1,Rasgrp1,Cited2,H2-Aa,Ldb1,Ddr1,Glmn,Src,Cd74,Lag3,Sema6a,H2-Eb1,Cxcl13,Ephb3,Jak2,Nr4a3,Arhgdia,Bcl6,Myo10,Mmp2,Ppp1cb,Dusp22,Cebpb,Cd86,Spry4,Cblb,Rac1,Cdc42,Acer2,Flot1,Kif14,Da…	0.418349
GOBP_LOCOMOTION	8.61479e-13	2.05866e-10	0.921426	0.306936	1.65464	1366	Neurl1a,Gpi1,Vegfa,Bcar1,Ddit4,Bsg,Zranb1,Mif,Xbp1,Fgf2,Maz,Fscn1,Pbxip1,Pgam1,Gnb3,Ing2,Edn2,Igf1r,Stat3,Rock2,Ptpn2,Scrt2,Cd47,Mcam,Plk2,Ppia,Limd1,Oxsr1,Pex13,Ppard,Ndnf,Neurod4,Dlc1,Efna3,Pten,Dpysl3,Tubb2b,Cd151,Hspa5,Mctp1,Tubb2a,Cav1,Crk,Plxnd1,Tnfaip1,Il16,Cd63,Serpine2,Ednrb,Nf2,Mapk3,Creb3,Lmo4,Lgmn,Arid2,Tpbg,Foxo3,Pdpn,Jmy,Rhoa,Cck,Kdr,Bax,Grb10,Ppp3ca,Cygb,Arpc2,Podxl,Chl1,Ptp4a3,Cxc…	0.321376
GOBP_T_CELL_ACTIVATION	1.04629e-12	2.42453e-10	0.91012	0.434936	2.12164	324	Jmjd6,Xbp1,Prelid1,Chd7,Tnfsf9,Ccnd3,Stat3,Ptpn2,Cd47,Igfbp2,Stat6,Nfkbiz,Cd151,Cav1,Zbtb7b,H2-Ab1,Bcl3,Jak3,Foxo3,Rhoa,Zbtb1,Bax,Ppp3ca,Rasgrp1,H2-Aa,Cyp26b1,Glmn,Src,Cd74,Ctnnb1,Ly9,Lag3,H2-Eb1,Wdfy4,Casp8,Zfp36l1,Jak2,Bcl6,Dusp22,Cebpb,Cd86,Cblb,Dll4,Lcp1,Dusp3,H2-DMb1,H2-DMa,Ripor2,Syk,H2-Q7,Ccl5,Vsir,Ddost,Sirpa,Lmo1,Pawr,Itgal,Rac2,Rps3,Ptprc,Prkar1a,Sos2,Mdk,Egr3,Il6ra,Cracr2a,Pnp2,Coro1a,…	0.487654
GOBP_CIRCULATORY_SYSTEM_DEVELOPMENT	1.16641e-12	2.6234e-10	0.91012	0.337628	1.77126	869	Adm,Adm2,Vegfa,Egln1,Jmjd6,Gys1,Bsg,Dipk2a,Xbp1,Ndp,Fgf2,Pgk1,Junb,Edn2,Chd7,Igf1r,Lif,Kdm6b,Pde3b,Ahr,Pkm,Stat3,Rock2,Cdkn1a,Grk2,Mcam,Plk2,Pkp2,Errfi1,Ppard,Qki,Cdkn1b,Ndnf,Tiparp,Dlc1,Ppp1r13l,Efna3,Pten,Socs3,Cav1,Hexim1,Dlx3,Rps6ka2,Plxnd1,Jarid2,Mdm2,Tnnt2,Ap1b1,Bcor,Mapk3,Lmo4,Smyd2,Tnfrsf12a,Arid2,Pdpn,Hk2,Rhoa,Kdr,Bax,Sat1,Scg2,Cdh13,Adgrg1,Ddit3,Kdm6a,Maml1,Cited2,Hpse,Glmn,Hey2,Nfatc4,…	0.319908
GOBP_VASCULATURE_DEVELOPMENT	1.27426e-12	2.78408e-10	0.91012	0.370937	1.90524	578	Adm,Adm2,Vegfa,Egln1,Jmjd6,Bsg,Xbp1,Ndp,Fgf2,Pgk1,Junb,Edn2,Chd7,Lif,Pde3b,Ahr,Pkm,Stat3,Rock2,Mcam,Plk2,Errfi1,Qki,Ndnf,Tiparp,Efna3,Pten,Socs3,Cav1,Dlx3,Plxnd1,Mdm2,Tnfrsf12a,Arid2,Pdpn,Hk2,Rhoa,Kdr,Bax,Sat1,Scg2,Cdh13,Adgrg1,Ddit3,Cited2,Hpse,Glmn,Hey2,Nfatc4,Ctnnb1,Prickle1,Hey1,Sema6a,Cxcl13,Gna13,Casp8,Zfp36l1,Ephb3,Map2k1,Nfe2l2,Cnmd,Mmp2,Ccm2,Foxj2,Pank2,Adamts1,Cxcl10,Agtr1a,Hmox1,Niban2…	0.32872
GOBP_REGULATION_OF_PROTEIN_MODIFICATION_PROCESS	2.11033e-12	4.48269e-10	0.898671	0.311046	1.66739	1231	Neurl1a,Vegfa,Eid1,Ddit4,Hspa1b,Vldlr,Dipk2a,Mif,Fgf2,Ulk1,Ing2,Ccng2,Lif,Cnot7,Ccnd3,Gadd45b,Cry2,Zfyve28,Ccnd1,Dnaja1,Rock2,Nab2,Cdkn1a,Snx25,Ptpn2,Arid5a,Per2,Ccnl1,Ppia,Btc,Errfi1,Ruvbl2,Ppp4c,Cdkn1b,Kdm3a,Dlc1,Phf23,Pten,Ppp1r15a,Socs3,Caprin2,Hspa5,Cav1,Hexim1,Sesn2,Jarid2,Zbtb7b,Ednrb,Jdp2,Siah2,Hspa2,Dusp16,Nf2,Bcor,Pkig,Mapk3,Stradb,Kmt2e,Rhoa,Gdf11,Cry1,Ubxn1,Trib3,Fxr2,Kdr,Bax,Herpud1,…	0.310317
GOBP_IMMUNE_EFFECTOR_PROCESS	2.95245e-12	6.102e-10	0.898671	0.419786	2.08208	368	Gpi1,H2-Q2,Mif,Xbp1,Prdx1,Hk1,Gnl1,Ahr,Stat3,Arid5a,Cd47,Stat6,Nfkbiz,Tubb5,Crk,Pvr,Zbtb7b,H2-Ab1,Bcl3,Kmt2e,Jak3,Zbtb1,Rasgrp1,H2-Aa,Src,Cd74,Ly9,Sema7a,Lag3,H2-Eb1,Slc7a5,Tubb4b,H2-Q1,Tyrobp,Nr4a3,Bcl6,Gprc5b,Dusp22,Cebpg,Cd86,Hmox1,C1qb,C1qc,Ighm,Csf2rb2,Lcp1,Ighg3,H2-DMb1,Krt1,Bcr,H2-DMa,Ephb2,C1qa,Irf8,A2m,Syk,H2-Q7,S100a13,Itm2a,Itgb2,Tusc2,Nectin2,Itgal,Sbno2,Rac2,Igkc,Itgam,Fer,Rps19,Ptpr…	0.388587
GOBP_POSITIVE_REGULATION_OF_PROTEIN_METABOLIC_PROCESS	3.39736e-12	6.66144e-10	0.898671	0.311907	1.66707	1187	Neurl1a,Vegfa,Fam162a,Hspa1b,Vldlr,Dipk2a,Rnf19a,Mif,Egln3,Fgf2,Eno1,Prelid1,Ing2,Lif,Ccnd3,Uaca,Ccnd1,Pkm,Stat3,Rock2,Nab2,Cdkn1a,Arid5a,Plk2,Ppia,Btc,Ruvbl2,Cdkn1b,Tiparp,Dlc1,Phf23,Efna3,Pten,Ppp1r15a,Rnf217,Uqcc2,Caprin2,Aph1a,Hspa5,Cav1,Jarid2,Mdm2,Zbtb7b,Arih1,Ednrb,Jdp2,Hspa2,Mapk3,Bcl3,Lgmn,Stradb,Rnf144b,Kmt2e,Tfr2,Rhoa,Gdf11,Cry1,Sumo1,Trib3,Fxr2,Kdr,Bax,Herpud1,Rpl26,Clpx,Pdcd5,Kat8,Sa…	0.31171
GOBP_CELLULAR_RESPONSE_TO_STRESS	3.37017e-12	6.66144e-10	0.898671	0.292294	1.58745	1591	Adm,Ak4,Bnip3,Vegfa,Egln1,Tbl2,Fam162a,Ier3,Rnf126,Bnip3l,Ddit4,Stc2,Hspa1b,Hilpda,Mif,Hspa8,Xbp1,Npepps,Ero1a,Gadd45g,Egln3,Slc2a1,Prdx1,Eno1,Ulk1,Pdk1,Rtn4rl2,Pgk1,Ing2,Dnajb1,Lrrc8c,Spidr,Ankzf1,Igf1r,Atf3,Gnl1,Kdm6b,Ndrg1,Gadd45b,Slc30a9,Cry2,Ccnd1,Dnaja1,Rock2,Cdkn1a,Atf4,Ptpn2,P4hb,Pdk3,Mgst1,Manf,Plk2,Kdm2a,Ppia,Stat6,Pdia4,Errfi1,Ruvbl2,Oxsr1,Ppard,Ppp4c,Ube2j1,Cdkn1b,Ndnf,Lonp1,Bmt2,Pten…	0.240101
GOBP_REGULATION_OF_IMMUNE_RESPONSE	4.90097e-12	9.36943e-10	0.887075	0.373692	1.90595	541	Bcar1,H2-Q2,Hspa1b,Xbp1,Map3k1,Lsm14a,Cnot7,Ahr,Ptpn2,Arid5a,Cd47,Plk2,Stat6,Nfkbiz,Cav1,Hexim1,Crk,Pvr,Zbtb7b,H2-Ab1,Sfpq,Plscr1,Jak3,Zbtb1,Bax,Rasgrp1,Pak3,Src,Cd74,Hspa1a,Ddx3x,Ptpn1,Lag3,Tspan6,H2-Eb1,Cxcl13,Pde4d,Casp8,Alpk1,Nr1h2,H2-Q1,Tyrobp,Nr4a3,Bcl6,Cd38,Nfe2l2,Dusp22,Mapkapk2,Dhx9,Cd86,Nploc4,Nlrc5,Hmox1,Usp29,C1qb,Mapk8,Ube2k,Rbm14,Plekha1,Cblb,C1qc,Fam3a,Ighm,Birc2,Flot1,Sh2b2,Dusp3,…	0.454713
GOBP_POSITIVE_REGULATION_OF_CELL_POPULATION_PROLIFERATION	5.21722e-12	9.73075e-10	0.887075	0.356589	1.84853	649	Adm,Vegfa,Hilpda,Mif,Xbp1,Fgf2,Maz,Fosl2,Pbxip1,Edn2,Ppp1cc,Tnfsf9,Igf1r,Lif,Marcksl1,Atf3,Cnot7,Ccnd1,Stat3,Cdkn1a,Kdm5b,Cd47,Igfbp2,Btc,Ppard,Cdkn1b,Pten,Mdm2,Ednrb,St8sia1,Mapk3,Lgmn,Jak3,Kdr,Shc4,Wwtr1,Ciao1,Scg2,Cdh13,Adgrg1,Rps4x,Nme1,Hpse,Hey2,Meis2,Cd74,Ctnnb1,Nap1l1,Ube2a,Nacc1,Fzr1,Sox8,Jak2,Nr4a3,Bcl6,Cnot6,Cd38,Mmp2,Tmem119,Foxj2,Nme2,Dhx9,Adamts1,P2ry6,Cd86,Cxcl10,Agtr1a,Hmox1,Cd248,…	0.323575
GOBP_POSITIVE_REGULATION_OF_GENE_EXPRESSION	6.84305e-12	1.24592e-09	0.887075	0.339443	1.77806	791	Gpi1,Adm2,Vegfa,H2-Q2,Hspa1b,Hilpda,Mif,Hspa8,Xbp1,Fgf2,Maz,Eno1,Gapdh,Hk1,Lif,Atf3,Pkm,Stat3,Sulf2,Rock2,Atf4,Arid5a,Tra2a,Kdm5b,Stat6,Ppard,Qki,Ppp1r15a,Uqcc2,Cav1,Rps6ka2,Lamtor5,Il16,Zbtb7b,Mapk3,Bcl3,Nfil3,Plscr1,Tfr2,Noct,Rhoa,Fxr2,Rpl26,Ppp3ca,Pdcd5,Samd4,Tra2b,Slc38a2,Rps4x,Ddit3,Acvr1b,Rasgrp1,Cited2,Cyp26b1,Hpse,Glmn,Hey2,Nfatc4,Src,Cd74,Ctnnb1,Trim32,Hspa1a,Ddx3x,Ly9,Sema7a,Ythdf1,Hey1…	0.298357
GOBP_RESPONSE_TO_OXYGEN_CONTAINING_COMPOUND	9.97339e-12	1.77364e-09	0.875325	0.305821	1.6375	1222	Neurl1a,Gpi1,Adm,Bnip3,Egln1,Bcar1,Pfkl,Ddit4,Stc2,Bsg,Mif,Xbp1,Slc2a1,Prdx1,Ache,Gck,Spidr,Pdxp,Ankzf1,Igf1r,Ccnd3,Kdm6b,Pde3b,Ahr,Dio2,Cry2,Ccnd1,Pkm,Stat3,Rock2,Atp1a1,Atf4,Grk2,Ptpn2,Arid5a,Pmvk,Pdk3,Mgst1,Igfbp2,Stat6,Errfi1,Ruvbl2,Ppard,Cdkn1b,Socs3,Sstr3,Slc27a4,Max,Hspa5,Cav1,Crk,Rps6ka2,Sesn2,Lamtor5,Mdm2,Baiap2l1,Zbtb7b,Slc1a3,Ednrb,Jund,Mapk3,Pip4k2a,Lgmn,Per1,Jak3,Ly6h,Foxo3,Noct,Fosb…	0.296236
GOBP_REGULATION_OF_INTRACELLULAR_SIGNAL_TRANSDUCTION	1.10397e-11	1.91865e-09	0.875325	0.300419	1.61699	1345	Vegfa,Ddit4,Hspa1b,Dipk2a,Mif,Xbp1,Gadd45g,Prdx1,Fgf2,Maz,Eno1,Ing2,Gapdh,Igf1r,Lif,Atf3,Uaca,Pde3b,Gadd45b,Dnaja1,Rock2,Ptpn2,P4hb,Plk2,Ppia,Limd1,Errfi1,Dennd4b,Ppard,Cxxc5,Dlc1,Bmt2,Pten,Dusp26,Prxl2c,Ankrd6,Mlf1,Cav1,Hexim1,Crk,Sesn2,Lamtor5,Mdm2,Tnfaip1,Phlda3,Serpine2,Dusp16,Nf2,Pim2,Mapk3,Bcl3,Creb3,Smyd2,Sfpq,Per1,Tpbg,Rhoa,Cry1,Slc35b2,Kdr,Bax,Herpud1,Rpl26,Ptp4a3,Trim59,Golph3,Cdh13,Ran…	0.312268
GOBP_REGULATION_OF_APOPTOTIC_SIGNALING_PATHWAY	1.13042e-11	1.92097e-09	0.875325	0.436928	2.10627	302	Hspa1b,Mif,Xbp1,Maz,Eno1,Prelid1,Ing2,Atf3,Dnaja1,Ptpn2,Scrt2,P4hb,Ppia,Pten,Cav1,Mdm2,Siah2,Creb3,Tnfrsf12a,Sfpq,Stradb,Bax,Herpud1,Rpl26,Scg2,Ddit3,Hyou1,Nfatc4,Fas,Src,Cd74,Ctnnb1,Trim32,Hspa1a,Ddx3x,Ptpn1,Rb1,Cdkn2d,Txndc12,Jak2,Nfe2l2,Ltbr,Ubb,Pea15a,Hmox1,Mcl1,Rps7,Prkn,G0s2,Creb3l1,Erp29,Tpt1,Cx3cl1,Gnai2,Serinc3,Rtkn2,Pmaip1,Rps3,Ivns1abp,Ptprc,Ndufa13,Unc5b,Pdia3,Bclaf1,Bok,Clu,Eif5a,Ppp…	0.400662
GOBP_NEGATIVE_REGULATION_OF_CELL_POPULATION_PROLIFERATION	1.34436e-11	2.23486e-09	0.875325	0.372961	1.90523	531	Neurl1a,Adm,Hspa1b,Fgf2,Ulk1,Ing2,Lif,Cnot7,Ndrg1,Stat3,Cdkn1a,Ptpn2,Per2,Ppard,Cdkn1b,Dlc1,Pten,Sstr3,Cav1,Rps6ka2,Jarid2,Zbtb7b,Serpine2,Nf2,Pim2,Smyd2,Klf10,Arid2,Tpbg,Pdpn,Rhoa,Gdf11,Bax,Pdcd5,Scg2,Cdh13,Adgrg1,Men1,Nme1,Cited2,Trp53i11,Ddr1,Glmn,Vhl,Ctnnb1,Trim32,Hspa1a,H2-Eb1,Zbtb7c,Gna13,Rb1,Cdkn2d,Tyrobp,Map2k1,Jak2,Bcl6,Cnmd,Itga1,Nup62,Adamts1,Cebpb,Cd86,Cdkn2c,Smarca2,Hmox1,Cblb,Niban2…	0.403013
GOBP_HOMEOSTATIC_PROCESS	1.42529e-11	2.31898e-09	0.875325	0.302323	1.62344	1317	Gpi1,Adm,Bnip3,Vegfa,Egln1,Jmjd6,Muc2,Zfp516,Stc2,Hspa1b,Mif,Xbp1,Ero1a,Ppp1r3g,Gadd45g,Slc2a1,Prdx1,Fgf2,Tle3,Prkab2,Ache,Gnb3,Edn2,Gck,Chd7,Igf1r,Hk1,Slc41a1,Kdm6b,Slc30a9,Dio2,Cry2,Aldoa,Stat3,Atp1a1,Atf4,Ptpn2,Per2,Pdk3,Ccdc115,L3mbtl3,Stat6,Ppard,Gcnt4,Kdm3a,Ppp1r13l,Strap,Scgn,Cav1,Sesn2,Zbtb7b,Slc1a3,Ednrb,Mapk3,Arid2,Kmt2e,Jak3,Tfr2,Foxo3,Hk2,Cry1,Clcn3,Bag3,Kdr,Bax,Grb10,Herpud1,Wwtr1,Pp…	0.310554
GOBP_RESPONSE_TO_ABIOTIC_STIMULUS	1.68056e-11	2.67735e-09	0.863415	0.332279	1.747	896	Gpi1,Adm,Ak4,Bnip3,Vegfa,Egln1,Tbl2,Fam162a,Bnip3l,Zfp516,Ddit4,Stc2,Hspa1b,Hilpda,Npepps,Ero1a,Bhlhe40,Egln3,Slc2a1,Plod2,Eno1,Pdk1,Pgk1,Plekhb1,Ppp1cc,Dnajb1,Lrrc8c,Spidr,Map3k1,Igf1r,Ndrg1,Dio2,Cry2,Ccnd1,Ikbip,Dnaja1,Rock2,Cdkn1a,Alkbh5,Atf4,P4hb,Per2,Pdk3,Ccdc115,Igfbp2,Limd1,Errfi1,Ruvbl2,Oxsr1,Ppard,Cdkn1b,Ndnf,Lonp1,Pten,Polk,Nabp1,Hspa5,Cav1,Mdm2,Slc1a3,Serpine2,Hspa2,Jund,St8sia1,Mapk3,…	0.235491
GOBP_RESPONSE_TO_ENDOGENOUS_STIMULUS	2.07306e-11	3.23524e-09	0.863415	0.306994	1.64403	1220	Neurl1a,Gpi1,Adm,Bcar1,Ddit4,Stc2,Bsg,Hspa1b,Hspa8,Xbp1,Slc2a1,Fgf2,Ing2,Gck,Spidr,Pdxp,Igf1r,Ccnd3,Pde3b,Ahr,Cry2,Ccnd1,Pkm,Stat3,Sulf2,Rock2,Atp1a1,Atf4,Snx25,Ptpn2,Arid5a,Kdm5b,Igfbp2,Stat6,Errfi1,Ppard,Cdkn1b,Ndnf,Ube2o,Kdm3a,Socs3,Sstr3,Slc27a4,Max,Hspa5,Strap,Cav1,Crk,Sesn2,Lamtor5,Mdm2,Baiap2l1,Zbtb7b,Slc1a3,Ednrb,Jund,Mapk3,Pip4k2a,Lgmn,Per1,Jak3,Foxo3,Gstm5,Fosb,Rhoa,Cry1,Pgrmc2,Trib3,Kd…	0.296721
GOBP_REGULATION_OF_PROTEOLYSIS	2.11873e-11	3.24038e-09	0.863415	0.372642	1.89965	532	Gpi1,Vegfa,Fam162a,Hspa1b,Rnf19a,Egln3,Eno1,Prelid1,Gapdh,Uaca,Stat3,Rock2,Ube2o,Dlc1,Efna3,Pten,Rnf217,Aph1a,Cav1,Rps6ka2,Lamtor5,Mdm2,Arih1,Serpine2,Siah2,Lgmn,Rnf144b,Rhoa,Ubxn1,Chac1,Pros1,Sumo1,Trib3,Bax,Herpud1,Clpx,Pdcd5,Mtch1,Gabarap,Glmn,Fas,Src,Trim32,Pcolce,Prickle1,Hspa1a,Ddx3x,Snx33,Pebp1,Fzr1,Grin1,Casp8,Nr1h2,Cdkn2d,Tbc1d10a,Jak2,Kcne2,Nfe2l2,Ctsb,Hspe1,Picalm,Ubb,Nedd8,Ube2k,Arih2…	0.37406
GOBP_POSITIVE_REGULATION_OF_CELL_DIFFERENTIATION	3.00628e-11	4.50765e-09	0.851339	0.357014	1.84858	645	Neurl1a,Adm,Vegfa,Triobp,Hspa1b,Xbp1,Fgf2,Junb,Ppp1cc,Tnfsf9,Lif,Caprin1,Stat3,P4hb,Ppard,Cebpd,Nfkbiz,Neurod4,Ppp1r13l,Socs3,Caprin2,Crk,Plxnd1,Mdm2,Zbtb7b,Serpine2,Jund,Nf2,Klf10,Foxo3,Pdpn,Noct,Rhoa,Zbtb1,Clic1,Kdr,Wwtr1,Lrrc8a,Arpc2,Cxcl9,Ndel1,Acvr1b,Rasgrp1,Maml1,Pak3,Srrt,Cyp26b1,Morf4l2,Camk1,Vhl,Cd74,Ctnnb1,Trim32,Olfm2,Hspa1a,Creb1,Sema7a,Nap1l1,H2-Eb1,Zbtb7c,Casp8,Rb1,Sox8,Zfp36l1,Tyro…	0.381395
GOBP_MONOSACCHARIDE_METABOLIC_PROCESS	3.16389e-11	4.65274e-09	0.851339	0.478743	2.21352	204	Slc2a3,Gpi1,Pfkfb3,Pfkl,Tpi1,Ppp1r3g,Slc2a1,Eno1,Pdk1,Pgk1,Gnb3,Pgm1,Gck,Gapdh,Hk1,Atf3,Ppp1r3c,Ppp1r3b,Pgp,Aldoa,Atf4,Pfkp,Ptpn2,Per2,Pdk3,Ppard,Pgd,Sesn2,Midn,Hk2,Cry1,Galk1,Src,Gckr,Acadm,Ppp1cb,Fam3a,Arpp19,Lrp5,Adipor1,Prkn,Irs1,Mapk14,Pmaip1,Aldoc,Cpt1a,Fabp5,Rpe,Npy1r,Fuca1	0.245098
GOBP_PYRUVATE_METABOLIC_PROCESS	3.83545e-11	5.43142e-09	0.851339	0.61414	2.52639	88	Ldha,Gpi1,Pfkl,Ddit4,Tpi1,Me2,Eno1,Pdk1,Vdac1,Pgk1,Pgam1,Pgm1,Gck,Gapdh,Hk1,Aldoa,Pkm,Stat3,Pfkp,Pdk3,Prxl2c,Hk2,Galk1	0.261364
GOBP_RESPONSE_TO_BACTERIUM	3.7664e-11	5.43142e-09	0.851339	0.406676	2.01884	363	Adm,Bnip3,Mif,Xbp1,Chd7,Dio2,Arid5a,Ppard,Cav1,Baiap2l1,Ednrb,Jund,Mapk3,Bcl3,Noct,Rhoa,Cxcl9,Snx3,Src,H2bc4,Otud5,Car3,H2-Eb1,Cxcl13,Casp8,Gbp8,Jak2,Cdk19,Nfkbib,Mapkapk2,Cebpb,Cd86,Plaat3,Cxcl10,Ctr9,Mapk8,Tmem255a,Kcnj8,Il10ra,Ighm,Lyz2,Map2k3,Csf2rb2,Ighg3,Rps6ka3,Bcr,Ephb2,Irf8,Syk,H2-Q7,Cited1,Cx3cl1,Ccl5,Mapk14,Sirpa,Shc1,Car5b,Gbp5,Tusc2,St13,Gpm6a,Adam9,Epha2,Gbp4,Cnp,Sbno2,Tnfrsf1a,Mpeg…	0.476584
GOBP_POSITIVE_REGULATION_OF_CELL_ADHESION	4.17618e-11	5.80641e-09	0.851339	0.428814	2.07868	311	Vegfa,Triobp,Xbp1,Plekha2,Tnfsf9,Lif,P4hb,Cd47,Igfbp2,Ndnf,Nfkbiz,Dusp26,Cav1,Crk,Zbtb7b,H2-Ab1,Jak3,Foxo3,Pdpn,Col26a1,Rhoa,Zbtb1,Kdr,Ppp3ca,Arpc2,Podxl,Cdh13,Adgrg1,Rasgrp1,Cited2,H2-Aa,Ldb1,Src,Cd74,H2-Eb1,Cxcl13,Jak2,Nr4a3,Bcl6,Myo10,Cd86,Rac1,Cdc42,Flot1,H2-DMb1,H2-DMa,Syk,H2-Q7,Cx3cl1,Ccl5,Vsir,Sirpa,Itgb2,Itga2,P2ry12,Adam9,St3gal4,Tgm2,Rps3,Ptprc,Mdk,Egr3,Pnp2,Coro1a,Cd81,Ccr2,H2-T23,Itga…	0.440514
GOBP_REGULATION_OF_T_CELL_ACTIVATION	5.12995e-11	7.00513e-09	0.851339	0.469966	2.18611	218	Xbp1,Prelid1,Tnfsf9,Ptpn2,Cd47,Igfbp2,Nfkbiz,Cav1,Zbtb7b,H2-Ab1,Jak3,Foxo3,Rhoa,Zbtb1,Rasgrp1,H2-Aa,Cyp26b1,Glmn,Src,Cd74,Ctnnb1,Lag3,H2-Eb1,Jak2,Bcl6,Dusp22,Cebpb,Cd86,Cblb,Dusp3,H2-DMb1,H2-DMa,Ripor2,Syk,H2-Q7,Ccl5,Vsir,Sirpa,Lmo1,Pawr,Rac2,Rps3,Ptprc,Prkar1a,Sos2,Mdk,Egr3,Pnp2,Coro1a,Ndfip1,Cd81,Ccr2,H2-T23,Fcgr2b,Myb,Il6st,Irf1,Efnb1,Mapk8ip1,B2m,Lrrc32,Fgl2,Laptm5,Lgals1,Dusp10,Ptpn6,Sash3,T…	0.522936
GOBP_POSITIVE_REGULATION_OF_MOLECULAR_FUNCTION	5.39855e-11	7.24258e-09	0.851339	0.302125	1.61837	1226	Neurl1a,Vegfa,Fam162a,Hspa1b,Vldlr,Dipk2a,Mif,Ppp1r3g,Ndp,Egln3,Fgf2,Prelid1,Edn2,Syngr3,Dnajb1,Igf1r,Ccnd3,Uaca,Ccnd1,Stat3,Rock2,Nab2,Cdkn1a,Tcp1,Ppia,Btc,Cdkn1b,Dock6,Rgs16,Dlc1,Efna3,Pten,Ppp1r15a,Slc27a4,Caprin2,Aph1a,Cav1,Crk,Plxnd1,Lamtor5,B3gat3,Tnnt2,Hspa2,Mapk3,Lmo4,Lgmn,Stradb,Trim28,Plscr1,Jmy,Rhoa,Sumo1,Trib3,Kdr,Bax,Ppp3ca,Clpx,Ahsa2,Pdcd5,Cct4,Pygo2,Mtch1,Men1,Nme1,Ndel1,Ddit3,Rasg…	0.305873
GOBP_NUCLEOTIDE_PHOSPHORYLATION	7.96431e-11	1.05005e-08	0.839089	0.617863	2.53287	84	Ldha,Gpi1,Ak4,Pfkl,Ddit4,Tpi1,Eno1,Pgk1,Pgam1,Pgm1,Gck,Gapdh,Hk1,Aldoa,Pkm,Stat3,Pfkp,Prxl2c,Hk2,Galk1,Nme1	0.25
GOBP_TUBE_DEVELOPMENT	8.4324e-11	1.09292e-08	0.839089	0.329669	1.72795	813	Adm,Adm2,Vegfa,Egln1,Jmjd6,Bsg,Mthfd1l,Xbp1,Fgf2,Pgk1,Junb,Ing2,Edn2,Chd7,Lif,Pde3b,Itpk1,Pkm,Stat3,Rock2,Kdm5b,Mcam,Plk2,Errfi1,Qki,Ndnf,Tiparp,Dlc1,Efna3,Pten,Cav1,Plxnd1,Serpine2,Ednrb,Mapk3,Lmo4,Tnfrsf12a,Arid2,Pdpn,Hk2,Rhoa,Gdf11,Kdr,Bax,Wwtr1,Podxl,Lgr5,Sat1,Scg2,Cdh13,Vasp,Adgrg1,Cited2,Ddr1,Hpse,Glmn,Hey2,Nfatc4,Src,Ctnnb1,Prickle1,Pfn1,Creb1,Ptges3,Hey1,Sema6a,Cxcl13,Gna13,Casp8,Rb1,Sox8…	0.311193
GOBP_POSITIVE_REGULATION_OF_PROTEOLYSIS	8.70737e-11	1.10975e-08	0.839089	0.427616	2.06138	302	Fam162a,Hspa1b,Rnf19a,Egln3,Eno1,Prelid1,Uaca,Stat3,Rock2,Dlc1,Efna3,Pten,Rnf217,Aph1a,Cav1,Mdm2,Arih1,Lgmn,Rnf144b,Rhoa,Sumo1,Trib3,Bax,Herpud1,Clpx,Pdcd5,Mtch1,Gabarap,Fas,Src,Trim32,Pcolce,Prickle1,Hspa1a,Ddx3x,Snx33,Fzr1,Grin1,Casp8,Tbc1d10a,Jak2,Kcne2,Nfe2l2,Hspe1,Picalm,Arih2,Sumo2,Prkn,Acer2,Rnft1,Psmc4,Psenen,Anxa2,Ift57,Plk3,Mmp14,Aurkaip1,Syk,Vsir,Adam9,Ist1,St18,Fbxw11,Pmaip1,Rps3,Rps2…	0.413907
GOBP_NEGATIVE_REGULATION_OF_PROTEIN_METABOLIC_PROCESS	1.06575e-10	1.33603e-08	0.839089	0.326437	1.71003	823	Gpi1,Vegfa,Ddit4,Hspa1b,Mif,Gapdh,Lsm14a,Cnot7,Caprin1,Gadd45b,Cry2,Zfyve28,Dnaja1,Stat3,Rock2,Cdkn1a,Atf4,Snx25,Ptpn2,Per2,Ppia,Errfi1,Ppp4c,Cdkn1b,Ube2o,Kdm3a,Pten,Ppp1r15a,Socs3,Caprin2,Cav1,Hexim1,Sesn2,Lamtor5,Jarid2,Serpine2,Ednrb,Siah2,Dusp16,Nf2,Bcor,Pkig,Jak3,Noct,Paip2,Cry1,Ubxn1,Chac1,Pros1,Trib3,Fxr2,Bax,Wwtr1,Eif4ebp1,Bub1b,Samd4,Men1,Dedd,Ipo5,Snx3,Glmn,Ywhab,Src,Chordc1,Ctnnb1,Cadm…	0.285541
GOBP_POSITIVE_REGULATION_OF_SIGNALING	1.174e-10	1.448e-08	0.826657	0.298793	1.60323	1301	Neurl1a,Vegfa,Hspa1b,Zranb1,Mif,Xbp1,Gadd45g,Fgf2,Maz,Pbxip1,Ing2,Gck,Mllt3,Gapdh,Igf1r,Lif,Lsm14a,Atf3,Gadd45b,Stat3,Sulf2,Rock2,Ptpn2,Plk2,Ppia,Btc,Ppard,Cxxc5,Ube2o,Pten,Caprin2,Scgn,Prxl2c,Ankrd6,Cav1,Hexim1,Lamtor5,Cd63,Zbtb7b,Slc1a3,Serpine2,Pim2,Mapk3,Tnfrsf12a,Sfpq,Lgmn,Tpbg,Tfr2,Paip2,Rhoa,Gdf11,Igsf11,Slc35b2,Kdr,Bax,Grb10,Rpl26,Lrrc8a,Ptp4a3,Golph3,Lgr5,Cdh13,Adgrg1,Men1,Ddit3,Acvr1b,R…	0.308993
GOBP_REGULATION_OF_RESPONSE_TO_STRESS	1.19333e-10	1.44847e-08	0.826657	0.315136	1.66847	1001	Vegfa,Ier3,H2-Q2,Mif,Xbp1,Gadd45g,Prdx1,Fgf2,Eno1,Ing2,Dnajb1,Spidr,Igf1r,Lsm14a,Cnot7,Gadd45b,Dnaja1,Rock2,Atf4,Ptpn2,P4hb,Cd47,Manf,Plk2,Ppia,Errfi1,Ruvbl2,Ppard,Ppp4c,Nfkbiz,Pten,Ppp1r15a,Socs3,Hspa5,Ankrd6,Mctp1,Cav1,Hexim1,Crk,Sesn2,Pvr,Mdm2,Il16,Zbtb7b,Serpine2,Ednrb,Dusp16,Mapk3,Creb3,Smyd2,Tnfrsf12a,Sfpq,Per1,Arid2,Trim28,Plscr1,Foxo3,Cry1,Ubxn1,Pros1,Fxr2,Bax,Herpud1,Rpl26,Ppp3ca,Slc38a2…	0.296703
GOBP_GLUCOSE_METABOLIC_PROCESS	1.86245e-10	2.22534e-08	0.826657	0.509559	2.27801	153	Gpi1,Pfkl,Tpi1,Ppp1r3g,Eno1,Pdk1,Pgk1,Gnb3,Pgm1,Gck,Gapdh,Hk1,Atf3,Ppp1r3c,Ppp1r3b,Pgp,Atf4,Pfkp,Ptpn2,Per2,Pdk3,Ppard,Sesn2,Midn,Hk2,Cry1,Src,Gckr,Acadm,Ppp1cb,Fam3a,Arpp19,Lrp5,Adipor1,Prkn,Irs1,Mapk14,Pmaip1,Cpt1a,Fabp5,Npy1r,Ppp1ca,Mlycd,Pgam2	0.287582
GOBP_REGULATION_OF_PROTEIN_PHOSPHORYLATION	2.43707e-10	2.86712e-08	0.814036	0.32159	1.68519	841	Neurl1a,Vegfa,Ddit4,Vldlr,Dipk2a,Mif,Fgf2,Ccng2,Lif,Cnot7,Ccnd3,Gadd45b,Zfyve28,Ccnd1,Dnaja1,Rock2,Nab2,Cdkn1a,Snx25,Ptpn2,Ccnl1,Ppia,Btc,Errfi1,Ppp4c,Cdkn1b,Pten,Socs3,Caprin2,Cav1,Hexim1,Sesn2,Ednrb,Hspa2,Dusp16,Nf2,Pkig,Mapk3,Stradb,Rhoa,Gdf11,Trib3,Fxr2,Kdr,Bax,Wwtr1,Men1,Ipo5,Rasgrp1,Fas,Camk1,Src,Akap9,Chordc1,Cd74,Cadm4,Ddx3x,Sema7a,Ptpn1,Mob2,Fxr1,H2-Eb1,Inha,Calca,Pde4d,Rb1,Cdkn2d,Eef2k,…	0.269917
GOBP_REGULATION_OF_CELL_ACTIVATION	3.16192e-10	3.66352e-08	0.814036	0.386991	1.93477	403	H2-Q2,Mif,Xbp1,Prelid1,Tnfsf9,Ahr,Cdkn1a,Ptpn2,Cd47,Igfbp2,Stat6,Nfkbiz,Cav1,Zbtb7b,Serpine2,Jund,H2-Ab1,Lmo4,Plscr1,Jak3,Foxo3,Pdpn,Rhoa,Zbtb1,Cygb,Rasgrp1,H2-Aa,Cyp26b1,Glmn,Src,Cd74,Ctnnb1,Lag3,H2-Eb1,Inha,H2-Q1,Zfp36l1,Tyrobp,Jak2,Nr4a3,Bcl6,Cd38,Dusp22,Cebpb,Cd86,Hmox1,Cblb,Ighm,Dusp3,Ighg3,H2-DMb1,Bcr,H2-DMa,Ephb2,Mmp14,Ripor2,Syk,H2-Q7,Cx3cl1,Ccl5,Vsir,Sirpa,Itgb2,Plek,Lmo1,Nectin2,Pawr,Cd…	0.454094
GOBP_ADP_METABOLIC_PROCESS	3.74601e-10	4.27548e-08	0.814036	0.620859	2.49332	78	Ldha,Gpi1,Ak4,Pfkl,Ddit4,Tpi1,Eno1,Pgk1,Pgam1,Pgm1,Gck,Gapdh,Hk1,Aldoa,Pkm,Stat3,Pfkp,Prxl2c,Hk2,Galk1	0.25641
GOBP_POSITIVE_REGULATION_OF_NUCLEOBASE_CONTAINING_COMPOUND_METABOLIC_PROCESS	3.91054e-10	4.39763e-08	0.814036	0.28048	1.52164	1538	Vegfa,Jmjd6,Zfp516,Hspa8,Xbp1,Ndp,Fgf2,Maz,Eno1,Fosl2,Pbxip1,Zfp395,Junb,Ing2,Chd7,Mllt3,Spidr,Mllt10,Igf1r,Maff,Lif,Atf3,Rfx2,Cnot7,Kdm6b,Ahr,Slc30a9,Zfp292,Tead3,Stat3,Rock2,Atf4,Arid5a,Tra2a,Per2,Tcp1,Stat6,Ruvbl2,Ppard,Cebpd,Kdm3a,Rlf,Atf7,Phf10,Maml3,Max,Caprin2,Hspa5,Dpf1,Prxl2c,Dlx3,Sesn2,Zbtb7b,Jund,Pim2,Mapk3,Bcl3,Creb3,Lmo4,Sfpq,Nfil3,Klf10,Per1,Arid2,Trim28,Kmt2e,Plscr1,Tfr2,Foxo3,Noct…	0.304291
GOBP_REGULATION_OF_LYMPHOCYTE_ACTIVATION	4.02444e-10	4.46012e-08	0.814036	0.417061	2.02171	311	H2-Q2,Mif,Xbp1,Prelid1,Tnfsf9,Ahr,Cdkn1a,Ptpn2,Cd47,Igfbp2,Stat6,Nfkbiz,Cav1,Zbtb7b,H2-Ab1,Jak3,Foxo3,Rhoa,Zbtb1,Rasgrp1,H2-Aa,Cyp26b1,Glmn,Src,Cd74,Ctnnb1,Lag3,H2-Eb1,Inha,H2-Q1,Zfp36l1,Tyrobp,Jak2,Bcl6,Cd38,Dusp22,Cebpb,Cd86,Cblb,Ighm,Dusp3,Ighg3,H2-DMb1,H2-DMa,Ephb2,Mmp14,Ripor2,Syk,H2-Q7,Ccl5,Vsir,Sirpa,Lmo1,Pawr,Rac2,Igkc,Rps3,Ptprc,Prkar1a,Sos2,Mdk,Egr3,Pnp2,Coro1a,Ndfip1,Lamp1,Cd81,Ccr2,Ig…	0.4791
GOBP_POSITIVE_REGULATION_OF_CELL_DEATH	4.31067e-10	4.7091e-08	0.814036	0.372501	1.87819	456	Neurl1a,Adm,Bnip3,Fam162a,Bnip3l,Ddit4,Gadd45g,Atg9b,Prelid1,Atf3,Gadd45b,Dnaja1,Cdkn1a,Atf4,Ptpn2,Cdkn1b,Dlc1,Pten,Slc27a4,Cav1,Rps6ka2,Phlda3,Tnfrsf12a,Sfpq,Foxo3,Jmy,Rhoa,Bax,Rpl26,Pdcd5,Mtch1,Ddit3,Pak3,Bmf,Nfatc4,Fas,Src,Ctnnb1,Ddx3x,Ing3,Casp8,Tyrobp,Neurod1,Jak2,Bcl6,Cdk19,Ltbr,Mmp2,Itga1,Bace1,Picalm,Qrich1,Ubb,Aldh1a3,Pea15a,Hmox1,Mapk8,Mcl1,Daxx,Phlda1,Cd248,Tex261,Ccar1,Rps7,Cdc42,Acer…	0.355263
GOBP_INNATE_IMMUNE_RESPONSE	4.41626e-10	4.7565e-08	0.814036	0.368474	1.86441	483	H2-Q2,Mif,Prdx1,Gapdh,Hk1,Lsm14a,Cnot7,Ptpn2,Arid5a,Cd47,Tubb5,Hexim1,Crk,Pvr,Sfpq,Trim28,Plscr1,Jak3,Polr3k,Zbtb1,Trim59,Ciita,Rasgrp1,Pak3,Src,H2bc4,Cd74,Trim32,Ppp1r14b,Ddx3x,Ly9,Ptpn1,Lag3,Casp8,Tubb4b,Alpk1,Nr1h2,H2-Q1,Tyrobp,Gbp8,Jak2,Nfe2l2,Cebpg,Dhx9,Cxcl10,Nlrc5,Usp29,C1qb,Ube2k,Rbm14,C1qc,Fam3a,Ighm,Frk,Cdc42,Birc2,Dapk3,Ighg3,Krt1,C1qa,Irf8,Ttll12,A2m,Syk,H2-Q7,Cited1,Apobec3,Slc15a3,C…	0.451346
GOBP_ANATOMICAL_STRUCTURE_FORMATION_INVOLVED_IN_MORPHOGENESIS	7.16568e-10	7.61055e-08	0.801216	0.316022	1.65872	866	Gpi1,Adm,Adm2,Vegfa,Egln1,Jmjd6,Bsg,Mthfd1l,Xbp1,Fgf2,Pgk1,Junb,Edn2,Rfx2,Kdm6b,Pde3b,Pkm,Stat3,Rock2,Mcam,Plk2,Ndnf,Dlc1,Efna3,Pten,Epb41l3,Cav1,Plxnd1,Tnnt2,Nf2,Mapk3,Bcl3,Lmo4,Tnfrsf12a,Ptgfrn,Pdpn,Hk2,Rhoa,Kdr,Podxl,Cxcl9,Sat1,Scg2,Cdh13,Vasp,Adgrg1,Cited2,Ldb1,Hpse,Glmn,Hey2,Nfatc4,Camk1,Ctnnb1,Prickle1,Pfn1,Hey1,Sema6a,Cxcl13,Gna13,Sox30,Casp8,Sox8,Dusp5,Ephb3,Tyrobp,Map2k1,Bcl6,Nfe2l2,Zfp2…	0.321016
GOBP_POSITIVE_REGULATION_OF_CELLULAR_BIOSYNTHETIC_PROCESS	7.33221e-10	7.68075e-08	0.801216	0.280774	1.52324	1533	Adm,Vegfa,Jmjd6,Zfp516,Xbp1,Ppp1r3g,Ndp,Fgf2,Maz,Eno1,Fosl2,Pbxip1,Zfp395,Junb,Ing2,Gck,Chd7,Mllt3,Mllt10,Igf1r,Maff,Lif,Atf3,Rfx2,Cnot7,Kdm6b,Ahr,Slc30a9,Zfp292,Pkm,Tead3,Stat3,Atf4,Ptpn2,Arid5a,Per2,Tcp1,Stat6,Ruvbl2,Ppard,Cebpd,Kdm3a,Rlf,Ppp1r15a,Atf7,Phf10,Maml3,Max,Uqcc2,Caprin2,Hspa5,Dpf1,Dlx3,Sesn2,Tnfaip1,Zbtb7b,Jund,Pim2,Mapk3,Bcl3,Creb3,Lmo4,Sfpq,Nfil3,Klf10,Per1,Trim28,Kmt2e,Plscr1,Tfr…	0.303327
GOBP_LEUKOCYTE_CELL_CELL_ADHESION	7.72821e-10	7.98616e-08	0.801216	0.449275	2.1106	239	Xbp1,Tnfsf9,Ptpn2,Cd47,Igfbp2,Nfkbiz,Cav1,Zbtb7b,H2-Ab1,Jak3,Foxo3,Rhoa,Zbtb1,Golph3,Rasgrp1,H2-Aa,Glmn,Src,Cd74,Lag3,H2-Eb1,Jak2,Nr4a3,Bcl6,Dusp22,Cebpb,Cd86,Cblb,Selplg,Dusp3,H2-DMb1,H2-DMa,Ripor2,Syk,H2-Q7,Ccl5,Vsir,Sirpa,Itgb2,St3gal4,Pawr,Itgal,Rac2,Rps3,Gcnt1,Ptprc,Prkar1a,Mdk,Egr3,Pnp2,Coro1a,Ndfip1,Cd81,Ccr2,H2-T23,Cx3cr1,Itga4,Msn,Fcgr2b,Myb,Il6st,Irf1,Efnb1,B2m,Lrrc32,Fgl2,Laptm5,Lgals1…	0.497908
GOBP_CELLULAR_RESPONSE_TO_ENDOGENOUS_STIMULUS	8.60443e-10	8.77307e-08	0.801216	0.304602	1.61631	1046	Neurl1a,Bcar1,Ddit4,Hspa1b,Hspa8,Xbp1,Fgf2,Ing2,Gck,Spidr,Pdxp,Igf1r,Ccnd3,Pde3b,Ahr,Cry2,Pkm,Stat3,Sulf2,Rock2,Atp1a1,Atf4,Snx25,Ptpn2,Arid5a,Kdm5b,Igfbp2,Stat6,Errfi1,Ppard,Ndnf,Ube2o,Kdm3a,Socs3,Sstr3,Slc27a4,Max,Hspa5,Strap,Cav1,Crk,Sesn2,Lamtor5,Mdm2,Baiap2l1,Zbtb7b,Slc1a3,Mapk3,Pip4k2a,Lgmn,Per1,Jak3,Foxo3,Fosb,Rhoa,Cry1,Pgrmc2,Trib3,Kdr,Grb10,Pdcd5,Golph3,Lgr5,Hcn2,Men1,Ndel1,Stc1,Ipo5,Cit…	0.235182
GOBP_CYTOPLASMIC_TRANSLATION	8.82547e-10	8.88005e-08	0.801216	0.510828	2.2665	141	Eif4a1,Pkm,Rpl36a,Rpsa,Rpl38,Rps27a,Rpl26,Rps4x,Rps24,Rps11,Rps14,Rps17,Rps25,Rps21,Rpl24,Rps26,Rpl15,Rpl7,Rps12,Eif2s3x,Dhx9,Rplp1,Rps28,Rps7,Eif2s2,Rps3a1,Rpl21,Eif3i,Rps5,Hnrnpu,Rpl35a,Rpl27,Rpl18a,Rpl28,Rps3,Rps19,Rpl10,Rpl19,Rpl37,Pabpc1,Rpl23,Rpl5,Ftsj1,Eif3c,Syncrip,Rps9,Rpl35,Rpl39,Rpl7a,Rpl29,Rps20,Rpl17,Rps27,Rpl11,Rpl12,Rpl23a,Rps18,Ybx1,Rpl31,Rplp0,Gspt1,Rpl22	0.439716
GOBP_REGULATION_OF_INTRINSIC_APOPTOTIC_SIGNALING_PATHWAY	1.09489e-09	1.08735e-07	0.788187	0.509263	2.25955	141	Mif,Xbp1,Eno1,Ing2,Dnaja1,Ptpn2,P4hb,Ppia,Cav1,Mdm2,Creb3,Sfpq,Bax,Herpud1,Rpl26,Ddit3,Hyou1,Src,Cd74,Trim32,Hspa1a,Ddx3x,Ptpn1,Cdkn2d,Txndc12,Nfe2l2,Ubb,Mcl1,Rps7,Prkn,Creb3l1,Erp29,Tpt1,Serinc3,Rtkn2,Pmaip1,Rps3,Ivns1abp,Ndufa13,Bclaf1,Bok,Clu,Eif5a,Rack1,Syvn1,Mapk8ip1,Park7,Eif2ak3,Bbc3,Pias4,Trp53,Fis1,Nol3,Hspb1,Ndufs3,Hdac1,Mapk7,Plekhf1,Pink1,Bcap31,Myc,Sirt1	0.439716
GOBP_CELL_CHEMOTAXIS	1.18322e-09	1.16001e-07	0.788187	0.463778	2.1317	197	Vegfa,Bcar1,Bsg,Mif,Fgf2,Edn2,Ppia,Oxsr1,Crk,Il16,Ednrb,Mapk3,Creb3,Lgmn,Tpbg,Kdr,Cxcl9,Scg2,Cd74,Cxcl13,Calca,Tmsb4x,Ppib,Itga1,Cd300c2,Cxcl10,Agtr1a,Rac1,Rhog,Pip5k1a,Ripor2,Syk,Cx3cl1,Ccl5,Itgb2,Epha2,Stk39,Bin2,Rac2,Csf3r,Rps19,Trpm2,Cxcr4,Ccl12,Mdk,Pde4b,Egr3,Dusp1,Il6ra,Coro1a,Ccr2,Cx3cr1,Adam17,S1pr1,Akirin1,Cxcl16,Chga,Fcer1g,Ccl6,Gab1,Vav3,Hspb1,Aif1,Lef1,Srp54a,Ptpro,Vav1,Notch1,Lyn,Jam…	0.51269
GOBP_NEGATIVE_REGULATION_OF_DEVELOPMENTAL_PROCESS	1.26403e-09	1.22355e-07	0.788187	0.335493	1.73836	662	Bnip3,Vegfa,Stc2,Mif,Xbp1,Ulk1,Pgk1,Bhlhe41,Pde3b,Ccnd1,H4c3,Stat3,Rock2,Cdkn1a,Ptpn2,Plk2,Pkp2,Limd1,Ppard,Cdkn1b,Efna3,Pten,Cav1,Jarid2,Syt4,Prtg,Zbtb7b,Ednrb,Jdp2,Bcor,Lgmn,Jak3,Foxo3,Noct,Rhoa,Gdf11,Trib3,Wwtr1,Ppp3ca,Men1,Ddit3,Cited2,Ldb1,Kremen1,Hey2,Nfatc4,Meis2,Cd74,Ctnnb1,Prickle1,Sema7a,Bbs12,Hey1,Lag3,Sema6a,H4c11,Inha,Ptbp1,Yy1,Fzr1,Vat1,Nr1h2,Rb1,Sox8,Zfp36l1,Bcl6,Nfe2l2,H4c8,Rai1,C…	0.327795
GOBP_INFLAMMATORY_RESPONSE	1.64279e-09	1.56048e-07	0.788187	0.366711	1.84955	459	Adm,Mif,Pbxip1,Hk1,Kdm6b,Stat3,Ptpn2,Cd47,Plk2,Ppard,Nfkbiz,Socs3,Il16,Ednrb,Per1,Plscr1,Tfr2,Cxcl9,Scg2,Ciita,Rasgrp1,Cyp26b1,Nfatc4,Src,Sema7a,H2-Eb1,Cxcl13,Calca,Rb1,Lipa,Jak2,Bcl6,Cdk19,Gprc5b,Nfe2l2,Tmsb4x,Nfkbib,Mapkapk2,Dhx9,Cebpb,Cxcl10,Agtr1a,Hmox1,Rac1,Lyz2,Map2k3,Osmr,Birc2,Pld3,Ighg3,Krt1,Bcr,Ephb2,Cela1,A2m,Prdx5,Syk,Cx3cl1,Ccl5,Blnk,Mapk14,Sirpa,Itgb2,Itga2,Gbp5,Tusc2,Epha2,Metrnl,S…	0.389978
GOBP_POSITIVE_REGULATION_OF_RNA_METABOLIC_PROCESS	1.65292e-09	1.56048e-07	0.788187	0.285392	1.54016	1377	Vegfa,Jmjd6,Zfp516,Hspa8,Xbp1,Ndp,Fgf2,Maz,Fosl2,Pbxip1,Zfp395,Junb,Ing2,Chd7,Mllt3,Mllt10,Maff,Lif,Atf3,Rfx2,Cnot7,Kdm6b,Ahr,Slc30a9,Zfp292,Tead3,Stat3,Rock2,Atf4,Arid5a,Tra2a,Per2,Stat6,Ruvbl2,Ppard,Cebpd,Kdm3a,Rlf,Atf7,Phf10,Maml3,Max,Caprin2,Hspa5,Dpf1,Dlx3,Sesn2,Zbtb7b,Jund,Pim2,Mapk3,Bcl3,Creb3,Lmo4,Sfpq,Nfil3,Klf10,Per1,Trim28,Kmt2e,Plscr1,Tfr2,Foxo3,Noct,Jmy,Ikzf4,Fosb,Zfp62,Arid3b,Tfeb,Z…	0.310094
GOBP_LEUKOCYTE_MIGRATION	1.67556e-09	1.56256e-07	0.788187	0.439754	2.06959	241	Vegfa,Bsg,Mif,Edn2,Cd47,Ppia,Oxsr1,Crk,Il16,Ednrb,Mapk3,Creb3,Lgmn,Rhoa,Cxcl9,Golph3,Scg2,Src,Cd74,Cxcl13,Calca,Ppib,Itga1,Cd300c2,Cxcl10,Hmox1,Rac1,Rhog,Cdc42,Selplg,Bcr,Mmp14,Ripor2,Syk,Cx3cl1,Ccl5,Sirpa,Itgb2,Itga2,P2ry12,St3gal4,Itgal,Stk39,Cd9,Spns2,Rac2,Fer,Csf3r,Rps19,Gcnt1,Trpm2,Cxcr4,Ccl12,Mdk,Pde4b,Dusp1,Il6ra,Coro1a,Cd81,Ccr2,Cx3cr1,Itga4,Msn,Adam17,S1pr1,Akirin1,Kitl,Cxcl16,Chga,Myd88…	0.518672
GOBP_MULTI_MULTICELLULAR_ORGANISM_PROCESS	1.85383e-09	1.68765e-07	0.788187	0.505349	2.24219	141	Adm,Vegfa,Stc2,Bsg,Ndp,Slc2a1,Junb,Maff,Lif,Tead3,Igfbp2,Ppard,H3f3a,Serpine2,Trim28,Fosb,Slc38a2,Men1,Dedd,Acvr1b,Stc1,Cited2,Ddr1,Ube2q1,Ube2a,Tle6,Calca,Cd38,Ctsb,Mmp2,Rgs2,Pappa,Tmed2,Itga2,Slc38a1,Nr2f2,Endou,Pithd1,Adcy7,Igfbp5,Hyal3,Epor,Rpl29,Apol8,Acvr2a,Tro,Atp7a,Hpgd,Tppp3,Adcyap1,Aqp4,Prdx3,Slc19a1,Apela,Ythdf3,Vmp1,Hexb	0.404255
GOBP_MUSCLE_STRUCTURE_DEVELOPMENT	1.83189e-09	1.68765e-07	0.788187	0.360221	1.82145	472	Neurl1a,Adm,Vegfa,Xbp1,Chd7,Bhlhe41,Maff,Lif,Atf3,Kdm6b,Sap30,Pkp2,Ppard,Qki,H3f3a,Uqcc2,Cav1,Mdm2,Tnnt2,Ednrb,Ptgfrn,Btbd1,Rhoa,Myl6,Ppp3ca,Lrrc8a,Cxcl9,Ddit3,Maml1,Cited2,Cyp26b1,Glmn,Hey2,Nfatc4,Morf4l2,Camk1,Ctnnb1,Trim32,Olfm2,Prickle1,Creb1,Rbm38,Hey1,Fxr1,Arid5b,Ptbp1,Yy1,Zfp609,Acadm,Rb1,Sox8,Zfp36l1,Pdlim4,Tmem119,Pdlim3,Tnnc1,Cxcl10,Plekho1,Niban2,Bmpr1a,Rgs2,Eid2,Flot1,Cav2,Dll4,Tmod3,…	0.349576
GOBP_REGULATION_OF_PEPTIDASE_ACTIVITY	1.9937e-09	1.76748e-07	0.774939	0.411671	1.975	286	Gpi1,Vegfa,Fam162a,Egln3,Prelid1,Gapdh,Uaca,Stat3,Rock2,Ube2o,Dlc1,Efna3,Aph1a,Cav1,Lamtor5,Serpine2,Siah2,Lgmn,Rhoa,Ubxn1,Pros1,Bax,Clpx,Pdcd5,Mtch1,Fas,Src,Pcolce,Ddx3x,Pebp1,Grin1,Casp8,Cdkn2d,Tbc1d10a,Jak2,Ctsb,Hspe1,Picalm,Birc2,Acer2,Psenen,Anxa2,Rps6ka3,Ift57,A2m,Prdx5,Syk,Cst3,Vsir,St18,Pmaip1,Rps3,Rps27l,Ndufa13,Anp32b,Ube2z,Svbp,Bok,Rack1,Serpina3n,Rnf34,Casp1,Ccn1,Tfap4,Park7,Mt3,Eif2a…	0.346154
GOBP_TUBE_MORPHOGENESIS	1.9994e-09	1.76748e-07	0.774939	0.333974	1.73362	679	Adm,Adm2,Vegfa,Egln1,Jmjd6,Bsg,Mthfd1l,Xbp1,Fgf2,Pgk1,Junb,Edn2,Chd7,Pde3b,Pkm,Stat3,Rock2,Kdm5b,Mcam,Plk2,Qki,Ndnf,Tiparp,Dlc1,Efna3,Pten,Cav1,Plxnd1,Lmo4,Tnfrsf12a,Arid2,Hk2,Rhoa,Kdr,Bax,Podxl,Lgr5,Sat1,Scg2,Cdh13,Vasp,Adgrg1,Cited2,Ddr1,Hpse,Glmn,Hey2,Nfatc4,Src,Ctnnb1,Prickle1,Pfn1,Hey1,Sema6a,Cxcl13,Gna13,Casp8,Sox8,Zfp36l1,Ephb3,Nfe2l2,Cnmd,Mmp2,Ccm2,Foxj2,Pank2,Adamts1,Cxcl10,Agtr1a,Hmox1,…	0.306333
GOBP_POSITIVE_REGULATION_OF_TRANSCRIPTION_BY_RNA_POLYMERASE_II	2.01087e-09	1.76748e-07	0.774939	0.31186	1.64102	903	Vegfa,Jmjd6,Xbp1,Fgf2,Fosl2,Zfp395,Junb,Chd7,Mllt10,Maff,Lif,Atf3,Rfx2,Cnot7,Kdm6b,Ahr,Slc30a9,Zfp292,Tead3,Stat3,Atf4,Arid5a,Stat6,Ruvbl2,Ppard,Cebpd,Kdm3a,Rlf,Atf7,Phf10,Maml3,Max,Caprin2,Hspa5,Dpf1,Dlx3,Sesn2,Zbtb7b,Jund,Mapk3,Bcl3,Creb3,Lmo4,Sfpq,Klf10,Per1,Plscr1,Tfr2,Foxo3,Ikzf4,Fosb,Zfp62,Arid3b,Tfeb,Zfp319,Wwtr1,Ppp3ca,Glmp,Gtf2a1,Kat8,Cdh13,Men1,Ddit3,Ciita,Maml1,Etv6,Cited2,Ldb1,Tef,Hey…	0.326689
GOBP_POSITIVE_REGULATION_OF_CYTOKINE_PRODUCTION	2.24053e-09	1.94697e-07	0.774939	0.411935	1.97842	287	H2-Q2,Hspa1b,Hilpda,Mif,Xbp1,Gapdh,Hk1,Stat3,Sulf2,Rock2,Atf4,Arid5a,Lamtor5,Il16,Zbtb7b,Bcl3,Ddit3,Rasgrp1,Hpse,Glmn,Nfatc4,Src,Cd74,Trim32,Hspa1a,Ddx3x,Ly9,Sema7a,Slc7a5,Pde4d,Casp8,H2-Q1,Tyrobp,Jak2,Nr4a3,Gprc5b,Cebpg,Mapkapk2,Dhx9,Cebpb,Cd86,Hmox1,Pou2f2,Bmpr1a,Flot1,Hras,Ephb2,Irf8,Mapk11,Syk,H2-Q7,S100a13,Cx3cl1,Mapk14,Gbp5,Tusc2,Sulf1,Rps3,Ptprc,Mdk,Pde4b,Il6ra,Clu,Pnp2,Frmd8,P2rx7,Isl1,Cd…	0.334495
GOBP_DETECTION_OF_VISIBLE_LIGHT	2.96628e-09	2.54867e-07	0.774939	-0.670152	-2.49924	44	Crb1,Atp8a2,Rs1,Tulp1,Sag,Gnat1,Opn1mw,Reep6,Rho,Cacna1f,Cngb1,Pde6b,Abca4,Grk1,Prph2,Grk4,Rom1,Rgs9bp,Cep250,Cacna2d4	0.454545
GOBP_RESPONSE_TO_WOUNDING	3.31679e-09	2.81817e-07	0.774939	0.370432	1.85279	417	Adm,Bnip3,Vegfa,Xbp1,Fgf2,Rtn4rl2,Igf1r,Itpk1,Cdkn1a,Mcam,Ppia,Ppard,Ndnf,Pten,Dpysl3,Max,Cd151,Cav1,Crk,Slc1a3,Serpine2,Tnfrsf12a,Plscr1,Pdpn,Rhoa,Clic1,Pros1,Kdr,Bax,Ppp3ca,Ndel1,Ddr1,Kremen1,Hpse,Src,Cadm4,Chmp7,Gna13,Slc1a2,Zfp36l1,Tyrobp,Map2k1,Jak2,Nfe2l2,Mmp2,Gipr,Hmox1,Gfap,Rac1,Entpd1,Metap1,Lcp1,Jun,Hras,Krt1,Ephb2,Myof,Syk,Cx3cl1,Adipor2,Mapk14,Smad4,Itga2,P2ry12,Plek,Rtn4rl1,Inpp5f,St…	0.378897
GOBP_REGULATION_OF_CELL_CELL_ADHESION	3.45111e-09	2.90007e-07	0.774939	0.403601	1.94439	299	Vegfa,Xbp1,Tnfsf9,Ptpn2,Cd47,Igfbp2,Nfkbiz,Cav1,Zbtb7b,Serpine2,Nf2,H2-Ab1,Jak3,Foxo3,Pdpn,Rhoa,Zbtb1,Podxl,Rasgrp1,Cited2,H2-Aa,Glmn,Src,Cd74,Lag3,H2-Eb1,Cxcl13,Ephb3,Jak2,Nr4a3,Bcl6,Myo10,Dusp22,Cebpb,Cd86,Cblb,Flot1,Dusp3,H2-DMb1,H2-DMa,Ripor2,Syk,H2-Q7,Cx3cl1,Ccl5,Vsir,Mapk14,Sirpa,Itgb2,St3gal4,Pawr,Cd9,Rps3,Ptprc,Prkar1a,Mdk,Egr3,Pnp2,Coro1a,Ndfip1,Cd81,Ccr2,H2-T23,Itga4,Fcgr2b,Myb,Il6st,Ir…	0.451505
GOBP_REGULATION_OF_TRANSFERASE_ACTIVITY	4.33073e-09	3.59968e-07	0.761461	0.320785	1.67723	742	Neurl1a,Vegfa,Vldlr,Dipk2a,Mif,Ppp1r3g,Fgf2,Ccng2,Igf1r,Ccnd3,Gadd45b,Zfyve28,Ccnd1,Dnaja1,Nab2,Cdkn1a,Ptpn2,Tcp1,Ccnl1,Ppia,Btc,Errfi1,Cdkn1b,Pten,Socs3,Cav1,Hexim1,Sesn2,Midn,Dusp16,Nf2,Pkig,Mapk3,Lmo4,Pip4k2a,Stradb,Rhoa,Trib3,Kdr,Wwtr1,Socs7,Bub1b,Cct4,Men1,Ipo5,Rasgrp1,Ldb1,Ddr1,Camk1,Src,Chordc1,Cd74,Ctnnb1,Gckr,Ddx3x,Ptges3,Ptpn1,Mob2,H2-Eb1,Fzr1,Calca,Rb1,Cdkn2d,Ephb3,Map2k1,Jak2,Gprc5b,C…	0.314016
GOBP_DETECTION_OF_LIGHT_STIMULUS	5.06286e-09	4.16298e-07	0.761461	-0.620454	-2.4457	59	Crb1,Atp8a2,Rs1,Tulp1,Sag,Gnat1,Opn1mw,Unc119,Reep6,Rho,Pdc,Cacna1f,Cngb1,Pde6b,Abca4,Grk1,Prph2,Grk4,Rom1,Rgs9bp,Cds1,Cep250,Cacna2d4,Guca1a,Rp1,Gucy2e,Gucy2f,Cabp4,Slc24a2,Pde6c	0.508475
GOBP_ADAPTIVE_IMMUNE_RESPONSE	5.2481e-09	4.26939e-07	0.761461	0.420763	2.00537	259	H2-Q2,Gnl1,Ahr,Stat3,Arid5a,Stat6,Nfkbiz,Pvr,Zbtb7b,H2-Ab1,Bcl3,Jak3,Zbtb1,Tfeb,H2-Aa,Fcamr,Cd74,Ly9,Lag3,H2-Eb1,Cxcl13,H2-Q1,Jak2,Bcl6,Dusp22,Cd86,C1qb,C1qc,Ighm,Csf2rb2,Ctss,Ighg3,H2-DMb1,Hras,H2-DMa,Ephb2,C1qa,Syk,H2-Q7,Nectin2,Igkc,Dbnl,Ptprc,Alcam,Unc93b1,C1rl,Il6ra,Clu,Cracr2a,Gzmm,P2rx7,Ndfip1,Relb,Cd81,Jchain,Ccr2,Nfkb2,Ighg2c,H2-T23,Adcy7,Cx3cr1,Adgre1,Fcgr2b,Adam17,Il6st,Ighg2b,Paxip1,I…	0.498069
GOBP_MAPK_CASCADE	5.34462e-09	4.30214e-07	0.761461	0.336703	1.73249	584	Vegfa,Mif,Gadd45g,Prdx1,Fgf2,Ppp1cc,Map3k1,Igf1r,Lif,Atf3,Gadd45b,Dnaja1,Rock2,Ptpn2,Ppia,Errfi1,Pten,Dusp26,Prxl2c,Ankrd6,Cav1,Dusp16,Nf2,Mapk3,Stradb,Per1,Tpbg,Kdr,Grb10,Scg2,Ranbp9,Men1,Rasgrp1,Pak3,Fas,Src,Cd74,Ctnnb1,Sema7a,Ptpn1,Pebp1,Sema6a,H2-Eb1,Dusp5,Zfp36l1,Map2k1,Jak2,Map4k5,Ltbr,Ppp1cb,Dusp22,Itga1,Ccm2,Mapkapk2,Nup62,P2ry6,Pea15a,Spry4,Mapk8,Daxx,Adrb2,Spred1,Rgs2,Cdc42,Map2k3,Prkn,…	0.359589
GOBP_MULTI_ORGANISM_REPRODUCTIVE_PROCESS	5.84367e-09	4.65485e-07	0.761461	0.332054	1.71913	646	Slc2a3,Neurl1a,Adm,Vegfa,Stc2,Bsg,Ndp,Slc2a1,Junb,Ing2,Maff,Lif,Rfx2,Aldoa,Tead3,Stat3,Alkbh5,Kdm5b,Tcp1,Igfbp2,Ppard,Ube2j1,Qki,Kdm3a,H3f3a,Pten,Sstr3,Nsun2,Rps6ka2,Serpine2,Ednrb,Hspa2,Pafah1b3,Trim28,Foxo3,Paip2,Fosb,Bax,Lrrc8a,Slc25a31,Lgr5,Cct4,Pygo2,Slc38a2,Men1,Dedd,Acvr1b,Stc1,Cfap97,Spata9,Etv6,Cited2,Spire1,Ddr1,Cyp26b1,Ube2q1,Fam50a,Src,Septin7,Ctnnb1,Ddx3x,Ube2a,Syt6,Yy1,Tle6,Sox30,Ca…	0.29257
GOBP_POSITIVE_REGULATION_OF_PEPTIDASE_ACTIVITY	5.96028e-09	4.66678e-07	0.761461	0.492888	2.20575	147	Fam162a,Egln3,Prelid1,Uaca,Stat3,Rock2,Dlc1,Efna3,Aph1a,Cav1,Lgmn,Rhoa,Bax,Clpx,Pdcd5,Mtch1,Fas,Pcolce,Ddx3x,Grin1,Casp8,Tbc1d10a,Jak2,Hspe1,Picalm,Acer2,Psenen,Ift57,Syk,Vsir,St18,Pmaip1,Rps3,Rps27l,Ndufa13,Anp32b,Bok,Rack1,Casp1,Ccn1,Tfap4,Eif2ak3,Bbc3,Laptm5,Cflar,Fis1,Casp12,Apaf1,Pink1,Bcap31,Myc,Sirt1,Fn1,Asph,Ctsh,F3,Map3k5,Lyn,Lck,Bex3,Ctsd	0.414966
GOBP_RESPONSE_TO_NITROGEN_COMPOUND	5.9807e-09	4.66678e-07	0.761461	0.310391	1.62915	875	Neurl1a,Gpi1,Adm,Egln1,Bcar1,Stc2,Bsg,Xbp1,Slc2a1,Ache,Gck,Spidr,Pdxp,Ankzf1,Igf1r,Ccnd3,Pde3b,Ahr,Cry2,Ccnd1,Pkm,Stat3,Rock2,Atf4,Grk2,Ptpn2,Stat6,Errfi1,Ube2j1,Cdkn1b,Socs3,Slc27a4,Max,Hspa5,Cav1,Crk,Sesn2,Lamtor5,Mdm2,Baiap2l1,Zbtb7b,Slc1a3,Ednrb,Jund,Tmub1,Mapk3,Pip4k2a,Lgmn,Per1,Jak3,Ly6h,Foxo3,Gstm5,Fosb,Rhoa,Cry1,Ubxn1,Trib3,Grb10,Herpud1,Ppp3ca,Golph3,Hcn2,Cdh13,Ube4b,Men1,Ndel1,Stc1,Ipo5…	0.298286
GOBP_NEGATIVE_REGULATION_OF_MOLECULAR_FUNCTION	6.57467e-09	5.07844e-07	0.761461	0.311846	1.63404	806	Gpi1,Vegfa,Egln1,Bhlhe40,Gem,Ppme1,Gapdh,Gadd45b,Cry2,Zfyve28,Dnaja1,Rock2,Cdkn1a,Ptpn2,Per2,Ppia,Sncb,Errfi1,Oxsr1,Cdkn1b,Ube2o,Pten,Ppp1r15a,Socs3,Slc27a4,Cnrip1,Cav1,Hexim1,Lamtor5,Midn,Tnnt2,Serpine2,Ednrb,Siah2,Dusp16,Nf2,Pkig,Mapk3,Bcl3,Pip4k2a,Ly6h,Apba3,Ubxn1,Pros1,Elfn1,Sumo1,Trib3,Bax,Wwtr1,Ppp3ca,Bub1b,Men1,Oaz2,Ddit3,Ipo5,Hey2,Nfatc4,Camk1,Ywhab,Src,Akap9,Chordc1,Gckr,Ppp1r14b,Ddx3x,P…	0.320099
GOBP_LEUKOCYTE_MEDIATED_IMMUNITY	8.32906e-09	6.30617e-07	0.74774	0.427063	2.00352	234	H2-Q2,Prdx1,Gnl1,Ahr,Arid5a,Stat6,Tubb5,Crk,Pvr,H2-Ab1,Bcl3,Kmt2e,Jak3,Zbtb1,Rasgrp1,H2-Aa,Cd74,Lag3,H2-Eb1,Tubb4b,H2-Q1,Tyrobp,Nr4a3,Bcl6,Dusp22,Cebpg,Hmox1,C1qb,C1qc,Ighm,Csf2rb2,Ighg3,H2-DMb1,Bcr,H2-DMa,C1qa,Syk,H2-Q7,S100a13,Itgb2,Tusc2,Nectin2,Rac2,Igkc,Itgam,Fer,Ptprc,C1rl,Clu,Gzmm,Coro1a,P2rx7,Ndfip1,Lamp1,Cd81,Ccr2,Ighg2c,H2-T23,Cx3cr1,Stx4a,Fcgr2b,Adam17,Ighg2b,Paxip1,Chga,Arl8b,Myd88,Km…	0.5
GOBP_CELLULAR_RESPONSE_TO_OXYGEN_CONTAINING_COMPOUND	8.27744e-09	6.30617e-07	0.74774	0.308146	1.61875	894	Neurl1a,Bnip3,Bcar1,Ddit4,Mif,Xbp1,Prdx1,Ache,Gck,Spidr,Pdxp,Ankzf1,Igf1r,Ccnd3,Kdm6b,Pde3b,Ahr,Pkm,Stat3,Rock2,Atf4,Grk2,Ptpn2,Arid5a,Pdk3,Mgst1,Stat6,Errfi1,Ruvbl2,Ppard,Socs3,Sstr3,Slc27a4,Max,Hspa5,Cav1,Crk,Rps6ka2,Sesn2,Lamtor5,Mdm2,Baiap2l1,Zbtb7b,Slc1a3,Ednrb,Mapk3,Pip4k2a,Lgmn,Jak3,Ly6h,Foxo3,Rhoa,Trib3,Grb10,Ppp3ca,Cxcl9,Golph3,Hcn2,Tra2b,Nptx1,Slc38a2,Men1,Ndel1,Stc1,Ipo5,Hrh3,Cbx3,Cyp2…	0.251678
GOBP_MYELOID_LEUKOCYTE_MIGRATION	8.60195e-09	6.38632e-07	0.74774	0.49973	2.21742	140	Vegfa,Bsg,Mif,Edn2,Cd47,Ppia,Ednrb,Mapk3,Creb3,Lgmn,Cxcl9,Scg2,Cd74,Cxcl13,Calca,Ppib,Itga1,Cd300c2,Cxcl10,Rac1,Rhog,Mmp14,Ripor2,Syk,Cx3cl1,Ccl5,Sirpa,Itgb2,P2ry12,Cd9,Rac2,Csf3r,Rps19,Ccl12,Mdk,Pde4b,Dusp1,Il6ra,Cd81,Ccr2,Cx3cr1,Akirin1,Chga,Myd88,Fcer1g,Ccl6,Vav3,Aif1,Srp54a,Ptpro,Vav1,Lyn,Jam3,P2rx4,Pip5k1c,Nckap1l,Trem2,Edn1,Pla2g7,Csf1r,Olfm4,Il34,Mtus1,Irak4,Bst1,Spi1,Anxa1,Hmgb1,Ano6,Gp2,…	0.571429
GOBP_PEPTIDE_METABOLIC_PROCESS	8.58013e-09	6.38632e-07	0.74774	0.32494	1.69504	707	Neurl1a,Eif1b,Npepps,Ero1a,Eif1,Xpnpep1,Eif4a1,Glo1,Gapdh,Lsm14a,Cnot7,Caprin1,Dio2,Pkm,Stat3,Rock2,Atf4,Per2,Qki,Rpl36a,Ppp1r15a,Uqcc2,Caprin2,Aph1a,Rpsa,Sesn2,Rpl38,Bcl3,Mrps21,Ptcd3,Per1,Rps27a,Foxo3,Gstm5,Noct,Paip2,Rhoa,Clic1,Chac1,Fxr2,Rpl26,Eif4ebp1,Samd4,Rps4x,Rps24,Rps11,Rps14,Thop1,Ddx3x,Ythdf1,Rps17,Rps25,Fxr1,Bzw1,Slc1a2,Rps21,Rpl24,Rrbp1,Oplah,Rps26,Scg5,Rbm4b,Zfp36l1,Eef2k,Cnot6,Nfe…	0.30976
GOBP_NEGATIVE_REGULATION_OF_MULTICELLULAR_ORGANISMAL_PROCESS	9.26278e-09	6.81082e-07	0.74774	0.321808	1.68064	713	Adm,H2-Q2,Stc2,Fgf2,Tle3,Ulk1,Pgk1,Pde3b,Cry2,Rock2,Atp1a1,Atf4,Grk2,Ptpn2,Plk2,Errfi1,Cdkn1b,Efna3,Pten,Jarid2,Syt4,Prtg,Zbtb7b,Serpine2,Bcor,Bcl3,Lgmn,Jak3,Rhoa,Cry1,Pros1,Ppp3ca,Ddit3,Stc1,Cited2,Ip6k1,Kremen1,Hey2,Nfatc4,Cd74,Ctnnb1,Prickle1,Otud5,Sema7a,Hey1,Lag3,Sema6a,H2-Eb1,Cxcl13,Inha,Yy1,Calca,Pde4d,Nr1h2,Rb1,Sox8,H2-Q1,Tyrobp,Jak2,Bcl6,Cd38,Tmsb4x,Rai1,Cnmd,Mmp2,Tmem119,Foxj2,Adamts1,N…	0.399719
GOBP_CYTOKINE_PRODUCTION	1.0972e-08	7.99073e-07	0.74774	0.353115	1.78132	477	H2-Q2,Hspa1b,Hilpda,Mif,Xbp1,Gapdh,Hk1,Stat3,Sulf2,Rock2,Atf4,Arid5a,Cd47,Errfi1,Ube2j1,Lamtor5,Il16,Zbtb7b,Bcl3,Per1,Jak3,Adgrg1,Ddit3,Rasgrp1,Hpse,Glmn,Nfatc4,Src,Cd74,Trim32,Hspa1a,Ddx3x,Otud5,Ly9,Sema7a,Lag3,H2-Eb1,Inha,Yy1,Slc7a5,Pde4d,Casp8,H2-Q1,Tyrobp,Jak2,Nr4a3,Bcl6,Gprc5b,Tmsb4x,Cebpg,Mapkapk2,Dhx9,Cebpb,Cd86,Nploc4,Hmox1,Pou2f2,Bmpr1a,Rac1,Map2k3,Flot1,Pld3,Hras,Ephb2,Irf8,Mapk11,Syk,H…	0.454927
GOBP_CELL_CELL_SIGNALING	1.13652e-08	8.19906e-07	0.74774	0.286521	1.53503	1263	Neurl1a,Fgf11,Adm,Pfkl,Zranb1,Rnf19a,Hilpda,Mif,Ndp,Fgf2,Tle3,Pbxip1,Ache,Gck,Chd7,Tnfsf9,Mllt3,Lif,Cry2,Ccnd1,Sulf2,Atf4,Grk2,Kdm5b,Per2,Plk2,Pkp2,Igfbp2,Sncb,Limd1,Ruvbl2,Ppard,Efna3,Pten,Sstr3,Tubb2b,Uqcc2,Caprin2,Tmem237,Scgn,Ankrd6,Mctp1,Cav1,Rps6ka2,Midn,Syt4,Arl6,Slc1a3,Serpine2,Ednrb,Siah2,Lgmn,Klf10,Tpbg,Tfr2,Ly6h,Foxo3,Paip2,Apba3,Rhoa,Cry1,Clcn3,Igsf11,Grb10,Wwtr1,Ppp3ca,Lrrc8a,Grik1,S…	0.288203
GOBP_LYMPHOCYTE_MEDIATED_IMMUNITY	1.17634e-08	8.32914e-07	0.74774	0.461203	2.09212	171	H2-Q2,Prdx1,Gnl1,Ahr,Arid5a,Stat6,Tubb5,Crk,Pvr,H2-Ab1,Bcl3,Zbtb1,Rasgrp1,H2-Aa,Cd74,Lag3,H2-Eb1,Tubb4b,H2-Q1,Bcl6,Dusp22,Cebpg,C1qb,C1qc,Ighm,Csf2rb2,Ighg3,H2-DMb1,H2-DMa,C1qa,H2-Q7,Nectin2,Igkc,Ptprc,C1rl,Clu,Gzmm,Coro1a,P2rx7,Ndfip1,Lamp1,Cd81,Ccr2,Ighg2c,H2-T23,Fcgr2b,Ighg2b,Paxip1,Arl8b,Myd88,Kmt5b,Fcer1g,B2m,H2-D1,Inpp5d,Ptpn6,Sash3,Trex1,Igha,Il21r,Tgfb1,Tfrc,Vav1,Ctsc,Ctsh,Plekhm2,Arg1,Tc…	0.432749
GOBP_POSITIVE_REGULATION_OF_CELL_ACTIVATION	1.17441e-08	8.32914e-07	0.74774	0.424598	1.99112	236	H2-Q2,Mif,Xbp1,Tnfsf9,Cdkn1a,Cd47,Igfbp2,Stat6,Nfkbiz,Cav1,Zbtb7b,Jund,H2-Ab1,Jak3,Foxo3,Rhoa,Zbtb1,Rasgrp1,H2-Aa,Src,Cd74,H2-Eb1,H2-Q1,Tyrobp,Jak2,Nr4a3,Bcl6,Cd38,Cd86,Ighm,Ighg3,H2-DMb1,H2-DMa,Ephb2,Mmp14,Syk,H2-Q7,Ccl5,Vsir,Sirpa,Itgb2,Plek,Nectin2,Igkc,Itgam,Rps3,Ptprc,Mdk,Egr3,Cebpa,Pnp2,Coro1a,Lamp1,Cd81,Ccr2,Ighg2c,H2-T23,Stx4a,Myb,Il6st,Ighg2b,Paxip1,Efnb1,Myd88,Kmt5b,B2m,Fgf10,Lgals1,Inp…	0.495763
GOBP_NEGATIVE_REGULATION_OF_PHOSPHORUS_METABOLIC_PROCESS	1.43768e-08	1.00862e-06	0.74774	0.379489	1.8772	357	Ddit4,Dynll1,Gadd45b,Cry2,Zfyve28,Dnaja1,Stat3,Rock2,Cdkn1a,Snx25,Ptpn2,Ppia,Errfi1,Ppp4c,Cdkn1b,Pten,Ppp1r15a,Socs3,Cav1,Hexim1,Midn,Dusp16,Nf2,Pkig,Pip4k2a,Trib3,Bax,Grb10,Wwtr1,Men1,Ipo5,Ywhab,Chordc1,Gckr,Cadm4,Ptpn1,Inha,Pde4d,Rb1,Cdkn2d,Dusp22,Nup62,Rd3,Cdkn2c,Apoc1,Spry4,Cblb,Spred1,Arpp19,Lrp5,Rgs2,Calm3,Prkn,Insm1,Jun,Dusp3,Ephb2,Hnrnpu,Dusp6,Sirpa,Tmed2,Gnai2,Plek,Fkbp8,Cda,Inpp5f,Ppp2r…	0.369748
GOBP_REGULATION_OF_CELLULAR_COMPONENT_MOVEMENT	1.58564e-08	1.10231e-06	0.733762	0.314352	1.64843	793	Gpi1,Vegfa,Bcar1,Mif,Xbp1,Fgf2,Maz,Pgam1,Edn2,Igf1r,Stat3,Rock2,Scrt2,Cd47,Mcam,Plk2,Pkp2,Oxsr1,Ppard,Cdkn1b,Dlc1,Pten,Dpysl3,Tubb2b,Cd151,Hspa5,Mctp1,Cav1,Crk,Plxnd1,Tnnt2,Serpine2,Nf2,Mapk3,Creb3,Lmo4,Lgmn,Arid2,Foxo3,Pdpn,Rhoa,Sumo1,Kdr,Ppp3ca,Cygb,Podxl,Cdh13,Adgrg1,Acvr1b,Stc1,Pak3,Cited2,Ldb1,Src,Akap9,Cd74,Trim32,Cadm4,Pfn1,Sema7a,Ythdf1,Sema6a,Cxcl13,Gna13,Zfp609,Pde4d,Tmsb10,Jak2,Nr4a3,B…	0.295082
GOBP_POSITIVE_REGULATION_OF_LEUKOCYTE_CELL_CELL_ADHESION	1.64058e-08	1.13023e-06	0.733762	0.478467	2.13901	153	Xbp1,Tnfsf9,Cd47,Igfbp2,Nfkbiz,Cav1,Zbtb7b,H2-Ab1,Jak3,Foxo3,Rhoa,Zbtb1,Rasgrp1,H2-Aa,Src,Cd74,H2-Eb1,Jak2,Nr4a3,Bcl6,Cd86,H2-DMb1,H2-DMa,Syk,H2-Q7,Ccl5,Vsir,Sirpa,Itgb2,St3gal4,Rps3,Ptprc,Mdk,Egr3,Pnp2,Coro1a,Cd81,Ccr2,H2-T23,Itga4,Myb,Il6st,Efnb1,B2m,Lgals1,Dusp10,Ptpn6,Sash3,Aif1,Lef1,Zmiz1,Pik3ca,Rasal3,Efnb2,Tfrc,Vav1,Hsph1,Lyn,Vcam1,Lck,Gli2,Prkcz,Nckap1l,Csk,Chst2,Bcl10,Gata3,Flot2,Cd274,T…	0.522876
GOBP_RIBONUCLEOSIDE_DIPHOSPHATE_METABOLIC_PROCESS	1.76003e-08	1.20169e-06	0.733762	0.541013	2.28823	100	Ldha,Gpi1,Ak4,Pfkl,Ddit4,Tpi1,Eno1,Pgk1,Pgam1,Pgm1,Gck,Gapdh,Hk1,Aldoa,Pkm,Stat3,Pfkp,Guk1,Prxl2c,Hk2,Galk1	0.21
GOBP_TAXIS	1.77896e-08	1.20387e-06	0.733762	0.352541	1.77513	445	Vegfa,Bcar1,Bsg,Mif,Fgf2,Edn2,Ptpn2,Ppia,Oxsr1,Efna3,Tubb2b,Crk,Plxnd1,Il16,Ednrb,Mapk3,Creb3,Lgmn,Tpbg,Rhoa,Kdr,Chl1,Cxcl9,Scg2,Cdh13,Vasp,Dpysl2,Cd74,Sema7a,Ythdf1,Sema6a,Cxcl13,Calca,Rpl24,Ephb3,Ralbp1,Map2k1,Tmsb4x,L1cam,Ppib,Itga1,Cd300c2,Cxcl10,Agtr1a,Niban2,Rac1,Rhog,Dusp3,Hras,Ephb2,Pip5k1a,Ripor2,Syk,Cx3cl1,Ccl5,Mapk14,Smad4,Itgb2,Itga2,P2ry12,Epha2,Stk39,Bin2,Rac2,Fer,Csf3r,Rps19,Trpm2,…	0.332584
GOBP_PEPTIDE_BIOSYNTHETIC_PROCESS	1.93449e-08	1.29764e-06	0.733762	0.334313	1.71452	573	Neurl1a,Eif1b,Eif1,Eif4a1,Gapdh,Lsm14a,Cnot7,Caprin1,Dio2,Pkm,Stat3,Rock2,Atf4,Per2,Qki,Rpl36a,Ppp1r15a,Uqcc2,Caprin2,Rpsa,Sesn2,Rpl38,Bcl3,Mrps21,Ptcd3,Per1,Rps27a,Foxo3,Noct,Paip2,Rhoa,Chac1,Fxr2,Rpl26,Eif4ebp1,Samd4,Rps4x,Rps24,Rps11,Rps14,Ddx3x,Ythdf1,Rps17,Rps25,Fxr1,Bzw1,Slc1a2,Rps21,Rpl24,Rrbp1,Rps26,Rbm4b,Zfp36l1,Eef2k,Cnot6,Nfe2l2,Rpl15,Nanos1,Rpl7,Rps12,Samd4b,Eif2s3x,Mars1,Ilf3,Dhx9,Rp…	0.307155
GOBP_REPRODUCTIVE_SYSTEM_DEVELOPMENT	2.36818e-08	1.57195e-06	0.733762	0.383384	1.85603	318	Adm,Vegfa,Stc2,Bsg,Ndp,Junb,Ing2,Chd7,Lif,Ccnd1,Kdm5b,Ppard,Cdkn1b,Tiparp,H3f3a,Pten,Socs3,Hspa5,Dlx3,Serpine2,Trim28,Foxo3,Tfeb,Kdr,Bax,Hsd17b2,Adgrg1,Men1,Dedd,Stc1,Cited2,Hey2,Ube2q1,Src,Ctnnb1,Hey1,Arid5b,Inha,Casp8,Sox8,Nhlh2,Zfp36l1,Map2k1,Ctsb,Mmp2,Ubb,Adamts1,Cebpb,Plekha1,Birc2,Eif2s2,Mmp14,A2m,Ago4,Cited1,Mapk14,Smad4,Tmed2,Sulf1,Nr2f2,Cebpa,Bok,Fst,Ccdc134,Zfx,Lhx9,Lfng,Hyal3,Mea1,Kitl…	0.308176
GOBP_REPRODUCTION	2.38454e-08	1.57195e-06	0.733762	0.29606	1.56421	968	Slc2a3,Neurl1a,Adm,Vegfa,Stc2,Bsg,Ndp,Slc2a1,Syce2,Junb,Pgam1,Ing2,Chd7,Igf1r,Maff,Lif,Rfx2,Ccnd1,Aldoa,Tead3,Stat3,Alkbh5,Kdm5b,Tcp1,Igfbp2,Ppard,Ube2j1,Qki,Cdkn1b,Tiparp,Kdm3a,H3f3a,Pten,Socs3,Sstr3,Hspa5,Nsun2,Dlx3,Rps6ka2,Serpine2,Ednrb,Hspa2,Pafah1b3,Trim28,Foxo3,Paip2,Fosb,Tfeb,Kdr,Bax,Lrrc8a,Slc25a31,Hsd17b2,Lgr5,Bub1b,Cct4,Pygo2,Adgrg1,Slc38a2,Men1,Dedd,Acvr1b,Stc1,Cfap97,Spata9,Etv6,Cite…	0.264463
GOBP_RESPONSE_TO_PEPTIDE	2.67088e-08	1.73087e-06	0.733762	0.370043	1.83805	379	Adm,Bcar1,Stc2,Bsg,Xbp1,Slc2a1,Gck,Igf1r,Ccnd3,Pde3b,Cry2,Pkm,Stat3,Rock2,Ptpn2,Stat6,Errfi1,Cdkn1b,Socs3,Slc27a4,Max,Cav1,Crk,Sesn2,Mdm2,Baiap2l1,Zbtb7b,Ednrb,Jund,Pip4k2a,Lgmn,Jak3,Foxo3,Cry1,Trib3,Grb10,Men1,Ndel1,Src,Creb1,Ptpn1,Mgarp,Grin1,Rb1,Zfp36l1,Eef2k,Jak2,Nr4a3,Nfe2l2,Mmp2,Mars1,Bace1,Agtr1a,Adrb2,Adipor1,Sh2b2,Rab10,Cav2,Irs1,Ephb2,Cited1,Mapk14,Socs2,Shc1,Gnai2,Btg1,Atp2b1,Fer,Insig…	0.274406
GOBP_AMIDE_BIOSYNTHETIC_PROCESS	2.66768e-08	1.73087e-06	0.733762	0.320711	1.66806	683	Neurl1a,Eif1b,Eif1,Pdk1,Eif4a1,Gapdh,Lsm14a,Cnot7,Caprin1,Dio2,Pkm,Stat3,Rock2,Atf4,Per2,Pdk3,Elovl2,Qki,Rpl36a,Ppp1r15a,Uqcc2,Caprin2,Rpsa,Sesn2,Rpl38,Bcl3,Mrps21,Ptcd3,Per1,Rps27a,Foxo3,Noct,Paip2,Rhoa,Chac1,Fxr2,Rpl26,Elovl4,Eif4ebp1,Samd4,Rps4x,Rps24,Rps11,Rps14,Ddx3x,Ythdf1,Rps17,Rps25,Fxr1,Bzw1,Slc1a2,Rps21,Rpl24,Rrbp1,Rps26,Rbm4b,Zfp36l1,Eef2k,Cnot6,Nfe2l2,Rpl15,Nanos1,Rpl7,Rps12,Samd4b,Ei…	0.295754
GOBP_CYTOKINE_MEDIATED_SIGNALING_PATHWAY	2.69468e-08	1.73161e-06	0.733762	0.392013	1.88975	302	Hspa1b,Edn2,Lsm14a,Cnot7,Stat3,Ptpn2,P4hb,Stat6,Oxsr1,Cav1,Mapk3,Jak3,Foxo3,Cxcl9,Fas,Src,Cd74,Trim32,Hspa1a,Ptpn1,Rraga,Cxcl13,Rnf113a1,Casp8,Nr1h2,Jak2,Tmsb4x,Cxcl10,Ctr9,Nlrc5,Usp29,Ube2k,Il10ra,Osmr,Adipor1,Prkn,Birc2,Numbl,Csf2rb2,Ppp2cb,Traf5,Acsl1,Ttll12,Syk,Cx3cl1,Ccl5,Adipor2,Smad4,Nkiras2,St18,Stk39,Tnfrsf1a,Fer,Csf3r,Ptprc,Cxcr4,Csnk2b,Ccl12,Tnfrsf25,Plp2,Cebpa,Il6ra,Txndc17,Eif5a,Ccr2…	0.42053
GOBP_PEPTIDYL_PROLINE_HYDROXYLATION_TO_4_HYDROXY_L_PROLINE	3.03328e-08	1.93296e-06	0.719513	0.94275	2.23627	9	Egln1,P4ha1,Ero1a,P4ha2,Egln3,P4hb	0.666667
GOBP_NUCLEOSIDE_DIPHOSPHATE_METABOLIC_PROCESS	3.74071e-08	2.36407e-06	0.719513	0.515967	2.21514	113	Ldha,Gpi1,Ak4,Pfkl,Ddit4,Tpi1,Eno1,Pgk1,Pgam1,Pgm1,Gck,Gapdh,Hk1,Aldoa,Pkm,Stat3,Pfkp,Guk1,Prxl2c,Hk2,Galk1,Nme1,Nme2,Entpd1,Entpd5,Magi3,Prkag3	0.238938
GOBP_IMMUNE_SYSTEM_DEVELOPMENT	4.42941e-08	2.77637e-06	0.719513	0.314985	1.63905	694	Vegfa,Jmjd6,Hspa1b,Xbp1,Pbxip1,Junb,Prelid1,Chd7,Glo1,Agpat5,Tnfsf9,Mllt3,Lif,H4c3,Stat3,Atf4,Ptpn2,L3mbtl3,Stat6,Cebpd,Nfkbiz,Tiparp,Mlf1,Jarid2,Zbtb7b,Mapk3,Bcl3,Lmo4,Pip4k2a,Nfil3,Klf10,Kmt2e,Jak3,Foxo3,Pdpn,Rhoa,Zbtb1,Kdr,Bax,Lrrc8a,Kat8,Acvr1b,Rasgrp1,Etv6,Cited2,Ldb1,Cyp26b1,Rps14,Tpd52,Src,Meis2,Cd74,Ctnnb1,Hspa1a,Ly9,Creb1,Lag3,H2-Eb1,H4c11,Inha,Yy1,Casp8,Rb1,Zfp36l1,Ephb3,Tyrobp,Map2k1,J…	0.28098
GOBP_REGULATION_OF_IMMUNE_EFFECTOR_PROCESS	4.64158e-08	2.88571e-06	0.719513	0.42312	1.96789	215	Gpi1,H2-Q2,Mif,Xbp1,Hk1,Ahr,Arid5a,Cd47,Stat6,Nfkbiz,Crk,Pvr,Zbtb7b,Jak3,Zbtb1,Rasgrp1,Cd74,Sema7a,Lag3,H2-Eb1,Slc7a5,H2-Q1,Tyrobp,Nr4a3,Bcl6,Gprc5b,Dusp22,Cd86,Hmox1,H2-DMb1,Bcr,Ephb2,A2m,Syk,H2-Q7,Itgb2,Nectin2,Rac2,Itgam,Fer,Rps19,Ptprc,P2rx7,Ndfip1,Lamp1,Cd81,Ccr2,H2-T23,Cx3cr1,Ncf1,Stx4a,Fcgr2b,Myb,Paxip1,Kmt5b,B2m,Fgl2,H2-D1,Laptm5,Cd36,Dusp10,Ptpn6,Cd84,Sash3,Trex1,Loxl3,Vamp8,Tgfb1,Tfrc,V…	0.446512
GOBP_NEGATIVE_REGULATION_OF_PROTEIN_MODIFICATION_PROCESS	4.68717e-08	2.89055e-06	0.719513	0.353216	1.77375	435	Ddit4,Hspa1b,Gadd45b,Cry2,Zfyve28,Dnaja1,Rock2,Cdkn1a,Snx25,Ptpn2,Per2,Ppia,Errfi1,Ppp4c,Cdkn1b,Kdm3a,Pten,Ppp1r15a,Socs3,Cav1,Hexim1,Jarid2,Dusp16,Nf2,Bcor,Pkig,Cry1,Ubxn1,Trib3,Bax,Wwtr1,Bub1b,Men1,Ipo5,Glmn,Ywhab,Chordc1,Ctnnb1,Cadm4,Hspa1a,Ptpn1,Pde4d,Rb1,Cdkn2d,Dusp22,Nup62,Cdkn2c,Spry4,Cblb,Spred1,Arpp19,Lrp5,Rps7,Rgs2,Calm3,Prkn,Acer2,Insm1,Jun,Dusp3,Ephb2,Dusp6,Sqstm1,Sirpa,Ski,Tmed2,Gnai…	0.301149
GOBP_INTRINSIC_APOPTOTIC_SIGNALING_PATHWAY	5.03157e-08	3.07811e-06	0.719513	0.404895	1.9262	251	Bnip3,Ddit4,Mif,Xbp1,Ero1a,Eno1,Pdk1,Ing2,Dnaja1,Cdkn1a,Atf4,Ptpn2,P4hb,Ppia,Ppp1r15a,Cav1,Mdm2,Phlda3,Bcl3,Creb3,Sfpq,Jmy,Chac1,Trib3,Bax,Herpud1,Rpl26,Ddit3,Hyou1,Nfatc4,Src,Cd74,Trim32,Hspa1a,Ddx3x,Ptpn1,Cdkn2d,Txndc12,Jak2,Nfe2l2,Qrich1,Ubb,Cebpb,Cul1,Hmox1,Mcl1,Rps7,Prkn,Creb3l1,Hras,Erp29,Tpt1,Cul3,Zfp622,Serinc3,Tmem109,Epha2,Rtkn2,Pmaip1,Tnfrsf1a,Rps3,Rps27l,Ivns1abp,Ndufa13,Bclaf1,Bok,Ch…	0.370518
GOBP_ADAPTIVE_IMMUNE_RESPONSE_BASED_ON_SOMATIC_RECOMBINATION_OF_IMMUNE_RECEPTORS_BUILT_FROM_IMMUNOGLOBULIN_SUPERFAMILY_DOMAINS	5.1196e-08	3.10711e-06	0.719513	0.440244	2.01183	190	H2-Q2,Gnl1,Ahr,Stat3,Arid5a,Stat6,Nfkbiz,Pvr,Zbtb7b,H2-Ab1,Bcl3,Jak3,Zbtb1,H2-Aa,Cd74,Ly9,H2-Eb1,Cxcl13,H2-Q1,Bcl6,Dusp22,C1qb,C1qc,Ighm,Csf2rb2,Ighg3,H2-DMb1,Hras,H2-DMa,Ephb2,C1qa,H2-Q7,Nectin2,Igkc,Ptprc,C1rl,Il6ra,Clu,Cracr2a,Gzmm,P2rx7,Ndfip1,Relb,Cd81,Ccr2,Nfkb2,Ighg2c,H2-T23,Fcgr2b,Adam17,Ighg2b,Paxip1,Myd88,Kmt5b,Fcer1g,B2m,H2-D1,Klhl6,Inpp5d,Ptpn6,Sash3,Trex1,Loxl3,Lef1,Rorc,Igha,Il21r,T…	0.431579
GOBP_RESPONSE_TO_HORMONE	5.31596e-08	3.20088e-06	0.719513	0.323416	1.67196	642	Gpi1,Adm,Bcar1,Ddit4,Stc2,Bsg,Hspa1b,Hspa8,Xbp1,Slc2a1,Gck,Igf1r,Ccnd3,Pde3b,Cry2,Ccnd1,Pkm,Stat3,Rock2,Atp1a1,Ptpn2,Arid5a,Igfbp2,Stat6,Errfi1,Ppard,Cdkn1b,Kdm3a,Socs3,Sstr3,Slc27a4,Max,Cav1,Crk,Sesn2,Baiap2l1,Zbtb7b,Ednrb,Jund,Pip4k2a,Per1,Jak3,Foxo3,Gstm5,Fosb,Rhoa,Cry1,Pgrmc2,Trib3,Grb10,Lgr5,Men1,Ndel1,Stc1,Cited2,Cbx3,Src,Hspa1a,Creb1,Ptges3,Ptpn1,Mgarp,Yy1,Sox30,Rb1,Zfp36l1,Eef2k,Jak2,Nr4a…	0.317757
GOBP_ENZYME_LINKED_RECEPTOR_PROTEIN_SIGNALING_PATHWAY	5.65553e-08	3.37874e-06	0.719513	0.310938	1.62861	756	Neurl1a,Vegfa,Bcar1,Rnf126,Ddit4,Fgf2,Ing2,Igf1r,Lif,Ccnd3,Zfyve28,Stat3,Sulf2,Snx25,Ptpn2,Igfbp2,Btc,Stat6,Errfi1,Tiparp,Ube2o,Efna3,Socs3,Slc27a4,Hspa5,Strap,Cav1,Crk,Baiap2l1,Cd63,Zbtb7b,Mapk3,Pip4k2a,Lgmn,Jak3,Gdf11,Kdr,Grb10,Shc4,Wwtr1,Ptp4a3,Cdh13,Men1,Ndel1,Acvr1b,Pak3,Cited2,Ddr1,Nfatc4,Src,Ctnnb1,Cadm4,Hspa1a,Ptpn1,Sema6a,Arid5b,Inha,Ephb3,Usp9x,Jak2,Nr4a3,Skor2,Shoc2,Mmp2,Dusp22,Itga1,M…	0.256614
GOBP_REGULATION_OF_RESPONSE_TO_EXTERNAL_STIMULUS	5.85845e-08	3.47283e-06	0.719513	0.317201	1.64434	649	Vegfa,H2-Q2,Mif,Fgf2,Edn2,Igf1r,Lsm14a,Cnot7,Ptpn2,Cd47,Plk2,Oxsr1,Ppard,Nfkbiz,Pten,Socs3,Tubb2b,Cav1,Hexim1,Crk,Pvr,Il16,Serpine2,Ednrb,Mapk3,Creb3,Sfpq,Lgmn,Plscr1,Tpbg,Pros1,Kdr,Scg2,Cdh13,Ndel1,Rasgrp1,Pak3,Kremen1,Hpse,Src,Cd74,Sema7a,Ythdf1,Ptpn1,Lag3,Tspan6,Sema6a,H2-Eb1,Cxcl13,Casp8,Nr1h2,Rb1,H2-Q1,Tyrobp,Map2k1,Jak2,Bcl6,Cdk19,Gprc5b,Nfe2l2,Tmsb4x,Bace1,Dhx9,Cebpb,Nploc4,Cxcl10,Agtr1a,N…	0.40832
GOBP_RESPONSE_TO_PEPTIDE_HORMONE	5.91977e-08	3.48219e-06	0.719513	0.385276	1.86763	311	Adm,Bcar1,Stc2,Bsg,Xbp1,Slc2a1,Gck,Igf1r,Ccnd3,Pde3b,Cry2,Pkm,Stat3,Rock2,Ptpn2,Stat6,Errfi1,Cdkn1b,Socs3,Slc27a4,Max,Cav1,Crk,Sesn2,Baiap2l1,Zbtb7b,Ednrb,Jund,Pip4k2a,Jak3,Cry1,Trib3,Grb10,Men1,Ndel1,Src,Creb1,Ptpn1,Mgarp,Rb1,Zfp36l1,Eef2k,Jak2,Nr4a3,Nfe2l2,Mars1,Agtr1a,Adipor1,Sh2b2,Rab10,Cav2,Irs1,Cited1,Mapk14,Socs2,Shc1,Gnai2,Btg1,Atp2b1,Fer,Insig2,Gcnt1,Syap1,Ahcyl1,Baiap2,Rab8a,Igfbp5,Hdac…	0.286174
GOBP_REGULATION_OF_TRANSPORT	6.19236e-08	3.61473e-06	0.704976	0.27479	1.48254	1368	Fgf11,Vegfa,Bnip3l,Pfkl,H2-Q2,Stc2,Mif,Hspa8,Xbp1,Npepps,Kcnab2,Gem,Vdac1,Ache,Prelid1,Syngr3,Gck,Chd7,Ppp1cc,Lif,Cry2,Dnaja1,Atp1a1,Atf4,Grk2,Kdm5b,Per2,Cd47,Pkp2,Ppia,Siah3,Oxsr1,Ppard,Ube2j1,Kcnc3,Pten,Uqcc2,Cd151,Nsun2,Mctp1,Cav1,Midn,B3gat3,Il16,Tnnt2,Syt4,Cd63,Serpine2,Ednrb,Hspa2,Pkig,Mapk3,Per1,Trim28,Plscr1,Jak3,Tfr2,Hk2,Rhoa,Cry1,Bag3,Clic1,Sumo1,Trib3,Bax,Grb10,Ppp3ca,Lrrc8a,Kcna6,Pdcd…	0.291667
GOBP_POSITIVE_REGULATION_OF_CELL_CELL_ADHESION	6.63698e-08	3.84492e-06	0.704976	0.45421	2.0693	182	Xbp1,Tnfsf9,Cd47,Igfbp2,Nfkbiz,Cav1,Zbtb7b,H2-Ab1,Jak3,Foxo3,Pdpn,Rhoa,Zbtb1,Podxl,Rasgrp1,Cited2,H2-Aa,Src,Cd74,H2-Eb1,Cxcl13,Jak2,Nr4a3,Bcl6,Myo10,Cd86,Flot1,H2-DMb1,H2-DMa,Syk,H2-Q7,Cx3cl1,Ccl5,Vsir,Sirpa,Itgb2,St3gal4,Rps3,Ptprc,Mdk,Egr3,Pnp2,Coro1a,Cd81,Ccr2,H2-T23,Itga4,Myb,Il6st,Efnb1,B2m,Lgals1,Dusp10,Ptpn6,Sash3,Aif1,Lef1,Zmiz1,Pik3ca,Rasal3,Efnb2,Tfrc,Vav1,Hsph1,Lyn,Vcam1,Lck,Gli2,Prkcz…	0.494505
GOBP_EPITHELIUM_DEVELOPMENT	6.84769e-08	3.93717e-06	0.704976	0.303507	1.59024	824	Adm,Vegfa,Triobp,Mthfd1l,Fgf2,Fosl2,Vdac1,Pgk1,Chd7,Mllt3,Maff,Lif,Kdm6b,Itpk1,Ccnd1,Rock2,Atf4,Kdm5b,Stat6,Errfi1,Cdkn1b,Dlc1,Pten,Socs3,Tubb5,Cd151,Nsun2,Ankrd6,Cav1,Dlx3,Plxnd1,Serpine2,Ednrb,Nf2,Lmo4,Trim28,Gstm5,Pdpn,Rhoa,Gdf11,Kdr,Bax,Wwtr1,Podxl,Lgr5,Vasp,Pygo2,Trpc4ap,Men1,Acvr1b,Stc1,Anxa7,Cited2,Ldb1,Ddr1,Cyp26b1,Hpse,Glmn,Hey2,Nfatc4,Src,Ctnnb1,Prickle1,Pfn1,Creb1,Hey1,Tagln2,Gna13,Fzr…	0.341019
GOBP_PROTEIN_HYDROXYLATION	8.37354e-08	4.77854e-06	0.704976	0.761303	2.43431	26	Egln1,Jmjd6,P4ha1,Ero1a,P4ha2,Egln3,Plod2,P4hb	0.307692
GOBP_REGULATION_OF_PROTEIN_KINASE_ACTIVITY	9.08419e-08	5.14569e-06	0.704976	0.332231	1.69644	527	Neurl1a,Vegfa,Vldlr,Dipk2a,Mif,Fgf2,Ccng2,Ccnd3,Gadd45b,Zfyve28,Ccnd1,Dnaja1,Nab2,Cdkn1a,Ptpn2,Ccnl1,Ppia,Btc,Errfi1,Cdkn1b,Pten,Cav1,Hexim1,Sesn2,Dusp16,Nf2,Pkig,Stradb,Rhoa,Trib3,Wwtr1,Men1,Ipo5,Rasgrp1,Camk1,Src,Chordc1,Ddx3x,Ptpn1,Mob2,Calca,Rb1,Cdkn2d,Map2k1,Jak2,Gprc5b,Ccng1,Dusp22,Nup62,Rplp1,Cd86,Cdkn2c,Spry4,Daxx,Cblb,Bmpr1a,Adrb2,Spred1,Lrp5,Rgs2,Calm3,Map2k3,Agap2,Kif14,Plce1,Dusp3,Hra…	0.311195
GOBP_RESPONSE_TO_LIPID	9.17163e-08	5.15702e-06	0.704976	0.319767	1.65487	633	Gpi1,Adm,Ddit4,Stc2,Hspa1b,Mif,Hspa8,Xbp1,Igf1r,Ahr,Dio2,Cry2,Ccnd1,Stat3,Rock2,Atp1a1,Arid5a,Pmvk,Pdk3,Mgst1,Igfbp2,Errfi1,Ruvbl2,Ppard,Cdkn1b,Kdm3a,Sstr3,Cav1,Ednrb,Jund,Mapk3,Per1,Foxo3,Noct,Fosb,Rhoa,Cry1,Pgrmc2,Cxcl9,Hsd17b2,Stc1,Cbx3,Cyp26b1,Src,Ctnnb1,Hspa1a,Otud5,Creb1,Ptges3,Mgarp,Cxcl13,Sox30,Casp8,Cdkn2d,Zfp36l1,Jak2,Nr4a3,Cdk19,Cd38,Mmp2,H2az1,Nfkbib,Mapkapk2,Cebpb,Gipr,Cd86,Cxcl10,Ct…	0.345972
GOBP_CHEMICAL_HOMEOSTASIS	9.46476e-08	5.28299e-06	0.704976	0.298706	1.56531	842	Gpi1,Adm,Bnip3,Vegfa,Egln1,Stc2,Xbp1,Ero1a,Ppp1r3g,Fgf2,Edn2,Gck,Chd7,Igf1r,Hk1,Slc41a1,Slc30a9,Cry2,Stat3,Atp1a1,Atf4,Ptpn2,Pdk3,Ccdc115,Ppard,Scgn,Cav1,Sesn2,Slc1a3,Ednrb,Mapk3,Jak3,Tfr2,Foxo3,Hk2,Cry1,Clcn3,Kdr,Bax,Herpud1,Ppp3ca,Lrrc8a,Cxcl9,Hcn2,Tra2b,Cyp39a1,Nptx1,Men1,Ddit3,Atp6v0e,Stc1,Cyp26b1,Rab39,Src,Gckr,Ddx3x,H2-Eb1,Cxcl13,Ftl1,Gna13,Gpr3,Calca,Grin1,Fbxl5,Pde4d,Nr1h2,Slc30a1,Acoxl,N…	0.307601
GOBP_CELLULAR_AMIDE_METABOLIC_PROCESS	9.7882e-08	5.42394e-06	0.704976	0.29589	1.55585	916	Neurl1a,Eif1b,Npepps,Ero1a,Eif1,Xpnpep1,Pdk1,Eif4a1,Pgam1,Glo1,Gapdh,Lsm14a,Cnot7,Caprin1,Dio2,Pkm,Stat3,Rock2,Atf4,Pmvk,Per2,Pdk3,Elovl2,Qki,Rpl36a,Ppp1r15a,Uqcc2,Caprin2,Aph1a,Rpsa,Sesn2,Rpl38,Mthfd2,Bcl3,Mrps21,Ptcd3,Per1,Rps27a,Foxo3,Gstm5,Noct,Paip2,Rhoa,Clic1,Chac1,Fxr2,Rpl26,Elovl4,Eif4ebp1,Samd4,Rps4x,Rps24,Rps11,Rps14,Thop1,Ddx3x,Ythdf1,Rps17,Rps25,Fxr1,Bzw1,Slc1a2,Rps21,Rpl24,Rrbp1,Opla…	0.306769
GOBP_POSITIVE_REGULATION_OF_INTRACELLULAR_SIGNAL_TRANSDUCTION	1.02099e-07	5.6169e-06	0.704976	0.311715	1.63155	747	Vegfa,Hspa1b,Mif,Gadd45g,Fgf2,Maz,Gapdh,Igf1r,Lif,Gadd45b,Rock2,Ptpn2,Plk2,Ppia,Ppard,Cxxc5,Pten,Prxl2c,Ankrd6,Cav1,Hexim1,Lamtor5,Pim2,Mapk3,Sfpq,Tpbg,Rhoa,Slc35b2,Kdr,Bax,Rpl26,Ptp4a3,Golph3,Cdh13,Adgrg1,Ddit3,Rasgrp1,Hpse,Src,Cd74,Ctnnb1,Trim32,Hspa1a,Ddx3x,Otud5,Sema7a,Ptpn1,Tspan6,Rraga,H2-Eb1,Ptbp1,Gpr3,Casp8,Gpr137c,Alpk1,Map2k1,Jak2,Gprc5b,Shoc2,Ltbr,Dusp22,Itga1,Nup62,Ubb,P2ry6,Gipr,Cd86…	0.314592
GOBP_REGULATION_OF_CYSTEINE_TYPE_ENDOPEPTIDASE_ACTIVITY	1.196e-07	6.53271e-06	0.690132	0.444242	2.01519	171	Gpi1,Vegfa,Fam162a,Egln3,Uaca,Dlc1,Lamtor5,Siah2,Lgmn,Rhoa,Bax,Pdcd5,Mtch1,Fas,Src,Ddx3x,Grin1,Casp8,Cdkn2d,Tbc1d10a,Jak2,Hspe1,Birc2,Acer2,Rps6ka3,Ift57,Prdx5,Syk,St18,Pmaip1,Rps3,Rps27l,Ndufa13,Anp32b,Bok,Rack1,Rnf34,Casp1,Ccn1,Tfap4,Park7,Mt3,Eif2ak3,Bbc3,Laptm5,Birc7,Cflar,Fis1,Casp12,Nol3,Psmb9,Apaf1,Bcap31,Myc,Sirt1,Pih1d1,Csnk2a1,Prdx3,Asph,Ctsh,F3,Map3k5,Naip2,Lck,Bex3,Ctsd,Gpx1	0.391813
GOBP_POSITIVE_REGULATION_OF_RESPONSE_TO_EXTERNAL_STIMULUS	1.39232e-07	7.5511e-06	0.690132	0.382595	1.84064	294	Vegfa,H2-Q2,Mif,Fgf2,Edn2,Igf1r,Lsm14a,Cd47,Oxsr1,Nfkbiz,Hexim1,Pvr,Il16,Mapk3,Creb3,Sfpq,Lgmn,Plscr1,Tpbg,Kdr,Scg2,Cdh13,Ndel1,Rasgrp1,Pak3,Src,Cd74,Lag3,Cxcl13,H2-Q1,Tyrobp,Jak2,Cdk19,Gprc5b,Tmsb4x,Dhx9,Cebpb,Cxcl10,Agtr1a,Nlrc5,Usp29,Ube2k,Rbm14,Rac1,Osmr,Ripor2,Syk,H2-Q7,Cx3cl1,Ccl5,Itga2,Gbp5,P2ry12,Nectin2,Stk39,Rac2,Tnfrsf1a,Rps19,Cxcr4,Mdk,Cebpa,Il6ra,Lamp1,Cd81,Ccr2,H2-T23,Cx3cr1,Stx4a,R…	0.340136
GOBP_NEGATIVE_REGULATION_OF_APOPTOTIC_SIGNALING_PATHWAY	1.4025e-07	7.55275e-06	0.690132	0.438297	2.00471	187	Hspa1b,Mif,Xbp1,Maz,Eno1,Prelid1,Ing2,Dnaja1,Scrt2,Ppia,Mdm2,Siah2,Creb3,Stradb,Bax,Herpud1,Scg2,Hyou1,Src,Cd74,Ctnnb1,Trim32,Hspa1a,Ddx3x,Ptpn1,Rb1,Cdkn2d,Txndc12,Nfe2l2,Pea15a,Hmox1,Mcl1,Prkn,Creb3l1,Tpt1,Cx3cl1,Gnai2,Rtkn2,Ivns1abp,Ndufa13,Unc5b,Bok,Clu,Faim2,Bdnf,Cx3cr1,Gnai3,Rnf34,Syvn1,Yap1,Acvr1,Phip,Mapk8ip1,Park7,Acaa2,Fgf10,Fxn,Cflar,Eya4,Nol3,Hspb1,Ndufs3,Hdac1,Mapk7,Pink1,Sirt1,Pih1d1…	0.411765
GOBP_MONONUCLEAR_CELL_DIFFERENTIATION	1.5729e-07	8.36168e-06	0.690132	0.38696	1.85761	289	Vegfa,Jmjd6,Xbp1,Prelid1,Chd7,Tnfsf9,Stat3,Ptpn2,Stat6,Nfkbiz,Zbtb7b,Bcl3,Nfil3,Jak3,Foxo3,Rhoa,Zbtb1,Bax,Lrrc8a,Rasgrp1,Cyp26b1,Tpd52,Cd74,Ctnnb1,Ly9,Lag3,H2-Eb1,Inha,Yy1,Zfp36l1,Bcl6,Ltbr,Cebpg,Cebpb,Cd86,Dll4,Jun,Mmp14,Irf8,Irf2bp2,Syk,H2-Q7,Vsir,Ikzf1,Itm2a,Blnk,Pde1b,Tusc2,Trpm2,Ptprc,Sos2,Mdk,Egr3,Il6ra,Cracr2a,Pnp2,Ndfip1,Relb,Ccr2,Hdac5,Itga4,Syvn1,Fcgr2b,Lfng,Adam17,Myb,Irf1,Fcer1g,B2m,F…	0.363322
GOBP_REGULATION_OF_CELLULAR_RESPONSE_TO_STRESS	1.57458e-07	8.36168e-06	0.690132	0.326338	1.67872	590	Vegfa,Ier3,Mif,Xbp1,Gadd45g,Prdx1,Eno1,Ing2,Dnajb1,Spidr,Igf1r,Gadd45b,Dnaja1,Rock2,Atf4,Ptpn2,P4hb,Manf,Plk2,Ppia,Ruvbl2,Ppp4c,Pten,Ppp1r15a,Hspa5,Ankrd6,Cav1,Mdm2,Zbtb7b,Dusp16,Mapk3,Creb3,Smyd2,Sfpq,Per1,Arid2,Trim28,Foxo3,Cry1,Ubxn1,Fxr2,Bax,Herpud1,Rpl26,Slc38a2,Men1,Ndel1,Ddit3,Rasgrp1,Hyou1,Ypel3,Spire1,Kremen1,Vps72,Fas,Morf4l2,Chordc1,Cd74,Ctnnb1,Trim32,Hspa1a,Fam168a,Ptpn1,Ing3,Fxr1,Hel…	0.267797
GOBP_DETECTION_OF_LIGHT_STIMULUS_INVOLVED_IN_SENSORY_PERCEPTION	1.59228e-07	8.39736e-06	0.690132	-0.800635	-2.48518	19	Crb1,Atp8a2,Tulp1,Gnat1,Reep6,Cacna1f,Cngb1,Prph2,Rom1,Rgs9bp,Cep250,Cacna2d4	0.631579
GOBP_ATP_METABOLIC_PROCESS	1.61825e-07	8.47585e-06	0.690132	0.412029	1.92579	223	Ldha,Gpi1,Ak4,Pfkl,Ddit4,Hspa1b,Tpi1,Hspa8,Eno1,Pgk1,Pgam1,Pgm1,Gck,Gapdh,Hk1,Aldoa,Pkm,Cox4i2,Stat3,Pfkp,Uqcc2,Prxl2c,Hk2,Rhoa,Clpx,Galk1,Hspa1a,Ndufa3,Uqcrb,Tmsb4x,Ndufv3,Cox6a1,Entpd5,Prkag3,Uqcrh,Aldoc,Coa6,Sdhaf2,Ndufa2,Ndufa1,Cox6b2,P2rx7,Uqcrq,Pgam2,Park7,Iscu,Ndufa7,Trp53,Fxn,Fis1,Atp7a,Cox4i1,Trex1,Cox7a2,Ndufs3,Prkag2,Ndufv2,Ndufs4,Tgfb1,Pink1,Myc,Ogt,Cox5b,Ndufb5,Ndufa8,Ndufb9,Atp6v0c,…	0.336323
GOBP_BIOLOGICAL_PROCESS_INVOLVED_IN_SYMBIOTIC_INTERACTION	1.67359e-07	8.70611e-06	0.690132	0.426842	1.9618	201	Bsg,Hspa1b,Hspa8,Gapdh,Grk2,Sap30,P4hb,Tcp1,Ppia,Rpsa,Cav1,Pvr,Plscr1,Trim59,Cfl1,Ciita,Snx3,Src,Cd74,Hspa1a,Chmp7,H2-Eb1,Jak2,Ctsb,Ppib,Cd86,Vapa,Agtr1a,Selplg,Prkn,Cav2,Jun,Ccl5,Zfp639,Itga2,Tusc2,Epha2,Nectin2,Ist1,Trim8,Cxcr4,Ccl12,Eps15,Lamp1,Thoc7,Chmp5,Cd81,Cx3cr1,Itgb5,Cdk9,Arl8b,Tfap4,Sap30bp,Myd88,Dynlt1b,Tbc1d20,Trim62,Lgals1,Thoc6,Tyro3,Chmp2a,Ddb1,Stom,Dag1,Chmp4b,Lef1,Hdac1,Vamp8,Ef…	0.41791
GOBP_POSITIVE_REGULATION_OF_CATALYTIC_ACTIVITY	1.70942e-07	8.8324e-06	0.690132	0.295017	1.55198	914	Neurl1a,Vegfa,Fam162a,Vldlr,Dipk2a,Mif,Ppp1r3g,Egln3,Fgf2,Prelid1,Edn2,Igf1r,Ccnd3,Uaca,Ccnd1,Stat3,Rock2,Nab2,Cdkn1a,Tcp1,Ppia,Btc,Cdkn1b,Dock6,Rgs16,Dlc1,Efna3,Pten,Ppp1r15a,Slc27a4,Aph1a,Cav1,Crk,B3gat3,Mapk3,Lmo4,Lgmn,Stradb,Plscr1,Rhoa,Trib3,Kdr,Bax,Clpx,Pdcd5,Cct4,Mtch1,Ndel1,Rasgrp1,Ddr1,Rgl1,Arhgap29,Fas,Camk1,Ywhab,Src,Cd74,Ctnnb1,Pcolce,Hspa1a,Ddx3x,Ptges3,Ptpn1,Mob2,H2-Eb1,Cxcl13,Gna13…	0.295405
GOBP_CELL_KILLING	1.75256e-07	8.99452e-06	0.690132	0.522806	2.16954	91	H2-Q2,Prdx1,Gapdh,Tubb5,Crk,Pvr,Rasgrp1,Lag3,H2-Eb1,Tubb4b,H2-Q1,Tyrobp,Cebpg,Mapk8,Lyz2,Ighg3,Syk,H2-Q7,Tusc2,Nectin2,Itgam,Rps19,Ptprc,Gzmm,Coro1a,P2rx7,Lamp1,Ighg2c,H2-T23,Cx3cr1,Fcgr2b,Ighg2b,Chga,Arl8b,Myd88,B2m,H2-D1,Ptpn6,Vav1,Ctsc,Ctsh,Plekhm2,Arg1	0.472527
GOBP_PLACENTA_DEVELOPMENT	1.82756e-07	9.31689e-06	0.690132	0.507266	2.15851	107	Adm,Stc2,Bsg,Ndp,Junb,Lif,Ppard,Cdkn1b,Socs3,Dlx3,Trim28,Tfeb,Hsd17b2,Men1,Dedd,Stc1,Cited2,Hey2,Hey1,Casp8,Zfp36l1,Map2k1,Ctsb,Cebpb,Birc2,Cited1,Mapk14,Tmed2,Nr2f2,Cebpa,Ccdc134,Ccn1,Epor	0.308411
GOBP_LEUKOCYTE_MEDIATED_CYTOTOXICITY	1.88578e-07	9.51136e-06	0.690132	0.57129	2.24655	71	H2-Q2,Prdx1,Tubb5,Crk,Pvr,Rasgrp1,Lag3,H2-Eb1,Tubb4b,H2-Q1,Tyrobp,Cebpg,Ighg3,H2-Q7,Tusc2,Nectin2,Itgam,Ptprc,Gzmm,Coro1a,P2rx7,Lamp1,Ighg2c,H2-T23,Cx3cr1,Fcgr2b,Ighg2b,Arl8b,Myd88,B2m,H2-D1,Ptpn6,Vav1,Ctsc,Ctsh,Plekhm2,Arg1,Nckap1l,Ap1g1,Arrb2,Fcgr1,Spi1,Mill2,Mr1,Cyrib,Stx7	0.647887
GOBP_NEGATIVE_REGULATION_OF_INTRACELLULAR_SIGNAL_TRANSDUCTION	1.89058e-07	9.51136e-06	0.690132	0.355595	1.77688	409	Ddit4,Mif,Xbp1,Eno1,Ing2,Igf1r,Lif,Atf3,Uaca,Pde3b,Dnaja1,Ptpn2,Ppia,Limd1,Errfi1,Dlc1,Bmt2,Pten,Dusp26,Cav1,Sesn2,Mdm2,Tnfaip1,Phlda3,Serpine2,Dusp16,Nf2,Creb3,Per1,Rhoa,Herpud1,Trim59,Ranbp9,Men1,Ddit3,Hyou1,Src,Cd74,Trim32,Hspa1a,Ddx3x,Ptpn1,Tspan6,Pebp1,Sema6a,Pde4d,Casp8,Cdkn2d,Dusp5,Epm2a,Txndc12,Bcl6,Nfe2l2,Tmsb4x,Nup62,Nploc4,Spry4,Mcl1,Plekha1,Spred1,Rgs2,Map2k3,Adipor1,Prkn,Marveld3,Ppp…	0.300733
GOBP_CHAPERONE_MEDIATED_PROTEIN_FOLDING	1.91287e-07	9.56058e-06	0.690132	0.58777	2.28662	63	Hspa1b,Hspa8,Ero1a,Dnajb1,Tcp1,Pdia4,Hspa5,Hspa2,Pdcd5,Cct4,Dnajb4,Dnajc5,Chordc1,Cd74,Hspa1a,Sdf2,Ptges3,Sdf2l1,Hspe1,Ppib	0.31746
GOBP_NEGATIVE_REGULATION_OF_IMMUNE_RESPONSE	2.02043e-07	1.00326e-05	0.690132	0.488416	2.11743	118	H2-Q2,Cnot7,Ahr,Ptpn2,Plk2,Stat6,Crk,Zbtb7b,Jak3,Src,H2-Eb1,Nr1h2,H2-Q1,Bcl6,Dusp22,Nlrc5,Hmox1,Fam3a,Bcr,Ttll12,A2m,Syk,H2-Q7,Mapk14,Fer,Rps19,Ptprc,Ndfip1,Ccr2,H2-T23,Fcgr2b,Fgl2,H2-D1,Inpp5d,Dusp10,Ptpn6,Tyro3,Cd84,Trex1,Loxl3,Psma1,Ythdf3,Lyn,Col3a1,Arg1,Gpx1,Nckap1l,Trem2,Zc3h12a,Susd4,Hck,Arrb2,Nr1h3,Smad7,Spi1,Arg2,Npy,Mill2,Ythdf2,Anxa1,Rc3h2,Il2,Furin,Parp14,Irak3,Oas1a	0.559322
GOBP_DECIDUALIZATION	2.48324e-07	1.22512e-05	0.674963	0.844971	2.40743	16	Stc2,Bsg,Ndp,Junb,Lif,Ppard,Men1,Dedd,Stc1,Cited2,Ctsb	0.6875
GOBP_TEMPERATURE_HOMEOSTASIS	2.56217e-07	1.25596e-05	0.674963	0.463956	2.05853	141	Vegfa,Zfp516,Gadd45g,Tle3,Prkab2,Ache,Edn2,Igf1r,Kdm6b,Dio2,Stat3,Atf4,Per2,Stat6,Kdm3a,Cav1,Zbtb7b,Ednrb,Grb10,Ddit3,Ip6k1,Gpr3,Nr1h2,Rb1,Jak2,Cebpb,Adrb2,Adipor1,G0s2,Dock7,Cpt2,Acsl1,Syk,Sqstm1,Adipor2,Trpm2,Cxcr4,Fabp5,Thra,Ccr2,Npr3,Adam17,Hadh	0.304965
GOBP_LEUKOCYTE_CHEMOTAXIS	2.67267e-07	1.30178e-05	0.674963	0.462346	2.06303	146	Vegfa,Bsg,Mif,Edn2,Ppia,Oxsr1,Il16,Ednrb,Mapk3,Creb3,Lgmn,Cxcl9,Scg2,Cd74,Cxcl13,Calca,Ppib,Itga1,Cd300c2,Cxcl10,Rac1,Ripor2,Syk,Cx3cl1,Ccl5,Itgb2,Stk39,Rac2,Csf3r,Rps19,Trpm2,Cxcr4,Ccl12,Mdk,Pde4b,Dusp1,Il6ra,Coro1a,Ccr2,Cx3cr1,Adam17,S1pr1,Akirin1,Cxcl16,Chga,Fcer1g,Ccl6,Vav3,Aif1,Srp54a,Ptpro,Vav1,Lyn,Jam3,Pip5k1c,Sbds,Nckap1l,Edn1,Pla2g7,Csf1r,Il34,Mtus1,Calr,Bst1,Spi1,Adam10,Anxa1,Hmgb1,Ano6…	0.541096
GOBP_POSITIVE_REGULATION_OF_LOCOMOTION	2.94355e-07	1.42464e-05	0.674963	0.343917	1.72695	434	Gpi1,Vegfa,Bcar1,Xbp1,Fgf2,Maz,Pgam1,Edn2,Igf1r,Stat3,Rock2,Cd47,Mcam,Plk2,Oxsr1,Cd151,Hspa5,Cav1,Crk,Il16,Mapk3,Creb3,Lgmn,Tpbg,Pdpn,Rhoa,Kdr,Ppp3ca,Podxl,Scg2,Cdh13,Acvr1b,Pak3,Src,Cd74,Trim32,Pfn1,Sema7a,Sema6a,Cxcl13,Zfp609,Jak2,Nr4a3,Nfe2l2,Tmsb4x,Mmp2,Numb,Adamts1,P2ry6,Cxcl10,Hmox1,Rac1,Ccar1,Map2k3,Insm1,Dapk3,Jun,Dock7,Hras,Ephb2,Mmp14,Ripor2,Cx3cl1,Ccl5,Vsir,Mapk14,Itga2,P2ry12,Gnai2,It…	0.306452
GOBP_PEPTIDYL_PROLINE_HYDROXYLATION	3.03286e-07	1.45863e-05	0.674963	0.859818	2.34869	14	Egln1,P4ha1,Ero1a,P4ha2,Egln3,P4hb	0.428571
GOBP_MYELOID_CELL_HOMEOSTASIS	3.06263e-07	1.46375e-05	0.674963	0.473163	2.08061	130	Gpi1,Vegfa,Jmjd6,Hspa1b,Prdx1,Stat3,Ptpn2,L3mbtl3,Kmt2e,Jak3,Foxo3,Bax,Rps24,Acvr1b,Cited2,Ldb1,Rps14,Hspa1a,Rps17,Inha,Rb1,Zfp36l1,Jak2,Bcl6,Rcor1,Cebpg,Maea,Hmox1,Tmod3,Mapk11,Ikzf1,Mapk14,Rbfox2,Rps19,Thra,Pde4b,Ccr2,Adam17,Kitl,Arid4a,B2m,Zfp36,Acvr2a,Inpp5d	0.338462
GOBP_EPITHELIAL_CELL_DIFFERENTIATION	3.17588e-07	1.50845e-05	0.674963	0.337671	1.69918	444	Vegfa,Triobp,Fgf2,Fosl2,Vdac1,Pgk1,Maff,Lif,Kdm6b,Ccnd1,Rock2,Atf4,Kdm5b,Errfi1,Cdkn1b,Tubb5,Cav1,Dlx3,Ednrb,Nf2,Gstm5,Pdpn,Rhoa,Kdr,Wwtr1,Podxl,Men1,Stc1,Anxa7,Cyp26b1,Hpse,Hey2,Src,Ctnnb1,Creb1,Hey1,Tagln2,Fzr1,Pls1,Pde4d,Sox8,Zfp36l1,Neurod1,Map2k1,Crygd,Ctsb,Ccm2,Foxj2,Nme2,Cebpb,Plaat3,Spred1,Cdc42,Insm1,Rab10,Jun,Rilpl1,Sav1,Bcr,Pip5k1a,Crygb,Cited1,Irf6,Hnrnph3,Smad4,Itga2,Btg1,Adam9,Epha2…	0.367117
GOBP_CELLULAR_RESPONSE_TO_UNFOLDED_PROTEIN	3.23042e-07	1.52488e-05	0.674963	0.517832	2.1489	91	Tbl2,Stc2,Hspa1b,Hspa8,Xbp1,Ero1a,Atf3,Ccnd1,Atf4,Ptpn2,Ppp1r15a,Hspa5,Hspa2,Creb3,Bag3,Bax,Herpud1,Ddit3,Hspa1a,Ptpn1,Nfe2l2,Pigbos1,Qrich1,Daxx,Prkn,Creb3l1,Cops5,Tmed2	0.307692
GOBP_RESPONSE_TO_TOPOLOGICALLY_INCORRECT_PROTEIN	3.28779e-07	1.54244e-05	0.674963	0.456187	2.03915	148	Tbl2,Rnf126,Stc2,Hspa1b,Hspa8,Xbp1,Ero1a,Dnajb1,Atf3,Ccnd1,Dnaja1,Atf4,Ptpn2,Manf,Ppp1r15a,Hspa5,Hspa2,Creb3,Bag3,Chac1,Bax,Herpud1,Ddit3,Dnajb4,Hspa1a,Ptpn1,Sdf2l1,Nfe2l2,Pigbos1,Hspe1,Qrich1,Daxx,Ube2w,Prkn,Creb3l1,Cops5,Cul3,Tmed2	0.256757
GOBP_INTRINSIC_APOPTOTIC_SIGNALING_PATHWAY_IN_RESPONSE_TO_ENDOPLASMIC_RETICULUM_STRESS	3.42602e-07	1.59749e-05	0.674963	0.587959	2.2272	57	Xbp1,Ero1a,Atf4,Ptpn2,Ppp1r15a,Creb3,Chac1,Trib3,Bax,Herpud1,Ddit3,Hyou1,Hspa1a,Ptpn1,Txndc12,Qrich1,Cebpb,Prkn,Creb3l1,Erp29,Serinc3,Pmaip1,Bok,Syvn1,Park7,Eif2ak3,Bbc3,Trp53,Apaf1	0.508772
GOBP_POSITIVE_REGULATION_OF_IMMUNE_RESPONSE	3.77159e-07	1.74796e-05	0.674963	0.366204	1.78805	328	Bcar1,H2-Q2,Xbp1,Lsm14a,Ptpn2,Arid5a,Cd47,Stat6,Nfkbiz,Hexim1,Pvr,H2-Ab1,Sfpq,Plscr1,Zbtb1,Bax,Rasgrp1,Pak3,Src,Cd74,Lag3,H2-Eb1,Pde4d,H2-Q1,Tyrobp,Nr4a3,Cd38,Dusp22,Dhx9,Cd86,Nlrc5,Usp29,C1qb,Ube2k,Rbm14,Plekha1,Cblb,C1qc,Ighm,Sh2b2,Dusp3,Ighg3,H2-DMb1,Hras,Krt1,C1qa,A2m,Syk,H2-Q7,Ccl5,Blnk,Itgb2,Gbp5,Nectin2,Pawr,Igkc,Itgam,Rps3,Rps19,Ptprc,Lcp2,Pde4b,C1rl,Clu,P2rx7,Lamp1,Cd81,Ccr2,Ighg2c,Cacnb…	0.463415
GOBP_LEUKOCYTE_PROLIFERATION	3.87682e-07	1.78591e-05	0.674963	0.408289	1.9008	208	Mif,Tnfsf9,Ccnd3,Ahr,Cdkn1a,Igfbp2,Cd151,Zbtb7b,Mapk3,Jak3,Bax,Rasgrp1,Glmn,Cd74,Ctnnb1,H2-Eb1,Tyrobp,Jak2,Bcl6,Cd38,Cebpb,Cd86,Cblb,Csf2rb2,H2-DMb1,Ephb2,Syk,H2-Q7,Cx3cl1,Ccl5,Vsir,Lmo1,Pawr,Rac2,Rps3,Ptprc,Prkar1a,Sos2,Ccl12,Clu,Pnp2,Coro1a,P2rx7,Ndfip1,Cd81,Ccr2,H2-T23,Npr3,Msn,Fcgr2b,Kitl,Il6st,Irf1,Efnb1,Mapk8ip1,Myd88,Lrrc32,Fgf10,Inpp5d,Trp53,Ptpn6,Vav3,Sash3,Dock2,Aif1,Lef1,Rasal3,Tfrc,Ly…	0.475962
GOBP_CHAPERONE_COFACTOR_DEPENDENT_PROTEIN_REFOLDING	4.19258e-07	1.9198e-05	0.674963	0.723154	2.3696	29	Hspa1b,Hspa8,Ero1a,Dnajb1,Hspa5,Hspa2,Dnajb4,Cd74,Hspa1a,Sdf2,Ptges3,Sdf2l1,Hspe1,St13	0.482759
GOBP_ERYTHROCYTE_HOMEOSTASIS	4.41565e-07	2.00991e-05	0.674963	0.498058	2.12415	108	Gpi1,Vegfa,Jmjd6,Hspa1b,Prdx1,Stat3,Ptpn2,L3mbtl3,Kmt2e,Jak3,Foxo3,Rps24,Acvr1b,Cited2,Ldb1,Rps14,Hspa1a,Rps17,Inha,Rb1,Zfp36l1,Jak2,Bcl6,Rcor1,Cebpg,Maea,Hmox1,Tmod3,Mapk11,Ikzf1,Mapk14,Rbfox2,Rps19,Thra	0.314815
GOBP_MONOCARBOXYLIC_ACID_METABOLIC_PROCESS	4.80844e-07	2.17575e-05	0.659444	0.337478	1.68719	420	Ldha,Gpi1,Pfkl,Ddit4,Mthfd1l,Tpi1,Me2,Mif,Xbp1,Eno1,Pdk1,Prkab2,Vdac1,Pgk1,Pgam1,Edn2,Pgm1,Gck,Gapdh,Hk1,Aldoa,Pkm,Stat3,Grhpr,Pfkp,Per2,Pdk3,Elovl2,Pex13,Ppard,Qki,Slc27a4,Prxl2c,Cav1,Pgd,Sesn2,Slc1a3,Hk2,Trib3,Elovl4,Cygb,Cyp39a1,Galk1,Cyp26b1,Cd74,Ptges3,Tecrl,Acadm,Nr1h2,Osbpl6,Acoxl,Nr4a3,Pank2,Ech1,Aldh1a3,Apoc1,Entpd5,Adipor1,Irs1,Ldhb,Acaca,Cpt2,Prkag3,Acsl1,Adipor2,Mapk14,Pon3,Tnfrsf1a,A…	0.235714
GOBP_NEGATIVE_REGULATION_OF_PHOSPHORYLATION	4.86103e-07	2.1866e-05	0.659444	0.375755	1.81545	309	Ddit4,Dynll1,Gadd45b,Zfyve28,Dnaja1,Stat3,Cdkn1a,Snx25,Ptpn2,Ppia,Errfi1,Ppp4c,Cdkn1b,Pten,Socs3,Cav1,Hexim1,Midn,Dusp16,Nf2,Pkig,Pip4k2a,Trib3,Bax,Grb10,Wwtr1,Men1,Ipo5,Chordc1,Gckr,Cadm4,Ptpn1,Inha,Pde4d,Rb1,Cdkn2d,Dusp22,Nup62,Cdkn2c,Spry4,Cblb,Spred1,Lrp5,Rgs2,Calm3,Prkn,Insm1,Jun,Dusp3,Ephb2,Hnrnpu,Dusp6,Sirpa,Tmed2,Fkbp8,Inpp5f,Ppp2r5a,Stk38,Nr2f2,Camk2n2,Ptprc,Prkar1a,Dusp1,Cebpa,Eng,Rack1…	0.33657
GOBP_RHYTHMIC_PROCESS	4.92998e-07	2.19854e-05	0.659444	0.391973	1.84435	240	Bhlhe40,Ciart,Ppp1cc,Igf1r,Bhlhe41,Ahr,Cry2,Rock2,Atf4,Kdm5b,Per2,Kdm2a,Pten,Hspa5,Siah2,Jund,Sfpq,Nfil3,Klf10,Per1,Foxo3,Noct,Cry1,Kdm5c,Cbx3,Tef,Src,Creb1,Suv39h2,Rbm4b,Nhlh2,Usp9x,Rai1,Mmp2,Ppp1cb,Btbd9,Dhx9,Adamts1,Crem,Mapk8,Plekha1,A2m,Gpr157,Hnrnpu,Cavin3,Fbxw11,Trpm2,Prox1,Mdk,Egr3,Nr2f6,Ppp1ca,Relb,Rack1,Nfkb2,Pcna,Enox1,Spsb4,Adrb1,Nampt,Trp53,Tyro3,Ddb1,Top1,Rorc,Hdac1,Gpr149,Maged1,Dy…	0.3125
GOBP_GENERATION_OF_PRECURSOR_METABOLITES_AND_ENERGY	4.94506e-07	2.19854e-05	0.659444	0.348898	1.74033	401	Ldha,Gpi1,Ak4,Bnip3,Gys1,Pfkl,Ddit4,Tpi1,Me2,P4ha2,Ppp1r3g,Eno1,Pgk1,Pgam1,Prelid1,Pgm1,Gck,Ppp1cc,Gapdh,Hk1,Ppp1r3c,Ppp1r3b,Aldoa,Pkm,Cox4i2,Stat3,Pfkp,Per2,Ppard,Gbe1,Uqcc2,Prxl2c,Pgd,Hk2,Rhoa,Galk1,Hmgcl,Mdh1,Nfatc4,Coq10b,Ptges3,Ndufa3,Acadm,Uqcrb,Nr4a3,Uqcr11,Ndufv3,Ppp1cb,Cyb5r4,Pank2,Gipr,Cox6a1,Entpd5,Cox8a,Irs1,Prkag3,Uqcrh,Cavin3,Aldoc,Acss3,Ndufa13,Ciapin1,Coa6,Stk40,Rpe,Cebpa,Rdh1,Sdh…	0.234414
GOBP_CELLULAR_RESPONSE_TO_TOPOLOGICALLY_INCORRECT_PROTEIN	5.02547e-07	2.22138e-05	0.659444	0.500245	2.14318	110	Tbl2,Rnf126,Stc2,Hspa1b,Hspa8,Xbp1,Ero1a,Atf3,Ccnd1,Atf4,Ptpn2,Ppp1r15a,Hspa5,Hspa2,Creb3,Bag3,Bax,Herpud1,Ddit3,Hspa1a,Ptpn1,Sdf2l1,Nfe2l2,Pigbos1,Qrich1,Daxx,Ube2w,Prkn,Creb3l1,Cops5,Cul3,Tmed2	0.290909
GOBP_NEURON_DEATH	5.09801e-07	2.24049e-05	0.659444	0.372983	1.80247	304	Gpi1,Bnip3,Fam162a,H2-Q2,Ddit4,Egln3,Gapdh,Atf4,Sncb,Ndnf,Gbe1,Max,Hspa5,Lgmn,Foxo3,Rhoa,Bax,Chl1,Ddit3,Atn1,Hyou1,Pak3,Dnajc5,Nfatc4,Fas,Ctnnb1,Btbd10,Casp8,Rb1,H2-Q1,Tyrobp,Jak2,Nr4a3,Itga1,Bace1,Picalm,Ubb,Cebpb,Hmox1,Mcl1,Daxx,Cdc42,Prkn,Agap2,Kif14,Jun,Rilpl1,Hras,C1qa,Nes,Cited1,Cx3cl1,Ccl5,Itgb2,Itgam,Trpm2,Unc5b,Mdk,Bok,Tfap2a,Clu,Coro1a,Isl1,Faim2,Rack1,Srpk2,Bdnf,Cx3cr1,Fcgr2b,Fzd1,Psmc…	0.299342
GOBP_RESPONSE_TO_ENDOPLASMIC_RETICULUM_STRESS	5.26571e-07	2.30097e-05	0.659444	0.395817	1.85728	238	Tbl2,Stc2,Xbp1,Ero1a,Ankzf1,Atf3,Ccnd1,Atf4,Ptpn2,P4hb,Manf,Pdia4,Ube2j1,Ppp1r15a,Hspa5,Cav1,Sesn2,Tmub1,Creb3,Ubxn1,Chac1,Trib3,Bax,Herpud1,Ube4b,Ddit3,Hyou1,Hspa1a,Ddx3x,Ptpn1,Sdf2l1,Nr1h2,Txndc12,Nfe2l2,Pigbos1,Qrich1,Cebpb,Nploc4,Prkn,Flot1,Ppp2cb,Rnft1,Creb3l1,Jun,Erp29,Cops5,Fam8a1,Tmed2,Serinc3,Pmaip1,Pdia3,Bok,Clu,Fbxo2,Erlin1,Rack1,Syvn1,Tmx1,Fcgr2b,Derl1,Psmc6,Dnajc3,Park7,Eif2ak3,Creb3…	0.348739
GOBP_POSITIVE_REGULATION_OF_CYSTEINE_TYPE_ENDOPEPTIDASE_ACTIVITY	5.5834e-07	2.42592e-05	0.659444	0.495441	2.11299	108	Fam162a,Egln3,Uaca,Dlc1,Lgmn,Rhoa,Bax,Pdcd5,Mtch1,Fas,Ddx3x,Grin1,Casp8,Tbc1d10a,Jak2,Hspe1,Acer2,Ift57,Syk,St18,Pmaip1,Rps3,Rps27l,Ndufa13,Anp32b,Bok,Rack1,Casp1,Ccn1,Tfap4,Eif2ak3,Bbc3,Laptm5,Cflar,Fis1,Casp12,Apaf1,Bcap31,Myc,Sirt1,Asph,Ctsh,F3,Map3k5,Lck,Bex3,Ctsd	0.435185
GOBP_CARBOHYDRATE_METABOLIC_PROCESS	5.6947e-07	2.4603e-05	0.659444	0.337925	1.7053	464	Slc2a3,Ldha,Gpi1,Pfkfb3,Gys1,Pfkl,Ddit4,Tpi1,Ppp1r3g,Slc2a1,Eno1,Pdk1,Pgk1,Pgam1,Gnb3,Pgm1,Gck,Glo1,Ppp1cc,Gapdh,Hk1,Atf3,Ppp1r3c,Ppp1r3b,Itpk1,Pgp,Aldoa,Pkm,Stat3,Atf4,Pfkp,Ptpn2,Per2,Pdk3,Ppard,Gcnt4,Gbe1,Pten,Prxl2c,Pgd,Sesn2,Midn,B3gat3,St8sia1,Mlec,Hk2,Cry1,Galnt7,Galk1,Mdh1,Src,Gckr,Ptges3,Amy1,Acadm,Ppp1cb,P2ry6,Fam3a,Arpp19,Lrp5,Entpd5,Adipor1,Prkn,St8sia3,Irs1,Ldhb,Prkag3,Mapk14,B4galt5,…	0.172414
GOBP_NEGATIVE_REGULATION_OF_GENE_EXPRESSION	5.73781e-07	2.465e-05	0.659444	0.301706	1.58004	765	Samd1,Vegfa,H2-Q2,Stc2,Hspa1b,Mif,Fgf2,Gapdh,Lsm14a,Cnot7,Caprin1,Stat3,Rock2,Cdkn1a,Alkbh5,Atf4,L3mbtl3,Limd1,Errfi1,Srsf7,Tiparp,H3f3a,Max,Caprin2,Srsf10,Sesn2,Zbtb7b,Serpine2,Bcl3,Lgmn,Trim28,Jak3,Noct,Paip2,Chac1,Fxr2,Kdr,Ppp3ca,Eif4ebp1,Samd4,Ddit3,Acvr1b,Srrt,Anxa7,Cited2,Cbx3,Hey2,Vhl,Ctnnb1,Hspa1a,Ddx3x,Otud5,Ythdf1,Lag3,Fxr1,H2-Eb1,Inha,Ptbp1,Yy1,Slc7a5,Rps26,Nr1h2,Rb1,H2-Q1,Zfp36l1,Tyro…	0.35817
GOBP_REGULATION_OF_CATABOLIC_PROCESS	5.95534e-07	2.54416e-05	0.659444	0.289177	1.51821	856	Bnip3,Bnip3l,Ddit4,Hspa1b,Rnf19a,Ulk1,Vdac1,Pgam1,Gck,Gapdh,Cnot7,Pde3b,Ppp1r3b,Stat3,Rock2,Alkbh5,Plk2,Cdkn1b,Tiparp,Phf23,Pten,Rnf217,Nsun2,Prxl2c,Cav1,Sesn2,Mdm2,Arih1,Serpine2,Pim2,Mapk3,Pip4k2a,Dcaf12,Rnf144b,Foxo3,Noct,Bag3,Tfeb,Ubxn1,Sumo1,Trib3,Fxr2,Kdr,Bax,Herpud1,Kat8,Samd4,Oaz2,Ddit3,Dedd,Gabarap,Atp6v0e,Bmf,Snx3,Glmn,Trim32,Prickle1,Hspa1a,Ythdf1,Snx33,Ptpn1,Rraga,Fxr1,Fzr1,Fbxl5,Snx1…	0.309579
GOBP_CARBOHYDRATE_CATABOLIC_PROCESS	6.13467e-07	2.60621e-05	0.659444	0.477774	2.07795	121	Ldha,Gpi1,Pfkl,Ddit4,Tpi1,Eno1,Pgk1,Pgam1,Pgm1,Gck,Gapdh,Hk1,Ppp1r3b,Aldoa,Pkm,Stat3,Pfkp,Prxl2c,Pgd,Hk2,Galk1,Amy1,Ppp1cb,Lrp5,Entpd5	0.206612
GOBP_ERK1_AND_ERK2_CASCADE	6.81378e-07	2.87873e-05	0.659444	0.400859	1.87358	223	Mif,Fgf2,Lif,Atf3,Ptpn2,Errfi1,Pten,Dusp26,Prxl2c,Mapk3,Tpbg,Kdr,Grb10,Ranbp9,Rasgrp1,Src,Cd74,Sema7a,Ptpn1,Sema6a,H2-Eb1,Dusp5,Zfp36l1,Map2k1,P2ry6,Spry4,Spred1,Jun,Dusp3,Hras,Ephb2,Syk,Dusp6,Cx3cl1,Ccl5,Sirpa,Smad4,Shc1,Ndrg4,Gnai2,Epha2,Cavin3,Ptprc,Ccl12,Spred2,Rras,Spry1,Dstyk,Ccn1,Glipr2,Mt3,Map3k12,Fgf10,Cd36,Ccl6,Dusp10,Ptpn6,Cflar,Ywhaz,Adcyap1,Tgfb1,Myc,Notch1,Fn1,Apela,Zfp36l2,Ctsh,Psc…	0.421525
GOBP_REGULATION_OF_BODY_FLUID_LEVELS	6.86257e-07	2.88341e-05	0.659444	0.38083	1.81846	261	Neurl1a,Gpi1,Adm,Vegfa,Xbp1,Itpk1,Ccnd1,Ppia,Cav1,Zbtb7b,Serpine2,Ednrb,Plscr1,Pdpn,Hk2,Clic1,Pros1,Nme1,Ddr1,Cyp26b1,Hpse,Src,Creb1,Copa,Gna13,Nr1h2,Jak2,Nfe2l2,Entpd1,Metap1,Krt1,Ephb2,Stmn1,Syk,Mapk14,Socs2,Itga2,P2ry12,Gnai2,Plek,St3gal4,Stk39,Cd9,Csrp1,Npr3,Tph1,Il6st,Plat,Vip,Vwf,Fcer1g,Cyba,Fgf10,Ilk,Cd36,Ptpn6,Tyro3,Vav3,Atp7a,Fermt3,Hspb1,Cd34,Pik3ca,Vamp8,Scube1,Vkorc1,Ptpro,Vav1,Aqp4,F…	0.363985
GOBP_LEUKOCYTE_DIFFERENTIATION	7.04751e-07	2.94493e-05	0.659444	0.35095	1.74251	378	Vegfa,Jmjd6,Xbp1,Junb,Prelid1,Chd7,Glo1,Tnfsf9,Lif,Stat3,Ptpn2,L3mbtl3,Stat6,Nfkbiz,Zbtb7b,Bcl3,Nfil3,Klf10,Jak3,Foxo3,Rhoa,Zbtb1,Bax,Lrrc8a,Rasgrp1,Cited2,Cyp26b1,Tpd52,Src,Cd74,Ctnnb1,Ly9,Creb1,Lag3,H2-Eb1,Inha,Yy1,Casp8,Rb1,Zfp36l1,Tyrobp,Bcl6,Ltbr,Cebpg,Cebpb,Cd86,C1qc,Cdc42,Dll4,Jun,Anxa2,Mmp14,Irf8,Irf2bp2,Syk,H2-Q7,Vsir,Ikzf1,Itm2a,Blnk,Pde1b,Mapk14,Tusc2,Epha2,Sbno2,Trpm2,Ptprc,Sos2,Mdk,E…	0.314815
GOBP_MULTICELLULAR_ORGANISMAL_HOMEOSTASIS	7.09174e-07	2.94731e-05	0.659444	0.344884	1.72425	403	Vegfa,Muc2,Zfp516,Gadd45g,Slc2a1,Prdx1,Tle3,Prkab2,Ache,Edn2,Igf1r,Kdm6b,Dio2,Stat3,Atf4,Per2,Stat6,Kdm3a,Ppp1r13l,Strap,Cav1,Zbtb7b,Ednrb,Clcn3,Kdr,Bax,Grb10,Wwtr1,Ddit3,Ldb1,Ip6k1,Cyp26b1,Src,Ctnnb1,Trim32,Bbs12,Gpr3,Calca,Nr1h2,Rb1,Ampd2,Lipa,Neurod1,Jak2,Nr4a3,Cd38,Nanos1,Tmem119,Btbd9,Ubb,Cebpb,Adrb2,Lyz2,Adipor1,G0s2,Ighg3,Dock7,Acaca,Krt1,Cpt2,Acsl1,Stmn1,Syk,Sqstm1,Adipor2,Metrnl,Cldn5,Nk…	0.354839
GOBP_PROTEOLYSIS	7.59286e-07	3.13852e-05	0.659444	0.269535	1.44756	1310	Gpi1,Vegfa,Fam162a,Rnf126,Hspa1b,Zranb1,Rnf19a,Xbp1,Npepps,Ero1a,Egln3,Xpnpep1,Eno1,Mindy2,Pgk1,Prelid1,Gapdh,Ankzf1,Uaca,Spsb2,Stat3,Rock2,Siah3,Ube2j1,Agbl5,Ube2o,Dlc1,Lonp1,Efna3,Pten,Rnf217,Aph1a,Hspa5,Josd1,Cav1,Rps6ka2,Lamtor5,Mdm2,Tnfaip1,Arih1,Serpine2,Siah2,Tmub1,Lgmn,Dcaf12,Rnf144b,Rps27a,Tfr2,Rhoa,Ubxn1,Chac1,Pros1,Sumo1,Trib3,Bax,Herpud1,Rnf7,Wwtr1,Dcaf11,Clpx,Pdcd5,Mtch1,Ube4b,Trpc4a…	0.278626
GOBP_NEGATIVE_REGULATION_OF_TRANSFERASE_ACTIVITY	7.71646e-07	3.16578e-05	0.659444	0.399667	1.8732	228	Gadd45b,Zfyve28,Dnaja1,Cdkn1a,Ptpn2,Ppia,Errfi1,Cdkn1b,Pten,Cav1,Hexim1,Midn,Dusp16,Nf2,Pkig,Pip4k2a,Trib3,Wwtr1,Bub1b,Men1,Ipo5,Src,Chordc1,Gckr,Ptpn1,Rb1,Cdkn2d,Dusp22,Nup62,Cdkn2c,Spry4,Cblb,Spred1,Lrp5,Rps7,Rgs2,Prkn,Dusp3,Ephb2,Hnrnpu,Ormdl3,Ppp2r5a,Stk38,Nr2f2,Camk2n2,Rpl37,Ptprc,Rpl23,Prkar1a,Rpl5,Dusp1,Bag2,Cebpa,Rack1,Rtraf,Nprl2,Lats2,Spry1,Tfap4,Slc8a3,Mapk8ip1,Park7,Rps20,Plk1,Rpl11,Z…	0.368421
GOBP_HOMEOSTASIS_OF_NUMBER_OF_CELLS	7.74161e-07	3.16578e-05	0.659444	0.399705	1.8577	217	Gpi1,Vegfa,Jmjd6,Hspa1b,Mif,Prdx1,Stat3,Ptpn2,L3mbtl3,Gcnt4,Kmt2e,Jak3,Foxo3,Bax,Adgrg1,Rps24,Acvr1b,Cited2,Ldb1,Rps14,Fas,Cd74,Hspa1a,Rps17,Inha,Rb1,Zfp36l1,Lipa,Jak2,Bcl6,Rcor1,Cebpg,Maea,Hmox1,Tmod3,Bcr,Mapk11,Ikzf1,Mapk14,Rbfox2,Lmo1,Emcn,Pmaip1,Spns2,Rps19,Sos2,Thra,Pde4b,Coro1a,P2rx7,Ccr2,Cx3cr1,Zfx,Adam17,Kitl,Arid4a,Ociad2,B2m,Zfp36,Acvr2a,Inpp5d,Glis2,Sash3,Vps54	0.294931
GOBP_ENDOTHELIUM_DEVELOPMENT	7.79442e-07	3.17042e-05	0.659444	0.482699	2.06813	109	Vegfa,Kdm6b,Rock2,Ednrb,Gstm5,Pdpn,Rhoa,Kdr,Stc1,Hpse,Hey2,Ctnnb1,Hey1,Pde4d,Ccm2,Foxj2,Cxcl10,Dll4,Smad4,Itgax,Btg1,Cldn5,Tnfrsf1a,Nr2f2,Cxcr4,Csnk2b,Prox1,Clic4,Cdh5,Msn,Acvr1,S1pr1,Set,Myd88,Rhob,Arhgef26,Cd34,Rock1,Col15a1,Scube1,Notch1,S1pr3,S1pr2,Gpx1,Notch4,Tie1,Slc40a1,Atoh8,Foxp1,Vezf1,Acvrl1,Tjp2,Rap1b,Robo4,Tjp3	0.504587
GOBP_REGULATION_OF_BINDING	8.09394e-07	3.2576e-05	0.659444	0.366017	1.77278	313	Pbxip1,Lif,Cdkn1a,Per2,Caprin2,Cav1,Crk,Plxnd1,Lamtor5,Mapk3,Bcl3,Btbd1,Trim28,Sumo1,Trib3,Bax,Ppp3ca,Pygo2,Men1,Nme1,Ddit3,Hey2,Nfatc4,Camk1,Src,Ctnnb1,Hey1,Zbtb7c,Rb1,Neurod1,Jak2,Tmsb4x,Cebpg,Dhx9,Hmox1,Mapk8,Cblb,Niban2,Adrb2,Sumo2,Mbd2,Calm3,Cdc42,Prkn,Flot1,Ppp2cb,Eif3e,Nsd1,Jun,Anxa2,Ripor2,Tle5,Stmn1,Nes,1810037I17Rik,Ski,Smad4,Itga2,Prmt8,Cldn5,Csnk2b,Eif3c,Bag2,Ppp1ca,Isl1,Rack1,Bdnf,Te…	0.399361
GOBP_CELLULAR_RESPONSE_TO_NITROGEN_COMPOUND	8.07087e-07	3.2576e-05	0.659444	0.318374	1.62551	554	Neurl1a,Bcar1,Xbp1,Ache,Gck,Spidr,Pdxp,Igf1r,Ccnd3,Pde3b,Ahr,Pkm,Stat3,Rock2,Atf4,Grk2,Ptpn2,Stat6,Errfi1,Socs3,Slc27a4,Max,Hspa5,Cav1,Crk,Sesn2,Lamtor5,Mdm2,Baiap2l1,Zbtb7b,Slc1a3,Mapk3,Pip4k2a,Lgmn,Jak3,Ly6h,Foxo3,Trib3,Grb10,Golph3,Hcn2,Men1,Ndel1,Stc1,Ipo5,Hrh3,Src,Akap9,Ctnnb1,Ptpn1,Rraga,Mgarp,Slc1a2,Grin1,Rb1,Zfp36l1,Eef2k,Jak2,Nr4a3,Nfe2l2,Mmp2,Mars1,Bace1,Dhx9,P2ry6,Cebpb,Htr3a,Agtr1a,Gn…	0.245487
GOBP_NEGATIVE_REGULATION_OF_CELL_ADHESION	8.15415e-07	3.26465e-05	0.659444	0.408481	1.89713	212	Vegfa,Pde3b,Ptpn2,Dlc1,Pten,Plxnd1,Zbtb7b,Serpine2,Nf2,Jak3,Rhoa,Podxl,Cdh13,Men1,Glmn,Src,Cd74,Lag3,Sema6a,H2-Eb1,Jak2,Arhgdia,Bcl6,Mmp2,Dusp22,Cebpb,Cd86,Spry4,Cblb,Acer2,Dusp3,Ephb2,Mmp14,Ripor2,H2-Q7,Cx3cl1,Vsir,Pawr,Cd9,Ptprc,Prkar1a,Mdk,Dusp1,Ndfip1,Fcgr2b,Irf1,Lrrc32,Fgl2,Laptm5,Ptpn6,Zfp703,Loxl3,Mapk7,Rasa1,Nrarp,Ptpro,Tgfb1,Plxna2,Notch1,Muc1,Arg1,Jam3,Itch,Cdh1,Coro2b,Nckap1l,Prkcd,Zc3…	0.45283
GOBP_RESPONSE_TO_MECHANICAL_STIMULUS	9.0958e-07	3.62269e-05	0.659444	0.442442	1.97796	153	Gpi1,Bnip3,Slc2a1,Map3k1,Igf1r,Igfbp2,Slc1a3,Serpine2,Jund,Mapk3,Fosb,Rhoa,Bag3,Slc38a2,Cited2,Fas,Src,Meis2,Ctnnb1,Casp8,Ltbr,Kcnj2,Mmp2,Bace1,Cxcl10,Mapk8,Mbd2,Jun,Mmp14,Mapk14,Itga2,Lrp11,Tnfrsf1a,Cxcr4,Mdk,Map3k14,Eng,P2rx7,Casp1,Irf1,Myd88,Cyba,Mtpn,Dag1,Pik3ca	0.294118
GOBP_NEURON_APOPTOTIC_PROCESS	9.35432e-07	3.70635e-05	0.659444	0.40526	1.88087	207	Gpi1,Bnip3,Fam162a,Egln3,Gapdh,Atf4,Sncb,Ndnf,Gbe1,Max,Hspa5,Lgmn,Foxo3,Rhoa,Bax,Chl1,Ddit3,Atn1,Hyou1,Pak3,Dnajc5,Nfatc4,Fas,Ctnnb1,Rb1,Tyrobp,Jak2,Itga1,Bace1,Cebpb,Hmox1,Mcl1,Cdc42,Prkn,Agap2,Kif14,Jun,Hras,Nes,Cited1,Cx3cl1,Itgam,Unc5b,Mdk,Bok,Tfap2a,Coro1a,Isl1,Faim2,Srpk2,Bdnf,Cx3cr1,Il6st,Set,Park7,Mt3,Map3k12,Trp53,Tyro3,En2,Apaf1,Rock1,Grik2,Pik3ca,Rasa1,Ptprz1	0.318841
GOBP_POSITIVE_REGULATION_OF_CATABOLIC_PROCESS	1.04767e-06	4.12968e-05	0.643552	0.329979	1.66176	449	Bnip3,Bnip3l,Hspa1b,Rnf19a,Ulk1,Vdac1,Cnot7,Rock2,Plk2,Cdkn1b,Tiparp,Pten,Rnf217,Prxl2c,Cav1,Sesn2,Mdm2,Arih1,Pim2,Mapk3,Pip4k2a,Rnf144b,Foxo3,Noct,Bag3,Tfeb,Sumo1,Trib3,Kdr,Bax,Herpud1,Samd4,Oaz2,Gabarap,Trim32,Prickle1,Hspa1a,Ythdf1,Snx33,Ptpn1,Fzr1,Fbxl5,Snx1,Epm2a,Zfp36l1,Kcne2,Cnot6,Nfe2l2,Nanos1,Samd4b,Dhx9,Stx5a,Hmox1,Snx18,Cblb,Arih2,Adrb2,Sumo2,Entpd5,Grsf1,Prkn,Rnft1,Psmc4,Irs1,Wipi1,Pl…	0.298441
GOBP_SENSORY_PERCEPTION_OF_LIGHT_STIMULUS	1.11306e-06	4.36492e-05	0.643552	-0.38438	-1.85414	200	Crb1,Atp8a2,Rs1,Rorb,Pou6f2,Tulp1,Gnat1,Opn1mw,Rgs9,Unc119,Bbs1,Reep6,Slc24a1,Crx,Rho,Rdh8,Pdc,Fscn2,Pde6a,Cacna1f,Rpgrip1,Cngb1,Nrl,Pde6b,Prcd,Fam161a,Abca4,Grk1,Prph2,Bbs9,Cln6,Crb2,Grm8,Rom1,Arr3,Rgs9bp,Opa1,Cplx4,Cep250,Adgrv1,Cacna2d4,Impg1,Cyp4v3,Pde6g,Cacnb2,Rdh12,Irx5,Ush2a,Lrit3,Guca1b,Guca1a,Rp1,Gucy2e,Ppef2,Gucy2f,Rbp3,Vsx1,Cabp4,Slc24a2,Atf6,Pde6c	0.305
GOBP_CIRCULATORY_SYSTEM_PROCESS	1.17092e-06	4.5684e-05	0.643552	0.333809	1.6774	436	Slc2a3,Adm,Adm2,Vegfa,Smtnl2,Uts2r,Slc2a1,Gnb3,Edn2,Chd7,Rock2,Atp1a1,Grk2,Per2,Pkp2,Slco1c1,Ppard,Ppp1r13l,Slc27a4,Cav1,Rps6ka2,Mdm2,Tnnt2,Slc1a3,Ednrb,Rhoa,Sumo1,Wwtr1,Ptp4a3,Slc38a2,Stc1,Ncald,Hey2,Src,Akap9,Slc22a8,Gna13,Slc1a2,Slc7a5,Calca,Pde4d,Jak2,Kcne2,Cd38,Kcnj2,Mmp2,Itga1,Cyb5r3,Tnnc1,Cxcl10,Tmem65,Agtr1a,Hmox1,Chrm2,Kcnj8,Adrb2,Slc2a13,Lrp5,Rgs2,Calm3,Cdc42,Map2k3,Tmem38a,Dll4,Bcr,Myo…	0.238532
GOBP_RESPONSE_TO_GROWTH_FACTOR	1.18018e-06	4.57567e-05	0.643552	0.320224	1.63988	559	Vegfa,Bcar1,Ddit4,Fgf2,Ing2,Igf1r,Stat3,Sulf2,Rock2,Snx25,Kdm5b,Errfi1,Ndnf,Ube2o,Hspa5,Strap,Cav1,Crk,Cd63,Mapk3,Lgmn,Foxo3,Kdr,Grb10,Ptp4a3,Pdcd5,Men1,Acvr1b,Cited2,Src,Meis2,Ctnnb1,Cadm4,Hspa1a,Creb1,Ptpn1,Sema6a,Cxcl13,Calca,Zfp36l1,Usp9x,Eef2k,Skor2,Shoc2,Dusp22,Mars1,Mapkapk2,Spry4,Niban2,Bmpr1a,Spred1,Map2k3,Eid2,Cav2,Dll4,Creb3l1,Jun,Dusp3,Dcn,Cited1,Dusp6,Ccl5,Fbxl15,Mapk14,Ski,Smad4,Shc…	0.330948
GOBP_POSITIVE_REGULATION_OF_PHOSPHORUS_METABOLIC_PROCESS	1.18475e-06	4.57567e-05	0.643552	0.297965	1.54913	674	Neurl1a,Vegfa,Vldlr,Dipk2a,Mif,Fgf2,Eno1,Igf1r,Lif,Ccnd3,Ccnd1,Rock2,Nab2,Cdkn1a,Ppia,Btc,Cdkn1b,Dlc1,Ppp1r15a,Caprin2,Prxl2c,Cav1,Ednrb,Hspa2,Mapk3,Lmo4,Stradb,Rhoa,Gdf11,Fxr2,Kdr,Rasgrp1,Ddr1,Glmn,Fas,Camk1,Src,Akap9,Cd74,Ddx3x,Sema7a,Ptges3,Btbd10,Ptpn1,Mob2,Fxr1,H2-Eb1,Inha,Ptbp1,Calca,Ephb3,Ralbp1,Map2k1,Jak2,Gprc5b,Tmsb4x,Itga1,Tmem119,P2ry6,Rplp1,Cd86,Ube2k,Daxx,Bmpr1a,Adrb2,Rac1,Calm3,Ent…	0.316024
GOBP_CELLULAR_RESPONSE_TO_HORMONE_STIMULUS	1.19832e-06	4.60479e-05	0.643552	0.333568	1.68246	453	Bcar1,Ddit4,Hspa1b,Hspa8,Xbp1,Gck,Igf1r,Ccnd3,Pde3b,Cry2,Pkm,Stat3,Rock2,Atp1a1,Ptpn2,Arid5a,Igfbp2,Stat6,Errfi1,Ppard,Kdm3a,Socs3,Sstr3,Slc27a4,Max,Cav1,Crk,Baiap2l1,Zbtb7b,Pip4k2a,Per1,Jak3,Foxo3,Fosb,Rhoa,Cry1,Pgrmc2,Trib3,Grb10,Lgr5,Men1,Ndel1,Stc1,Cbx3,Src,Hspa1a,Ptges3,Ptpn1,Mgarp,Rb1,Zfp36l1,Eef2k,Jak2,Nr4a3,Nfe2l2,Ctsb,Mars1,P2ry6,Agtr1a,Daxx,Adipor1,Sh2b2,Rab10,Cav2,Irs1,Ctss,Acaca,Acsl1…	0.262693
GOBP_NEGATIVE_REGULATION_OF_CATALYTIC_ACTIVITY	1.35644e-06	5.18636e-05	0.643552	0.321525	1.64109	544	Gpi1,Vegfa,Egln1,Ppme1,Gapdh,Gadd45b,Cry2,Zfyve28,Dnaja1,Rock2,Cdkn1a,Ptpn2,Ppia,Sncb,Errfi1,Cdkn1b,Ube2o,Pten,Ppp1r15a,Socs3,Slc27a4,Cav1,Hexim1,Lamtor5,Midn,Serpine2,Ednrb,Siah2,Dusp16,Nf2,Pkig,Pip4k2a,Apba3,Ubxn1,Pros1,Elfn1,Trib3,Wwtr1,Bub1b,Men1,Oaz2,Ipo5,Ywhab,Src,Akap9,Chordc1,Gckr,Ppp1r14b,Ddx3x,Ptpn1,Pebp1,P2ry13,Rb1,Scg5,Cdkn2d,Ctsb,Dusp22,Ppp1r17,Nup62,Picalm,Rd3,Cdkn2c,Apoc1,Spry4,Cbl…	0.305147
GOBP_CELLULAR_HOMEOSTASIS	1.41264e-06	5.37437e-05	0.643552	0.305954	1.58313	647	Adm,Bnip3,Stc2,Xbp1,Ero1a,Prdx1,Fgf2,Gnb3,Edn2,Gck,Chd7,Igf1r,Hk1,Slc41a1,Slc30a9,Aldoa,Atp1a1,Atf4,Pdk3,Ccdc115,Ppard,Scgn,Cav1,Slc1a3,Ednrb,Mapk3,Jak3,Tfr2,Foxo3,Hk2,Clcn3,Bag3,Bax,Herpud1,Ppp3ca,Lrrc8a,Cxcl9,Tra2b,Nptx1,Men1,Ddit3,Atp6v0e,Stc1,Rab39,Trim32,H2-Eb1,Cxcl13,Ftl1,Gna13,Gpr3,Calca,Grin1,Pde4d,Slc30a1,Nalf2,Neurod1,Jak2,Cd38,Nfe2l2,Kcnj2,Hmgn3,P2ry6,Gipr,Slc31a1,Cxcl10,Agtr1a,Hmox1,M…	0.313756
GOBP_CARBOHYDRATE_BIOSYNTHETIC_PROCESS	1.44177e-06	5.45803e-05	0.643552	0.435952	1.95227	154	Gpi1,Gys1,Tpi1,Ppp1r3g,Pgk1,Pgm1,Gck,Atf3,Ppp1r3c,Ppp1r3b,Pgp,Atf4,Ptpn2,Per2,Gbe1,Pgd,Sesn2,Cry1,Ptges3,Acadm,Ppp1cb,P2ry6,Fam3a,Arpp19,Irs1,Prkag3,B4galt5,Plek,St3gal4,B3galt1,Ppp1ca,Pgam2,Impa2,Pth1r,Dgat2,St6galnac6,Wdr5,Ddb1	0.246753
GOBP_MUSCLE_CELL_DIFFERENTIATION	1.79674e-06	6.76161e-05	0.643552	0.370198	1.77469	282	Adm,Vegfa,Xbp1,Bhlhe41,Kdm6b,Qki,H3f3a,Mdm2,Tnnt2,Ednrb,Ptgfrn,Ppp3ca,Cxcl9,Maml1,Cyp26b1,Glmn,Hey2,Nfatc4,Morf4l2,Camk1,Ctnnb1,Trim32,Olfm2,Rbm38,Hey1,Ptbp1,Yy1,Acadm,Rb1,Tmem119,Cxcl10,Plekho1,Niban2,Bmpr1a,Rgs2,Flot1,Cav2,Tmod3,Pld3,Mmp14,Ripor2,Myof,Mapk11,Hnrnpu,Mapk14,Ski,Smad4,Ptcd2,Smad1,Neb,Cd9,Ehd1,Rcan1,Prkar1a,Prox1,Csrp1,Cfl2,Eng,Isl1,Cd81,Bdnf,Wnt5b,Igfbp5,Hdac5,Acvr1,Cdk9,Flnc,Fgf1…	0.361702
GOBP_POSITIVE_REGULATION_OF_PROTEIN_MODIFICATION_PROCESS	1.8038e-06	6.76161e-05	0.643552	0.2903	1.51753	772	Neurl1a,Vegfa,Vldlr,Dipk2a,Mif,Fgf2,Ing2,Lif,Ccnd3,Ccnd1,Rock2,Nab2,Cdkn1a,Arid5a,Ppia,Btc,Ruvbl2,Cdkn1b,Dlc1,Phf23,Pten,Ppp1r15a,Caprin2,Hspa5,Cav1,Jarid2,Zbtb7b,Ednrb,Jdp2,Hspa2,Mapk3,Stradb,Kmt2e,Rhoa,Gdf11,Cry1,Trib3,Fxr2,Kdr,Kat8,Gabarap,Rasgrp1,Fas,Camk1,Src,Akap9,Cd74,Ctnnb1,Prickle1,Ddx3x,Sema7a,Ptpn1,Mob2,Fxr1,H2-Eb1,Inha,Ptbp1,Fzr1,Calca,Ralbp1,Map2k1,Jak2,Bcl6,Gprc5b,Itga1,Tmem119,Ubb,…	0.32513
GOBP_NEGATIVE_REGULATION_OF_KINASE_ACTIVITY	1.86133e-06	6.94322e-05	0.643552	0.408272	1.87443	194	Gadd45b,Zfyve28,Dnaja1,Cdkn1a,Ptpn2,Ppia,Errfi1,Cdkn1b,Pten,Cav1,Hexim1,Midn,Dusp16,Nf2,Pkig,Pip4k2a,Trib3,Wwtr1,Men1,Ipo5,Chordc1,Gckr,Ptpn1,Rb1,Cdkn2d,Dusp22,Nup62,Cdkn2c,Spry4,Cblb,Spred1,Lrp5,Rgs2,Prkn,Dusp3,Ephb2,Hnrnpu,Ppp2r5a,Stk38,Nr2f2,Camk2n2,Ptprc,Prkar1a,Dusp1,Cebpa,Rack1,Rtraf,Nprl2,Lats2,Spry1,Tfap4,Slc8a3,Mapk8ip1,Park7,Plk1,Trib2,Dusp10,Ptpn6,Hspb1,Ywhag,Prkar2b,Prkag2,Npm1,Ptpro,…	0.365979
GOBP_REGULATION_OF_ANATOMICAL_STRUCTURE_MORPHOGENESIS	1.96795e-06	7.30528e-05	0.627257	0.294408	1.54322	755	Adm,Adm2,Bnip3,Vegfa,Egln1,Triobp,Zranb1,Xbp1,Fgf2,Ulk1,Pgk1,Mllt3,Lif,Caprin1,Pde3b,Strip1,Aldoa,Pkm,Stat3,Rock2,P4hb,Plk2,Limd1,Dlc1,Efna3,Pten,Epb41l3,Caprin2,Ankrd6,Crk,Plxnd1,Syt4,Pdpn,Hk2,Rhoa,Kdr,Ppp3ca,Arpc2,Cfl1,Ndel1,Pak3,Cited2,Spire1,Rhou,Nfatc4,Src,Septin7,Ctnnb1,Prickle1,Sema7a,Sema6a,Cxcl13,Gna13,Vat1,Sox8,Ephb3,Eef2k,Ralbp1,Map2k1,Bcl6,Nfe2l2,Myo10,Cnmd,L1cam,Foxj2,Adamts1,Fmnl2,C…	0.258278
GOBP_REGULATION_OF_LEUKOCYTE_PROLIFERATION	2.03452e-06	7.51593e-05	0.627257	0.426736	1.92194	163	Mif,Tnfsf9,Ahr,Cdkn1a,Igfbp2,Zbtb7b,Mapk3,Jak3,Glmn,Cd74,Ctnnb1,H2-Eb1,Tyrobp,Jak2,Bcl6,Cd38,Cebpb,Cd86,Cblb,Csf2rb2,H2-DMb1,Ephb2,Syk,H2-Q7,Ccl5,Vsir,Lmo1,Pawr,Rac2,Rps3,Ptprc,Prkar1a,Sos2,Ccl12,Pnp2,Coro1a,Ndfip1,Cd81,Ccr2,H2-T23,Fcgr2b,Kitl,Il6st,Irf1,Efnb1,Mapk8ip1,Myd88,Lrrc32,Fgf10,Inpp5d,Ptpn6,Vav3,Sash3,Aif1,Rasal3,Tfrc,Lyn,Arg1,Itch,Tnfrsf13b,Tnfrsf1b,Vcam1,Nckap1l,Peli1,Csf1r,Il34,Csf2r…	0.496933
GOBP_NEGATIVE_REGULATION_OF_IMMUNE_SYSTEM_PROCESS	2.19229e-06	8.02125e-05	0.627257	0.370464	1.7756	275	H2-Q2,Mif,Cnot7,Ahr,Ptpn2,Cd47,Plk2,Stat6,Crk,Zbtb7b,Jak3,Glmn,Src,Cd74,Ctnnb1,Lag3,H2-Eb1,Inha,Nr1h2,H2-Q1,Tyrobp,Bcl6,Dusp22,Cebpb,Cd86,Nlrc5,Hmox1,Cblb,C1qc,Fam3a,Dusp3,Bcr,Ripor2,Ttll12,A2m,Syk,H2-Q7,Cx3cl1,Vsir,Mapk14,Pawr,Fer,Rps19,Ptprc,Prkar1a,Mdk,Dusp1,Gpr137,Ndfip1,Ccr2,H2-T23,Cx3cr1,Fcgr2b,Kitl,Irf1,Syt11,Lrrc32,Fgl2,H2-D1,Laptm5,Inpp5d,Dusp10,Ptpn6,Tyro3,Cd84,Trex1,Gps2,Loxl3,Nrarp,Tm…	0.476364
GOBP_REGULATION_OF_PROTEIN_SERINE_THREONINE_KINASE_ACTIVITY	2.18942e-06	8.02125e-05	0.627257	0.361034	1.74909	310	Vegfa,Dipk2a,Mif,Fgf2,Ccng2,Ccnd3,Ccnd1,Dnaja1,Cdkn1a,Ccnl1,Cdkn1b,Pten,Cav1,Hexim1,Sesn2,Dusp16,Pkig,Rhoa,Trib3,Men1,Ipo5,Rasgrp1,Camk1,Src,Chordc1,Ddx3x,Ptpn1,Rb1,Cdkn2d,Map2k1,Ccng1,Nup62,Cdkn2c,Spry4,Bmpr1a,Adrb2,Lrp5,Rgs2,Calm3,Hras,Erp29,Prkag3,Acsl1,Syk,Adam9,Ccni,Rps3,Stk38,Nr2f2,Sertad1,Ptprc,Syap1,Prkar1a,Prox1,Ccne2,Dusp1,Cebpa,Cks2,P2rx7,Lats2,Ppp2ca,Adam17,Spry1,Kitl,Tfap4,Slc8a3,Map…	0.348387
GOBP_TRANSMEMBRANE_RECEPTOR_PROTEIN_TYROSINE_KINASE_SIGNALING_PATHWAY	2.29165e-06	8.34488e-05	0.627257	0.323124	1.63977	496	Neurl1a,Vegfa,Bcar1,Rnf126,Ddit4,Fgf2,Igf1r,Ccnd3,Zfyve28,Stat3,Sulf2,Ptpn2,Igfbp2,Btc,Stat6,Errfi1,Tiparp,Efna3,Socs3,Slc27a4,Crk,Baiap2l1,Cd63,Zbtb7b,Pip4k2a,Lgmn,Jak3,Kdr,Grb10,Shc4,Ptp4a3,Cdh13,Ndel1,Pak3,Ddr1,Nfatc4,Src,Ctnnb1,Cadm4,Ptpn1,Sema6a,Arid5b,Ephb3,Jak2,Nr4a3,Shoc2,Mmp2,Itga1,Mapkapk2,Nup62,Spry4,Plekha1,Cblb,Niban2,Adrb2,Rac1,Frk,Adipor1,Sh2b2,Cav2,Creb3l1,Plce1,Irs1,Dusp3,Ephb2,S…	0.219758
GOBP_NEGATIVE_REGULATION_OF_CELL_DIFFERENTIATION	2.3242e-06	8.42331e-05	0.627257	0.321136	1.62553	484	Vegfa,Xbp1,Ulk1,Bhlhe41,Ccnd1,H4c3,Stat3,Ptpn2,Pkp2,Limd1,Ppard,Pten,Cav1,Syt4,Prtg,Zbtb7b,Ednrb,Jdp2,Jak3,Foxo3,Noct,Rhoa,Gdf11,Trib3,Wwtr1,Ppp3ca,Men1,Ddit3,Ldb1,Hey2,Nfatc4,Meis2,Cd74,Ctnnb1,Prickle1,Sema7a,Bbs12,Hey1,Lag3,Sema6a,H4c11,Inha,Ptbp1,Yy1,Nr1h2,Rb1,Sox8,Zfp36l1,Bcl6,Nfe2l2,H4c8,Tmem119,Foxj2,Cxcl10,Ctr9,Spry4,Pcm1,C1qc,Bmpr1a,Spred1,H4c14,Lrp5,Rgs2,Adipor1,Sinhcaf,Ephb2,Hnrnpu,H2-Q…	0.32438
GOBP_VASCULAR_PROCESS_IN_CIRCULATORY_SYSTEM	2.52664e-06	9.11378e-05	0.627257	0.399241	1.83556	200	Slc2a3,Adm,Vegfa,Smtnl2,Uts2r,Slc2a1,Edn2,Rock2,Per2,Slco1c1,Ppard,Slc27a4,Cav1,Slc1a3,Ednrb,Rhoa,Ptp4a3,Slc38a2,Src,Slc22a8,Slc1a2,Slc7a5,Calca,Cd38,Mmp2,Itga1,Agtr1a,Kcnj8,Adrb2,Slc2a13,Rgs2,Bcr,Slc38a1,Cldn5,Atp2b1,Slc5a3,Atp8a1,Fabp5,Adra1b,Cdh5,Npr3	0.205
GOBP_RESPONSE_TO_INORGANIC_SUBSTANCE	2.55534e-06	9.17402e-05	0.627257	0.330888	1.66152	427	Gpi1,Bnip3,Egln1,Bsg,Prdx1,Junb,Spidr,Ankzf1,Slc41a1,Kdm6b,Ndrg1,Ccnd1,Atf4,Igfbp2,Stat6,Cdkn1b,Hspa5,Cav1,Crk,Tnnt2,Syt4,Ednrb,Jund,Mapk3,Lgmn,Plscr1,Tfr2,Foxo3,Fosb,Cuta,Sumo1,Kdr,Ppp3ca,Nptx1,Slc38a2,Nfatc4,Src,Creb1,Syt6,Casp8,Slc30a1,Eef2k,Nr4a3,Nfe2l2,Mmp2,Bace1,Tnnc1,Gipr,Hmox1,Mapk8,Plekha1,Cpne6,Daxx,Syt3,Calm3,Prkn,Ppp2cb,Jun,Kcnk3,Sirpa,Pef1,Adam9,Pawr,Lrp11,Rps3,Trpm2,Ahcyl1,Hvcn1,Ceb…	0.316159
GOBP_RESPONSE_TO_ORGANIC_CYCLIC_COMPOUND	2.61134e-06	9.33125e-05	0.627257	0.299272	1.55705	684	Gpi1,Adm,Ddit4,Stc2,Bsg,Hspa1b,Hspa8,Spidr,Pdxp,Igf1r,Ahr,Cry2,Ccnd1,Stat3,Rock2,Atp1a1,Atf4,Pmvk,Igfbp2,Errfi1,Ruvbl2,Ppard,Cdkn1b,Tiparp,Kdm3a,Sstr3,Hspa5,Cav1,Slc1a3,Ednrb,Jund,Mapk3,Per1,Foxo3,Fosb,Rhoa,Cry1,Pgrmc2,Golph3,Hcn2,Stc1,Pak3,Hrh3,Cbx3,Src,Akap9,Ctnnb1,Hspa1a,Ptges3,Mgarp,P2ry13,Sox30,Slc1a2,Casp8,Cdkn2d,Srsf2,Zfp36l1,Eef2k,Jak2,Nr4a3,Cd38,Mmp2,H2az1,Dhx9,P2ry6,Cebpb,Htr3a,Pea15a,C…	0.305556
GOBP_VASCULOGENESIS	2.87014e-06	0.000102084	0.627257	0.549387	2.14165	67	Adm,Vegfa,Junb,Qki,Tiparp,Cav1,Kdr,Cited2,Glmn,Hey2,Ctnnb1,Hey1,Zfp36l1,Ccm2,Spred1,Cited1,Epha2,Eng,Rras,Yap1,Paxip1,Egfl7,Cd34,Zmiz1,Rasa1,Tgfb1,Notch1,Apela	0.41791
GOBP_GROWTH	3.0057e-06	0.00010641	0.627257	0.292701	1.53202	743	Adm,Vegfa,Bcar1,Stc2,Hspa1b,Dipk2a,Fgf2,Eno1,Ulk1,Ing2,Edn2,Chd7,Stat3,Cdkn1a,Kdm5b,Igfbp2,Ruvbl2,Ppard,Cdkn1b,H3f3a,Ppp1r13l,Pten,Socs3,Epb41l3,Caprin2,Sesn2,Jarid2,Syt4,Serpine2,Lgmn,Ptgfrn,Arid2,Trim28,Foxo3,Rhoa,Igsf11,Wwtr1,Ppp3ca,Socs7,Pygo2,Ndel1,Acvr1b,Stc1,Cited2,Ddr1,Dpysl2,Hey2,Morf4l2,Src,Ctnnb1,Trim32,Hspa1a,Ddx3x,Creb1,Sema7a,Ing3,Sema6a,Arid5b,Yy1,Slc1a2,Pls1,Rb1,Ier3ip1,Cdkn2d,Zfp…	0.265141
GOBP_MYELOID_LEUKOCYTE_ACTIVATION	3.18468e-06	0.000112227	0.627257	0.427111	1.91268	154	Jmjd6,Mif,Edn2,Ndrg1,Jund,Kmt2e,Plscr1,Rasgrp1,Cd74,Tyrobp,Jak2,Nr4a3,Ltbr,Hmox1,Jun,Bcr,C1qa,Syk,S100a13,Cx3cl1,Ccl5,Itgb2,Cd93,Adam9,Nectin2,Sbno2,Rac2,Itgam,Fer,Ptprc,Lcp2,Cebpa,Clu,Relb,Cd33,Ccr2,Cx3cr1,Stx4a,Fcgr2b,Chga,Syt11,Myd88,Fcer1g,Ptpn6,Cd84,Trex1,Dock2,Aif1,Vamp8,Dysf,Ctsc,Fn1,Lyn,Slc11a1,Lat2,Trem2,Prkcd,Zc3h12a,Tlr2,Foxp1,Vamp3,Plcg2,Snx6,Ifngr1,Nr1h3,Spi1,Tgfbr2,Npy,Adam10,Anxa1,…	0.474026
GOBP_BIOLOGICAL_ADHESION	3.21369e-06	0.00011273	0.627257	0.268729	1.43052	1103	Vegfa,Bcar1,Triobp,Bsg,Xbp1,Plekha2,Pbxip1,Ache,Tnfsf9,Lif,Pde3b,Rock2,Ptpn2,P4hb,Cd47,Mcam,Pkp2,Igfbp2,Ppia,Ppard,Ndnf,Nfkbiz,Dlc1,Pten,Dusp26,Rpsa,Cd151,Cav1,Crk,Plxnd1,Pvr,Baiap2l1,Cd63,Zbtb7b,Serpine2,Nf2,H2-Ab1,Tnfrsf12a,Jak3,Tpbg,Foxo3,Pdpn,Col26a1,Rhoa,Zbtb1,Igsf11,Clic1,Kdr,Ppp3ca,Arpc2,Podxl,Chl1,Golph3,Cdh13,Adgrg1,Men1,Rasgrp1,Cited2,H2-Aa,Ldb1,Ddr1,Hpse,Glmn,Src,Cd74,Ctnnb1,Cadm4,Ly9,…	0.345422
GOBP_REGULATION_OF_CELL_DEVELOPMENT	3.3175e-06	0.00011584	0.627257	0.329478	1.64415	402	Neurl1a,Vegfa,Triobp,Bhlhe40,Ulk1,Chd7,Ppp1cc,Bhlhe41,Lif,Caprin1,Rock2,P4hb,Per2,Pten,Caprin2,Crk,Plxnd1,Syt4,Prtg,Serpine2,Ednrb,Nf2,Ppp3ca,Arpc2,Ndel1,Pak3,Srrt,Hey2,Nfatc4,Ctnnb1,Trim32,Sema7a,Nap1l1,Hey1,Sema6a,Sox8,Tyrobp,Eef2k,Map2k1,Numb,L1cam,Hes6,Cdkl5,Spry4,Niban2,Pcm1,Bmpr1a,Gfap,Rac1,Cdc42,Numbl,Kif14,Dll4,Dock7,Ephb2,Cx3cl1,Ski,Smad4,Ist1,Cldn5,Ptprs,Map6,Tnfrsf1a,Tgm2,Dbnl,Rps19,Tc…	0.320896
GOBP_HEAD_DEVELOPMENT	3.33749e-06	0.000116008	0.627257	0.295718	1.53612	669	Neurl1a,Bnip3,Pfkfb3,Ddit4,Slc2a1,Fgf2,Dynll1,Syngr3,Chd7,Dnajb1,Igf1r,Pex13,Ndnf,Tiparp,Dlc1,Pten,Sstr3,Hspa5,Crk,Serpine2,Nf2,Mapk3,Pafah1b3,Foxo3,Rhoa,Bag3,Bax,Ppp3ca,Phlpp2,Tra2b,Pygo2,Adgrg1,Slc38a2,Men1,Ndel1,Ldb1,Dpysl2,Sbk1,Src,Meis2,Ctnnb1,Creb1,Sema7a,Arid5b,Slc1a2,Grin1,Ier3ip1,Nhlh2,Ephb3,Tyrobp,Neurod1,Map2k1,Atxn1,Nanos1,Sun1,Mmp2,Ccng1,Trnp1,Phf8,Numb,Glud1,Amigo2,Ubb,Aldh1a3,Plekh…	0.298954
GOBP_MULTICELLULAR_ORGANISM_REPRODUCTION	3.74788e-06	0.000129683	0.627257	0.310229	1.58673	550	Slc2a3,Neurl1a,Stc2,Bsg,Ndp,Junb,Ing2,Igf1r,Lif,Rfx2,Alkbh5,Ppard,Ube2j1,Qki,Kdm3a,H3f3a,Pten,Sstr3,Hspa5,Nsun2,Rps6ka2,Serpine2,Ednrb,Hspa2,Pafah1b3,Foxo3,Paip2,Bax,Lrrc8a,Slc25a31,Lgr5,Pygo2,Men1,Dedd,Stc1,Cfap97,Spata9,Etv6,Cited2,Spire1,Cyp26b1,Ube2q1,Fam50a,Src,Septin7,Ctnnb1,Ddx3x,Ube2a,Yy1,Tle6,Sox30,Rb1,Sox8,Nhlh2,Usp9x,Bcl6,Ctsb,Nanos1,Sun1,Mmp2,Tmem119,Foxj2,Pank2,Ubb,Adamts1,Spire2,Sma…	0.227273
GOBP_HUMORAL_IMMUNE_RESPONSE	4.03831e-06	0.000139104	0.610527	0.484114	2.04082	97	Gpi1,Gapdh,H2-Ab1,Bcl3,Tfeb,Cxcl9,H2bc4,H2-Eb1,Cxcl13,Cxcl10,C1qb,Pou2f2,C1qc,Fam3a,Ighm,Lyz2,Ighg3,Krt1,C1qa,A2m,H2-Q7,Blnk,Spns2,Igkc,Rps19,Ptprc,H2bc8,C1rl,Clu,Cd81,Jchain,Ccr2,Ighg2c,H2-T23,Rpl39,Fcgr2b,Ighg2b	0.381443
GOBP_IMMUNE_RESPONSE_REGULATING_SIGNALING_PATHWAY	4.14573e-06	0.000142163	0.610527	0.359784	1.72607	286	Bcar1,Hspa1b,Map3k1,Lsm14a,Ptpn2,Cd47,Nfkbiz,Cav1,H2-Ab1,Plscr1,Bax,Pak3,Src,Hspa1a,Ddx3x,Tspan6,H2-Eb1,Pde4d,Alpk1,Tyrobp,Nr4a3,Cd38,Dusp22,Mapkapk2,Nploc4,Mapk8,Plekha1,Cblb,Ighm,Birc2,Flot1,Sh2b2,Dusp3,Ctss,Ighg3,Hras,Rps6ka3,Syk,H2-Q7,Slc15a3,Blnk,Nectin2,Pawr,Ptprs,Igkc,Fer,Rps3,Sec14l1,Ptprc,Lcp2,Tifa,Pde4b,Unc93b1,Cd81,Cd33,Ighg2c,Cacnb3,Fcgr2b,Riok3,Ighg2b,Irf1,Myd88,Fcer1g,Laptm5,Klhl6,C…	0.5
GOBP_CELLULAR_RESPONSE_TO_PEPTIDE	4.27601e-06	0.000145976	0.610527	0.363637	1.74564	289	Bcar1,Xbp1,Gck,Igf1r,Ccnd3,Pde3b,Pkm,Stat3,Rock2,Ptpn2,Stat6,Errfi1,Socs3,Slc27a4,Max,Cav1,Crk,Mdm2,Baiap2l1,Zbtb7b,Pip4k2a,Lgmn,Jak3,Foxo3,Trib3,Grb10,Men1,Ndel1,Src,Ptpn1,Mgarp,Grin1,Rb1,Zfp36l1,Eef2k,Jak2,Nr4a3,Nfe2l2,Mars1,Bace1,Agtr1a,Adrb2,Adipor1,Sh2b2,Rab10,Cav2,Irs1,Ephb2,Socs2,Shc1,Gnai2,Atp2b1,Fer,Insig2,Syap1,Rpl23,Ahcyl1,Baiap2,Rab8a,Chmp5,Hdac5,Itga4,Cdk4,Fcgr2b,Gpr21,Phip,Plat,Grb7…	0.287197
GOBP_MATERNAL_PLACENTA_DEVELOPMENT	4.38799e-06	0.000149133	0.610527	0.732833	2.3002	24	Stc2,Bsg,Ndp,Junb,Lif,Ppard,Men1,Dedd,Stc1,Cited2,Ctsb,Tmed2,Nr2f2	0.541667
GOBP_REGULATION_OF_T_CELL_PROLIFERATION	4.44337e-06	0.000149543	0.610527	0.463008	1.98376	109	Tnfsf9,Igfbp2,Zbtb7b,Jak3,Glmn,Ctnnb1,H2-Eb1,Jak2,Cebpb,Cd86,Cblb,H2-DMb1,Syk,H2-Q7,Ccl5,Vsir,Lmo1,Pawr,Rac2,Rps3,Ptprc,Prkar1a,Sos2,Pnp2,Coro1a,Ndfip1,Cd81,Ccr2,H2-T23,Il6st,Irf1,Efnb1,Mapk8ip1,Lrrc32,Ptpn6,Sash3,Aif1,Rasal3,Tfrc,Arg1,Itch,Tnfrsf1b,Vcam1,Nckap1l,Peli1,Cd274,Tgfbr2,Arg2,Gpam,Tnfsf8,Anxa1,Hmgb1,Il2,Nck1,Gpnmb,Prnp,Tnfrsf21	0.522936
GOBP_MUSCLE_TISSUE_DEVELOPMENT	4.45055e-06	0.000149543	0.610527	0.356585	1.70868	291	Neurl1a,Vegfa,Dipk2a,Fgf2,Chd7,Maff,Atf3,Kdm6b,Sap30,Pkp2,Tiparp,Ppp1r13l,Pten,Uqcc2,Cav1,Jarid2,Tnnt2,Arid2,Rhoa,Myl6,Ppp3ca,Maml1,Cited2,Cyp26b1,Hey2,Ctnnb1,Creb1,Hey1,Yy1,Acadm,Rb1,Sox8,Tnnc1,Niban2,Bmpr1a,Rgs2,Cdc42,Flot1,Cav2,Dll4,Sav1,Ripor2,Mapk11,Hnrnpu,Mapk14,Ski,Smad4,Ndrg4,Ptcd2,Mef2d,Smad1,Neb,Nr2f2,Zbtb18,Rcan1,Prkar1a,Prox1,Csrp1,Cfl2,Dmrta2,Cops2,Eng,Isl1,Pim1,Igfbp5,Yap1,Acvr1,S1p…	0.347079
GOBP_STEROL_BIOSYNTHETIC_PROCESS	4.45871e-06	0.000149543	0.610527	-0.559956	-2.154	53	Hsd17b7,Insig1,Hmgcs1,Dhcr24,Lss,Abcg1,Nsdhl,Mvd,Mvk,Dhcr7,Fdps,Msmo1,Srebf1,Idi1,Fdft1,Cyp51,Hmgcr,Sc5d,Lpcat3,Cyb5r1,Abca2,Mbtps1,Erlin2,Lbr	0.45283
GOBP_NEGATIVE_REGULATION_OF_INTRINSIC_APOPTOTIC_SIGNALING_PATHWAY	4.90549e-06	0.000163809	0.610527	0.496151	2.03658	85	Mif,Xbp1,Eno1,Ing2,Dnaja1,Ppia,Mdm2,Creb3,Herpud1,Hyou1,Src,Cd74,Trim32,Hspa1a,Ddx3x,Ptpn1,Cdkn2d,Txndc12,Nfe2l2,Mcl1,Prkn,Creb3l1,Tpt1,Rtkn2,Ivns1abp,Ndufa13,Clu,Syvn1,Mapk8ip1,Park7,Nol3,Hspb1,Ndufs3,Hdac1,Mapk7,Pink1,Sirt1	0.435294
GOBP_ADAPTIVE_THERMOGENESIS	5.07823e-06	0.00016884	0.610527	0.455282	2.00611	128	Vegfa,Zfp516,Gadd45g,Tle3,Prkab2,Ache,Igf1r,Kdm6b,Dio2,Atf4,Per2,Stat6,Kdm3a,Cav1,Zbtb7b,Grb10,Ddit3,Ip6k1,Gpr3,Nr1h2,Rb1,Jak2,Cebpb,Adrb2,Adipor1,G0s2,Dock7,Cpt2,Acsl1,Syk,Hnrnpu,Adipor2,Cxcr4,Fabp5,Thra,Ccr2,Npr3,Adam17,Hadh	0.304688
GOBP_NEGATIVE_REGULATION_OF_CELL_ACTIVATION	5.11232e-06	0.000169238	0.610527	0.432699	1.93074	146	H2-Q2,Ptpn2,Zbtb7b,Serpine2,Jak3,Cygb,Glmn,Cd74,Lag3,H2-Eb1,Inha,H2-Q1,Tyrobp,Bcl6,Dusp22,Cebpb,Cd86,Hmox1,Cblb,Dusp3,Bcr,Ripor2,H2-Q7,Cx3cl1,Vsir,Pawr,Cd9,Fer,Ptprc,Prkar1a,Mdk,Ndfip1,Ccr2,Fcgr2b,Irf1,Syt11,Lrrc32,Fgl2,Laptm5,Inpp5d,Ptpn6,Tyro3,Cd84,Loxl3,Nrarp,Lyn,Arg1,Itch,Tnfrsf13b,Nckap1l,Trem2,Prkcd,Zc3h12a,Peli1,Apoe,Nr1h3,Smad7,Cd274,Spi1,Arg2,Mill2,Anxa1,Rc3h2,Thbd,Hmgb1,Il2,Cbfb,Gpnmb,P…	0.547945
GOBP_NEGATIVE_REGULATION_OF_IMMUNE_EFFECTOR_PROCESS	5.57562e-06	0.000183259	0.610527	0.533485	2.09788	71	H2-Q2,Ahr,Cd47,Crk,Zbtb7b,Jak3,H2-Q1,Bcl6,Dusp22,Hmox1,Bcr,A2m,H2-Q7,Fer,Rps19,Ptprc,Ndfip1,Ccr2,H2-T23,Cx3cr1,Fcgr2b,Fgl2,H2-D1,Dusp10,Ptpn6,Cd84,Loxl3,Tgfb1,Arg1,Nckap1l,Zc3h12a,Susd4,Cuedc2,Tmbim6,Arrb2,Smad7,Spi1,Mill2,Anxa1,Rc3h2,Il2	0.577465
GOBP_POSITIVE_REGULATION_OF_IMMUNE_EFFECTOR_PROCESS	5.58381e-06	0.000183259	0.610527	0.422738	1.88988	153	Gpi1,H2-Q2,Mif,Xbp1,Hk1,Arid5a,Stat6,Nfkbiz,Pvr,Zbtb1,Rasgrp1,Cd74,Sema7a,Lag3,H2-Eb1,Slc7a5,H2-Q1,Tyrobp,Nr4a3,Gprc5b,Cd86,Hmox1,H2-DMb1,Ephb2,Syk,H2-Q7,Itgb2,Nectin2,Rac2,Itgam,Fer,Rps19,Ptprc,P2rx7,Lamp1,Cd81,Ccr2,H2-T23,Stx4a,Myb,Paxip1,Kmt5b,B2m,H2-D1,Laptm5,Cd36,Ptpn6,Cd84,Sash3,Vamp8,Tgfb1,Tfrc,Vav1,Sirt1	0.352941
GOBP_T_CELL_DIFFERENTIATION	5.72861e-06	0.000187208	0.610527	0.409831	1.86486	180	Jmjd6,Xbp1,Prelid1,Chd7,Tnfsf9,Stat3,Ptpn2,Stat6,Nfkbiz,Zbtb7b,Bcl3,Jak3,Foxo3,Rhoa,Zbtb1,Rasgrp1,Cyp26b1,Cd74,Ctnnb1,Ly9,Lag3,H2-Eb1,Zfp36l1,Bcl6,Cd86,Dll4,Syk,H2-Q7,Vsir,Ptprc,Sos2,Mdk,Egr3,Il6ra,Cracr2a,Pnp2,Relb,Ccr2,Lfng,Adam17,Myb,Irf1,Fcer1g,B2m,Fgl2,Dusp10,Trp53,Atp7a,Sash3,Dock2,Loxl3,Lef1,Rorc,Zmiz1,Rpl22,Nrarp,Vav1,Zfp36l2,Tcirg1,Lck,Gli2,Prkcz,Srf,Nckap1l,Zc3h12a,Foxp1,Jag2,Gata3,Smad…	0.455556
GOBP_NEGATIVE_REGULATION_OF_LYMPHOCYTE_ACTIVATION	5.97352e-06	0.000194381	0.610527	0.464422	1.97647	106	H2-Q2,Ptpn2,Zbtb7b,Jak3,Glmn,Cd74,Lag3,H2-Eb1,Inha,H2-Q1,Tyrobp,Bcl6,Dusp22,Cebpb,Cd86,Cblb,Dusp3,Ripor2,H2-Q7,Vsir,Pawr,Prkar1a,Mdk,Ndfip1,Fcgr2b,Irf1,Lrrc32,Fgl2,Laptm5,Inpp5d,Ptpn6,Tyro3,Loxl3,Nrarp,Lyn,Arg1,Itch,Tnfrsf13b,Nckap1l,Zc3h12a,Peli1,Smad7,Cd274,Arg2,Mill2,Anxa1,Rc3h2,Hmgb1,Il2,Cbfb,Gpnmb,Prnp,Runx1,Tnfrsf21,Axl,Pde5a,Erbb2,Cr1l,Ifi204,Mndal,H2-M3	0.575472
GOBP_RESPONSE_TO_EXTRACELLULAR_STIMULUS	6.04279e-06	0.000195802	0.610527	0.339306	1.68276	362	Adm,Bnip3,Tbl2,Stc2,Hspa8,Xbp1,Slc2a1,Ulk1,Prkab2,Igf1r,Atf3,Ccnd1,Cdkn1a,Atf4,Igfbp2,Ppard,Bmt2,Sstr3,Slc27a4,Max,Hspa5,Sesn2,Mapk3,Klf10,Foxo3,Noct,Jmy,Tfeb,Slc38a2,Ddit3,Gabarap,Stc1,Cyp26b1,Fas,Src,Rraga,Slc1a2,Acadm,Nr1h2,Cdkn2d,Srsf2,Nfe2l2,Mars1,Gipr,Cxcl10,Hmox1,Mapk8,Ehmt2,Adrb2,Mbd2,Zfyve1,Wipi1,Lamp2,Dad1,Prkag3,Tle5,Acsl1,A2m,Sstr2,Mapk14,Itga2,Gnai2,Asns,Gas2l1,Pmaip1,Gabarapl1,Lrp11…	0.337017
GOBP_EXTRINSIC_APOPTOTIC_SIGNALING_PATHWAY	6.18046e-06	0.000199418	0.610527	0.400185	1.82163	185	Hspa1b,Atf3,Scrt2,Pten,Cav1,Siah2,Tnfrsf12a,Stradb,Foxo3,Bag3,Bax,Scg2,Dedd,Gabarap,Acvr1b,Fas,Src,Hspa1a,Ddx3x,Casp8,Jak2,Ltbr,Pea15a,Hmox1,Mcl1,Daxx,Bloc1s2,G0s2,Cx3cl1,Pmaip1,Tnfrsf1a,Ptprc,Ndufa13,Unc5b,Pdia3,Bok,Il6ra,P2rx7,Ppp1ca,Faim2,Mknk2,Rnf34,Stx4a,Yap1,Acvr1,Phip,Kitl,Park7,Fgf10,Cflar,Eya4,Nol3,Mapk7,Tgfb1,Tgfbr1,Lmna,Sp100,Ctnna1,Mllt11,Krt18,Tnfrsf1b,Cttn,Zmynd11,Bex3,Gpx1,Tcf7l2,S…	0.362162
GOBP_REGULATION_OF_NEUROGENESIS	6.91978e-06	0.000221404	0.610527	0.349685	1.69167	306	Neurl1a,Vegfa,Bhlhe40,Ulk1,Chd7,Ppp1cc,Bhlhe41,Lif,Caprin1,Per2,Pten,Caprin2,Plxnd1,Syt4,Prtg,Serpine2,Nf2,Ppp3ca,Ndel1,Pak3,Srrt,Hey2,Nfatc4,Ctnnb1,Trim32,Sema7a,Nap1l1,Hey1,Sema6a,Sox8,Eef2k,Map2k1,Numb,L1cam,Hes6,Cdkl5,Pcm1,Bmpr1a,Gfap,Numbl,Dll4,Dock7,Ephb2,Cx3cl1,Ski,Ist1,Ptprs,Map6,Tgm2,Dbnl,Cxcr4,Prpf19,Mdk,Dmrta2,Brinp1,Baiap2,Bdnf,Cx3cr1,Yap1,Il6st,Ctdsp1,Ss18l2,Mt3,B2m,Dynlt1b,Pax6,Amig…	0.330065
GOBP_DEVELOPMENTAL_PROCESS_INVOLVED_IN_REPRODUCTION	6.90953e-06	0.000221404	0.610527	0.298641	1.54812	653	Slc2a3,Neurl1a,Adm,Vegfa,Stc2,Bsg,Ndp,Junb,Ing2,Chd7,Lif,Rfx2,Ccnd1,Alkbh5,Kdm5b,Ppard,Ube2j1,Qki,Cdkn1b,Tiparp,Kdm3a,H3f3a,Pten,Socs3,Sstr3,Hspa5,Nsun2,Dlx3,Rps6ka2,Serpine2,Hspa2,Pafah1b3,Trim28,Foxo3,Paip2,Tfeb,Kdr,Bax,Lrrc8a,Slc25a31,Hsd17b2,Lgr5,Pygo2,Adgrg1,Men1,Dedd,Stc1,Cfap97,Spata9,Cited2,Cyp26b1,Hey2,Fam50a,Src,Septin7,Ctnnb1,Hey1,Arid5b,Inha,Yy1,Sox30,Casp8,Rb1,Sox8,Nhlh2,Zfp36l1,Map2…	0.2634
GOBP_POSITIVE_REGULATION_OF_KINASE_ACTIVITY	7.16768e-06	0.00022838	0.610527	0.327832	1.62898	393	Neurl1a,Vegfa,Vldlr,Dipk2a,Mif,Fgf2,Igf1r,Ccnd3,Ccnd1,Nab2,Cdkn1a,Ppia,Btc,Cdkn1b,Lmo4,Stradb,Rhoa,Kdr,Rasgrp1,Ddr1,Camk1,Src,Cd74,Ddx3x,Ptpn1,Mob2,H2-Eb1,Calca,Ephb3,Map2k1,Jak2,Gprc5b,Rplp1,Cd86,Daxx,Bmpr1a,Adrb2,Calm3,Cdc42,Map2k3,Agap2,Kif14,Irs1,Hras,Erp29,Ephb2,Acsl1,Syk,Ccl5,Zfp622,P2ry12,Adam9,Epha2,Rps3,Mrnip,Ptprc,Syap1,Lcp2,Prox1,Il6ra,Clu,Cks2,P2rx7,Cd81,Ncf1,Ppp2ca,Camkk1,Adam17,Kitl…	0.305344
GOBP_MONOSACCHARIDE_BIOSYNTHETIC_PROCESS	7.2212e-06	0.000229131	0.610527	0.556703	2.15591	62	Gpi1,Tpi1,Pgk1,Pgm1,Gck,Atf3,Pgp,Atf4,Ptpn2,Per2,Pgd,Sesn2,Cry1,Acadm,Fam3a,Arpp19	0.258065
GOBP_REGULATION_OF_HYDROLASE_ACTIVITY	7.76094e-06	0.000245239	0.593325	0.285242	1.491	725	Gpi1,Vegfa,Egln1,Fam162a,Egln3,Fgf2,Pbxip1,Prelid1,Gapdh,Uaca,Cry2,Stat3,Rock2,Dock6,Ube2o,Rgs16,Dlc1,Efna3,Ppp1r15a,Slc27a4,Aph1a,Cav1,Crk,Plxnd1,Lamtor5,Serpine2,Siah2,Lgmn,Rhoa,Ubxn1,Pros1,Bax,Clpx,Pdcd5,Mtch1,Ndel1,Rasgrp1,Rgl1,Arhgap29,Fas,Src,Pcolce,Hspa1a,Ddx3x,Pebp1,Cxcl13,Gna13,Trappc6b,Grin1,Casp8,Nr1h2,Cdkn2d,Ephb3,Ralbp1,Tbc1d10a,Jak2,Bcl6,Sipa1l2,Ctsb,Hspe1,Ppp1r17,Itga1,Picalm,P2ry6…	0.277241
GOBP_REGULATION_OF_GROWTH	8.11959e-06	0.000255517	0.593325	0.310823	1.58167	512	Vegfa,Bcar1,Stc2,Hspa1b,Fgf2,Eno1,Ulk1,Ing2,Chd7,Stat3,Cdkn1a,Igfbp2,Ruvbl2,Ppard,Cdkn1b,H3f3a,Pten,Socs3,Epb41l3,Caprin2,Sesn2,Jarid2,Syt4,Serpine2,Lgmn,Rhoa,Igsf11,Socs7,Ndel1,Acvr1b,Cited2,Ddr1,Dpysl2,Hey2,Morf4l2,Trim32,Hspa1a,Ddx3x,Creb1,Sema7a,Ing3,Sema6a,Yy1,Pls1,Rb1,Cdkn2d,Bcl6,Cd38,Nanos1,Rai1,L1cam,Ppib,Cdkn2c,Cdkl5,Smarca2,Agtr1a,Cpne6,Bmpr1a,Kctd21,Adrb2,Syt3,Rgs2,Cdc42,Adipor1,Prkn,K…	0.277344
GOBP_ENDOPLASMIC_RETICULUM_UNFOLDED_PROTEIN_RESPONSE	8.51193e-06	0.000266765	0.593325	0.529	2.08025	71	Tbl2,Stc2,Xbp1,Ero1a,Atf3,Ccnd1,Atf4,Ptpn2,Ppp1r15a,Hspa5,Creb3,Bax,Herpud1,Ddit3,Ptpn1,Nfe2l2,Pigbos1,Qrich1,Creb3l1,Cops5,Tmed2,Bok,Rack1,Derl1,Eif2ak3,Creb3l2,Atf6b,Creb3l3	0.394366
GOBP_REGULATION_OF_HORMONE_METABOLIC_PROCESS	8.63418e-06	0.00026779	0.593325	0.697291	2.26509	27	Adm,Stc2,Gnb3,Igf1r,Atp1a1,Slco1c1	0.222222
GOBP_HEART_DEVELOPMENT	8.64969e-06	0.00026779	0.593325	0.318949	1.60933	452	Adm,Vegfa,Jmjd6,Gys1,Dipk2a,Fgf2,Chd7,Igf1r,Kdm6b,Rock2,Cdkn1a,Grk2,Pkp2,Ppard,Cdkn1b,Dlc1,Ppp1r13l,Pten,Hexim1,Rps6ka2,Plxnd1,Jarid2,Mdm2,Tnnt2,Ap1b1,Bcor,Mapk3,Lmo4,Smyd2,Arid2,Kdr,Kdm6a,Maml1,Cited2,Hey2,Nfatc4,Ctnnb1,Prickle1,Creb1,Hey1,Yy1,Acadm,Casp8,Rb1,Zfp36l1,Map2k1,Pdlim4,Mmp2,Ccm2,Tcf25,Adamts1,Pdlim3,Tnnc1,Tmem65,Bmpr1a,Kcnj8,Spred1,Mbd2,Rgs2,Cdc42,Map2k3,Sh3pxd2b,Dll4,Plce1,Jun,Sav1,…	0.320796
GOBP_PHOTOTRANSDUCTION	8.6123e-06	0.00026779	0.593325	-0.582855	-2.17599	43	Rs1,Sag,Gnat1,Opn1mw,Unc119,Rho,Pdc,Cngb1,Pde6b,Abca4,Grk1,Grk4,Cds1,Guca1a,Rp1,Gucy2e,Gucy2f,Cabp4,Slc24a2,Pde6c	0.465116
GOBP_CILIUM_ORGANIZATION	9.38535e-06	0.000289394	0.593325	-0.314209	-1.60458	339	Ttc8,Cc2d2a,Ttc21b,Wdr11,Ttll3,Dnai2,Tctn1,Bbs1,Armc2,Mphosph9,Ccdc96,Rpgrip1,Ptpdc1,Dynlt2b,Fam161a,Tbc1d32,Crocc,Mks1,Tmem80,Ehd4,Dnai4,Tbc1d24,Lrguk,Usp6nl,Bbs9,Tbc1d16,Cplane1,Ubxn10,Ccdc63,Cep126,Kif27,Tbc1d8,Cep70,Tmem231,Intu,Macir,Cilk1,Ocrl,Meig1,Gas8,Ccdc32,Dync2h1,Armc9,Kif24,Tbc1d17,Tbc1d5,Ablim3,Ccdc40,Dnai3,Cep250,Klc3,Ccdc88a,Ift80,Ift122,Iqcg,Rttn,Cep41,Cep131,Ttc21a,Lca5l,Ccdc113…	0.348083
GOBP_CELLULAR_CARBOHYDRATE_METABOLIC_PROCESS	9.51466e-06	0.000291114	0.593325	0.376865	1.75155	217	Pfkfb3,Gys1,Ddit4,Tpi1,Ppp1r3g,Pdk1,Pgam1,Gnb3,Gck,Ppp1cc,Hk1,Ppp1r3c,Ppp1r3b,Itpk1,Pgp,Stat3,Ptpn2,Per2,Pdk3,Gbe1,Pten,Pgd,Sesn2,Midn,Hk2,Cry1,Galk1,Src,Gckr,Ptges3,Acadm,Ppp1cb,P2ry6,Fam3a,Arpp19,Adipor1,Prkn,Irs1,Prkag3,B4galt5,Plek,Pmaip1,Slc5a3,Stk40,Rpe	0.207373
GOBP_REGULATION_OF_SYSTEM_PROCESS	9.51728e-06	0.000291114	0.593325	0.328165	1.63774	398	Adm,Adm2,Smtnl2,Eno1,Edn2,Cry2,Rock2,Atp1a1,Grk2,Per2,Pkp2,Errfi1,Pten,Cav1,Jarid2,Mdm2,Tnnt2,Ednrb,Foxo3,Rhoa,Cry1,Igsf11,Sumo1,Ppp3ca,Nptx1,Stc1,Hey2,Src,Akap9,Inha,Yy1,Calca,Grin1,Pde4d,Nr1h2,Neurod1,Jak2,Nr4a3,Kcne2,Cd38,Kcnj2,Mmp2,Tnnc1,Chrnb4,Tmem65,Agtr1a,Chrm2,Adrb2,Rgs2,Calm3,Tmem38a,Plce1,Dapk3,Prkag3,S100a1,Sstr2,Smad4,Itga2,Gnai2,Itgax,Ormdl3,Cnih2,Dlgap4,Fxyd1,Stk39,Tnfrsf1a,Atp2b1,F…	0.331658
GOBP_REGULATION_OF_DNA_TEMPLATED_TRANSCRIPTION_IN_RESPONSE_TO_STRESS	9.62475e-06	0.000293229	0.593325	0.566069	2.11734	51	Vegfa,Dnajb1,Atf3,Atf4,Hspa5,Sesn2,Bag3,Ddit3,Cited2,Vhl,Hspa1a,Nfe2l2,Cebpb,Hmox1,Creb3l1,Jun,Rps6ka3,Bclaf1,Mt3,Trp53,Atf6b,Creb3l3,Mapk7	0.45098
GOBP_T_CELL_PROLIFERATION	1.01451e-05	0.000306637	0.593325	0.427102	1.88378	136	Tnfsf9,Ccnd3,Igfbp2,Cd151,Zbtb7b,Jak3,Bax,Rasgrp1,Glmn,Ctnnb1,H2-Eb1,Jak2,Cebpb,Cd86,Cblb,H2-DMb1,Syk,H2-Q7,Ccl5,Vsir,Lmo1,Pawr,Rac2,Rps3,Ptprc,Prkar1a,Sos2,Pnp2,Coro1a,P2rx7,Ndfip1,Cd81,Ccr2,H2-T23,Msn,Il6st,Irf1,Efnb1,Mapk8ip1,Lrrc32,Trp53,Ptpn6,Sash3,Dock2,Aif1,Rasal3,Tfrc,Slc11a1,Arg1,Itch,Tnfrsf1b,Vcam1,Nckap1l,Peli1,Cd274,Tgfbr2,Arg2,Gpam,Tnfsf8,Anxa1,Rc3h2,Hmgb1,Il2,Nck1,Gpnmb,Pik3cg,Prnp,…	0.5
GOBP_B_CELL_ACTIVATION	1.01081e-05	0.000306637	0.593325	0.39642	1.80395	183	Mif,Xbp1,Ahr,Cdkn1a,Ptpn2,Stat6,Bcl3,Jak3,Bax,Lrrc8a,Rasgrp1,Tpd52,Cd74,Inha,Yy1,Casp8,Zfp36l1,Tyrobp,Bcl6,Cd38,Cebpg,Cd86,Ighm,Ighg3,Ephb2,Mmp14,Irf8,Irf2bp2,Syk,Itm2a,Blnk,Pawr,Igkc,Ptprc,Txlna,Ndfip1,Cd81,Ighg2c,Hdac5,Itga4,Syvn1,Fcgr2b,Lfng,Adam17,Ighg2b,Paxip1,Kmt5b,Laptm5,Lgals1,Cmtm7,Inpp5d,Trp53,Ptpn6,Vav3,Sash3,Gps2,Lef1,Klf6,Igha,Tgfb1,Tfrc,Zfp36l2,Dnajb9,Lyn,Lat2,Tcirg1,Tnfrsf13b,Vcam1…	0.382514
GOBP_BIOLOGICAL_PROCESS_INVOLVED_IN_INTERACTION_WITH_HOST	1.02408e-05	0.000308311	0.593325	0.42088	1.87479	144	Bsg,Hspa1b,Grk2,P4hb,Tcp1,Ppia,Rpsa,Cav1,Pvr,Plscr1,Trim59,Ciita,Snx3,Src,Cd74,Hspa1a,Chmp7,H2-Eb1,Ctsb,Cd86,Vapa,Agtr1a,Selplg,Cav2,Zfp639,Itga2,Epha2,Nectin2,Ist1,Trim8,Cxcr4,Eps15,Lamp1,Thoc7,Chmp5,Cd81,Itgb5,Arl8b,Dynlt1b,Trim62,Lgals1,Thoc6,Tyro3,Chmp2a,Ddb1,Dag1,Chmp4b,Vamp8,Efnb2	0.340278
GOBP_RESPONSE_TO_MOLECULE_OF_BACTERIAL_ORIGIN	1.04026e-05	0.000311956	0.593325	0.378043	1.75824	215	Adm,Mif,Xbp1,Dio2,Arid5a,Ppard,Ednrb,Jund,Mapk3,Noct,Rhoa,Cxcl9,Src,Otud5,Cxcl13,Casp8,Jak2,Cdk19,Nfkbib,Mapkapk2,Cebpb,Cd86,Cxcl10,Ctr9,Mapk8,Kcnj8,Il10ra,Map2k3,Csf2rb2,Rps6ka3,Bcr,Ephb2,Irf8,Cited1,Cx3cl1,Ccl5,Mapk14,Sirpa,Adam9,Cnp,Sbno2,Fer,Pde4b,P2rx7,Chmp5,Cx3cr1,Cdk4,Fcgr2b,Adam17,Casp1,Myd88,B2m,Zfp36,Fgf10,Cd36,Dusp10,Hpgd,Ly86,Ssc5d,Pcsk1,Irgm2,Efnb2,Tgfb1,Irgm1,Cd68,Notch1,Cd14,Prdx3,…	0.409302
GOBP_METAL_ION_HOMEOSTASIS	1.05529e-05	0.000315225	0.593325	0.316898	1.59727	457	Adm,Bnip3,Stc2,Ero1a,Fgf2,Edn2,Chd7,Slc41a1,Slc30a9,Atp1a1,Atf4,Ccdc115,Scgn,Cav1,Slc1a3,Ednrb,Jak3,Tfr2,Kdr,Bax,Herpud1,Cxcl9,Ddit3,Stc1,Cxcl13,Ftl1,Gna13,Gpr3,Calca,Grin1,Fbxl5,Pde4d,Slc30a1,Nalf2,Jak2,Cd38,Kcnj2,Btbd9,Picalm,P2ry6,Gipr,Slc31a1,Cxcl10,Agtr1a,Hmox1,Gng3,Calm3,Prkn,Tmem38a,Cav2,Plce1,Kcnj10,Atp13a4,Kcnk3,Gpr157,Tpt1,Cx3cl1,Ccl5,Smad4,Gnai2,Cnnm4,Atp2b1,Tgm2,Fth1,Trpm2,Ptprc,Trpc4…	0.326039
GOBP_CENTRAL_NERVOUS_SYSTEM_DEVELOPMENT	1.05956e-05	0.00031527	0.593325	0.281762	1.47834	847	Neurl1a,Bnip3,Pfkfb3,Ddit4,Vldlr,Slc2a1,Fgf2,Dynll1,Syngr3,Chd7,Dnajb1,Igf1r,Lif,Marcksl1,Stat3,Pex13,Ndnf,Dlc1,Pten,Sstr3,Hspa5,Tagln3,Crk,Jarid2,Serpine2,Nf2,Mapk3,Lmo4,Pafah1b3,Foxo3,Rhoa,Gdf11,Bag3,Bax,Ppp3ca,Grik1,Eed,Phlpp2,Tra2b,Pygo2,Adgrg1,Nptx1,Slc38a2,Men1,Ndel1,Atn1,Prdm8,Cited2,Ldb1,Dpysl2,Sbk1,Src,Meis2,Ctnnb1,Creb1,Sema7a,Slc1a2,Grin1,Sox8,Ier3ip1,Nhlh2,Ephb3,Tyrobp,Neurod1,Map2k1,…	0.293979
GOBP_PROTEIN_FOLDING	1.06414e-05	0.000315405	0.593325	0.398658	1.80868	175	Hspa1b,Hspa8,Ero1a,Dnajb1,Dnaja1,P4hb,Tcp1,Ppia,Pdia4,Ruvbl2,Hspa5,Dnajc21,Hspa2,Bag3,Clpx,Ahsa2,Pdcd5,Cct4,Dnajb4,Dnajc5,Chordc1,Cd74,Hspa1a,Sdf2,Ptges3,Sdf2l1,Hspe1,Ttc1,Ppib,Vapa,Entpd5,Dnaja2,Erp29,St13,Fkbp8,Chchd4,Pdia3,Ppil1,Bag2,Clu,Ahsa1,Bag1,Vbp1,Dnajc3,Selenof,B2m,Ccdc47,Pdia6,Hspb1,Cct2,Ppil2,Mkks,Cct5,Hsp90aa1,Hsph1,Csnk2a1,Fkbp1a	0.325714
GOBP_GLYCOLYTIC_PROCESS_THROUGH_FRUCTOSE_6_PHOSPHATE	1.09688e-05	0.000322609	0.593325	0.818876	2.18949	13	Pfkl,Eno1,Gck,Hk1,Pfkp,Hk2,Galk1	0.538462
GOBP_RESPIRATORY_SYSTEM_DEVELOPMENT	1.0935e-05	0.000322609	0.593325	0.412065	1.84519	155	Vegfa,Jmjd6,Fgf2,Edn2,Chd7,Lif,Errfi1,Mapk3,Pdpn,Kdr,Ctnnb1,Creb1,Ptges3,Lipa,Map2k1,Aldh1a3,Bmpr1a,Cdc42,Sav1,Mmp14,Ski,Nkiras2,Hikeshi,Prox1,Thra,Fgfrl1,Stk40,Cebpa,Ppp1ca,Igfbp5,Yap1,Spry1,Fgf10,Aimp2,Atp7a,Dag1,Loxl3,Lef1,Ctsz,Ywhaz,Wnt2b,Fgf9,Asxl1,Notch1,Hopx,Ctsh,Rarg,Srsf6,Col3a1,Arg1,Tbx5,Gli2,Ascl1,Srf	0.348387
GOBP_DE_NOVO_PROTEIN_FOLDING	1.12542e-05	0.000329736	0.593325	0.635938	2.21205	38	Hspa1b,Hspa8,Ero1a,Dnajb1,Hspa5,Hspa2,Dnajb4,Cd74,Hspa1a,Sdf2,Ptges3,Sdf2l1,Hspe1,Entpd5,St13,Chchd4,Bag1,Selenof,Cct2,Hsph1,Fkbp1a	0.552632
GOBP_REGULATION_OF_NEURAL_PRECURSOR_CELL_PROLIFERATION	1.18894e-05	0.000344386	0.593325	0.514453	2.03123	73	Vegfa,Fgf2,Nf2,Foxo3,Rhoa,Adgrg1,Ctnnb1,Nap1l1,Insm1,Dll4,Nes,Cx3cl1,Gnai2,Prox1,Mdk,Dmrta2,Cx3cr1,Pax6,Ilk,Trp53,Ptprz1,Notch1,Ctnna1,Lyn,Fzd3,Ascl1,Nr2e1,Lims2,Hif1a,Ptbp2	0.410959
GOBP_POSITIVE_REGULATION_OF_CHEMOTAXIS	1.18332e-05	0.000344386	0.593325	0.46489	1.96706	103	Vegfa,Fgf2,Edn2,Oxsr1,Il16,Mapk3,Creb3,Lgmn,Tpbg,Kdr,Scg2,Cdh13,Cd74,Cxcl13,Tmsb4x,Cxcl10,Rac1,Ripor2,Ccl5,Itga2,P2ry12,Stk39,Rac2,Cxcr4,Mdk,Il6ra,Ccr2,Cx3cr1,Stx4a,Adam17,S1pr1,Akirin1,Fgf10,Hspb1,Aif1,Tgfb1,F3,P2rx4,Nckap1l,Trem2,Edn1,Pla2g7,Csf1r,Il34,Calr	0.436893
GOBP_RESPONSE_TO_CORTICOSTEROID	1.18841e-05	0.000344386	0.593325	0.452911	1.94629	114	Adm,Ddit4,Igf1r,Ccnd1,Igfbp2,Errfi1,Sstr3,Foxo3,Fosb,Rhoa,Stc1,Cbx3,Src,Sox30,Zfp36l1,Jak2,Calm3,A2m,Hnrnpu,Sstr2,Pappa,Rpl27,Eif4e,Adam9,Atp2b1,Mdk,Eng,Isl1,Pcna,Acvr1,Plat,Tfap4,Zfp36,Cyba,Sgk1,Cflar,Aif1,Pcsk1,Pik3ca,Sdc1,Fibin,Aqp4,Notch1,Zfp36l2,Tph2	0.394737
GOBP_PROTEIN_DEMETHYLATION	1.20649e-05	0.000348151	0.593325	0.658822	2.20225	31	Jmjd6,Kdm4b,Ppme1,Kdm6b,Kdm5b,Kdm2a,Kdm3a,Jarid2,Kdm5c,Kdm6a,Phf8,Kdm7a,Kdm1b,Fbxl19	0.451613
GOBP_REGULATION_OF_ENDOPLASMIC_RETICULUM_STRESS_INDUCED_INTRINSIC_APOPTOTIC_SIGNALING_PATHWAY	1.2132e-05	0.000348773	0.593325	0.666806	2.20452	30	Xbp1,Ptpn2,Creb3,Herpud1,Ddit3,Hyou1,Hspa1a,Ptpn1,Txndc12,Prkn,Creb3l1,Erp29,Serinc3,Pmaip1,Bok,Syvn1,Park7,Eif2ak3	0.6
GOBP_LENS_FIBER_CELL_DIFFERENTIATION	1.22299e-05	0.000350271	0.593325	0.626013	2.17368	37	Fgf2,Atf4,Kdm5b,Cdkn1b,Nf2,Fzr1,Crygd,Plaat3,Spred1,Crygb,Epha2,Prox1,Bfsp1,Spred2,Wnt5b,Spry1,Maf,Tbc1d20,Hsf4,Frs2,Tmod1,Bfsp2	0.594595
GOBP_REGULATION_OF_CELLULAR_AMIDE_METABOLIC_PROCESS	1.26339e-05	0.000360491	0.593325	0.330987	1.6503	400	Neurl1a,Eif1b,Eif1,Pdk1,Pgam1,Gapdh,Lsm14a,Cnot7,Caprin1,Dio2,Pkm,Stat3,Rock2,Atf4,Per2,Pdk3,Qki,Ppp1r15a,Uqcc2,Caprin2,Sesn2,Rpl38,Bcl3,Ptcd3,Per1,Foxo3,Noct,Paip2,Rhoa,Fxr2,Rpl26,Eif4ebp1,Samd4,Rps4x,Rps14,Ddx3x,Ythdf1,Fxr1,Bzw1,Rbm4b,Zfp36l1,Cnot6,Nfe2l2,Nanos1,Samd4b,Eif2s3x,Ilf3,Dhx9,Picalm,Rplp1,Eif5b,Sarnp,Slc2a13,Rgs2,Metap1,Eif3e,Dapk3,Paip2b,Ddx25,Rps6ka3,Cnot6l,Ago4,Rtn2,Hnrnpu,Ccl5,Tm…	0.285
GOBP_POSITIVE_REGULATION_OF_NEURAL_PRECURSOR_CELL_PROLIFERATION	1.29347e-05	0.000367701	0.593325	0.588045	2.12077	44	Vegfa,Fgf2,Adgrg1,Ctnnb1,Nap1l1,Insm1,Dll4,Nes,Cx3cl1,Gnai2,Prox1,Mdk,Dmrta2,Cx3cr1,Pax6,Notch1,Lyn,Fzd3,Ascl1,Nr2e1,Hif1a	0.477273
GOBP_POSITIVE_REGULATION_OF_APOPTOTIC_SIGNALING_PATHWAY	1.34009e-05	0.000379543	0.593325	0.453113	1.93981	111	Atf3,Ptpn2,Pten,Cav1,Tnfrsf12a,Sfpq,Bax,Rpl26,Ddit3,Nfatc4,Fas,Jak2,Ltbr,Ubb,Pea15a,Mcl1,Rps7,G0s2,Serinc3,Pmaip1,Rps3,Ptprc,Pdia3,Bclaf1,Bok,Eif5a,Ppp1ca,Rack1,Park7,Bbc3,Pias4,Trp53,Fis1,Apaf1,Plekhf1,Maged1,Bcap31,Myc,Sirt1,Ctsc,Ctsh,Tgfbr1,Ctnna1,Lck,Prkcd,Stk4	0.414414
GOBP_TRNA_METABOLIC_PROCESS	1.41307e-05	0.000398735	0.593325	-0.383947	-1.797	160	Mars2,Wars2,Rpp40,Tyw3,Elp1,Nat10,Elac1,Nsun6,Pop4,Thg1l,Iars2,Trub1,Qrsl1,Mettl2,Qtrt2,Thada,Nsun3,Dus4l,Aars2,Aarsd1,Sars2,Elac2,Elp3,Trmu,Dicer1,Dph3,Trmt9b,Trmt12,Tars2,Dtd2,Pop7,Dalrd3,Gtf3c2,Lsm6,Vars2,Trdmt1,Ctu2,Gtf3c4,Tsen2,Mettl8,Tyw1,Tsen54,Adat1,Thumpd2,Trmt10a,Pars2,Dtd1,Dtwd2,Ankrd16,Alkbh8,Rpp38,Ddx1,Trmt44,Trmt6,Ears2,Mettl1,Adat2,Trmt1,Zbtb8os,Trpt1,Trmt10b	0.38125
GOBP_REGULATION_OF_CHEMOTAXIS	1.4803e-05	0.00041617	0.593325	0.408126	1.83566	164	Vegfa,Mif,Fgf2,Edn2,Ptpn2,Oxsr1,Tubb2b,Il16,Mapk3,Creb3,Lgmn,Tpbg,Kdr,Scg2,Cdh13,Cd74,Sema7a,Ythdf1,Sema6a,Cxcl13,Tmsb4x,Cxcl10,Rac1,Dusp3,Ripor2,Ccl5,Itga2,P2ry12,Stk39,Rac2,Cxcr4,Mdk,Dusp1,Il6ra,Ccr2,Cx3cr1,Stx4a,Adam17,S1pr1,Akirin1,Fgf10,Ryk,Hspb1,Aif1,Efnb2,Ptpro,Tgfb1,Notch1,F3,Lyn,Jam3,P2rx4,Nckap1l,Trem2,Edn1,Pla2g7,Csf1r,Il34,Mtus1,Calr	0.365854
GOBP_REGULATION_OF_LEUKOCYTE_MIGRATION	1.51323e-05	0.000423872	0.593325	0.433835	1.92503	140	Vegfa,Mif,Edn2,Cd47,Oxsr1,Crk,Mapk3,Creb3,Lgmn,Rhoa,Cd74,Cxcl13,Cxcl10,Hmox1,Rac1,Rhog,Bcr,Mmp14,Ripor2,Cx3cl1,Ccl5,Itga2,P2ry12,St3gal4,Stk39,Cd9,Rac2,Ccl12,Mdk,Dusp1,Il6ra,Cd81,Ccr2,Cx3cr1,Itga4,Msn,Adam17,Akirin1,Kitl,Myd88,Aif1,Plvap,Lyn,Jam3,P2rx4,Nckap1l,Trem2,Edn1,Chst2,Pla2g7,Csf1r,Olfm4,Il34,Mtus1,Calr,Lrch1,Bst1,Spi1,Adam10,Anxa1,Hmgb1,Ano6,Rin3,Ptn,Serpine1,Dpp4,C3ar1,Plcb1,Ccl2	0.492857
GOBP_POSITIVE_REGULATION_OF_COLD_INDUCED_THERMOGENESIS	1.56034e-05	0.000435471	0.57561	0.500758	2.02671	80	Vegfa,Zfp516,Gadd45g,Prkab2,Ache,Igf1r,Kdm6b,Dio2,Per2,Stat6,Kdm3a,Cav1,Zbtb7b,Grb10,Gpr3,Jak2,Cebpb,Adrb2,Adipor1,G0s2,Cpt2,Acsl1,Syk,Adipor2,Cxcr4,Fabp5,Thra	0.3375
GOBP_AMEBOIDAL_TYPE_CELL_MIGRATION	1.63304e-05	0.000454103	0.57561	0.333024	1.6459	354	Gpi1,Vegfa,Bcar1,Fgf2,Edn2,Rock2,Plk2,Ppard,Pten,Plxnd1,Ednrb,Lgmn,Tpbg,Rhoa,Kdr,Cygb,Ptp4a3,Scg2,Cdh13,Acvr1b,Stc1,Pak3,Src,Pfn1,Sema7a,Sema6a,Cxcl13,Arid5b,Sox8,Nfe2l2,Tmsb4x,Nanos1,Hmox1,Rac1,Spred1,Lrp5,Cdc42,Map2k3,Adipor1,Marveld3,Dll4,Jun,Pfn2,Pip5k1a,Dcn,Mapk14,Itga2,P2ry12,Adam9,Epha2,Lamtor2,Sh3bp1,Fer,Nr2f2,Csnk2b,Prox1,Svbp,Egr3,Gipc1,Eng,Isl1,Cdh5,Hdac5,Itga4,Rras,Pdlim1,Acvr1,Adam17…	0.347458
GOBP_PROTEIN_CATABOLIC_PROCESS	1.7078e-05	0.000473172	0.57561	0.275143	1.44506	851	Bnip3,Rnf126,Bnip3l,Hspa1b,Zranb1,Rnf19a,Hspa8,Xbp1,Ankzf1,Spsb2,Plk2,Ccdc115,Siah3,Ube2j1,Cdkn1b,Tiparp,Lonp1,Pten,Rnf217,Hspa5,Cav1,Mdm2,Tnfaip1,Arih1,Serpine2,Siah2,Tmub1,Lgmn,Dcaf12,Rnf144b,Rps27a,Bag3,Ubxn1,Sumo1,Trib3,Herpud1,Rnf7,Wwtr1,Dcaf11,Clpx,Ube4b,Trpc4ap,Oaz2,Ddit3,Dedd,Gabarap,Snx3,Ubap1l,Hpse,Glmn,Ctnnb1,Trim32,Prickle1,Hspa1a,Chmp7,Psmd4,Snx33,Ube2a,Klhl8,Sdf2l1,Rspry1,Fzr1,Vps37…	0.319624
GOBP_MATERNAL_PROCESS_INVOLVED_IN_FEMALE_PREGNANCY	1.72888e-05	0.000477283	0.57561	0.583986	2.10613	44	Stc2,Bsg,Ndp,Junb,Lif,Ppard,Men1,Dedd,Stc1,Cited2,Ube2a,Ctsb,Rgs2,Tmed2,Nr2f2,Adcy7,Epor,Apol8	0.409091
GOBP_CELLULAR_RESPONSE_TO_EXTERNAL_STIMULUS	1.79202e-05	0.000492933	0.57561	0.364867	1.72666	248	Bnip3,Tbl2,Hspa8,Xbp1,Slc2a1,Ulk1,Prkab2,Map3k1,Igf1r,Atf3,Cdkn1a,Atf4,Bmt2,Max,Hspa5,Sesn2,Mapk3,Klf10,Foxo3,Jmy,Bag3,Tfeb,Slc38a2,Gabarap,Fas,Rraga,Slc1a2,Casp8,Nfe2l2,Ltbr,Kcnj2,Mars1,Hmox1,Mapk8,Ehmt2,Zfyve1,Wipi1,Lamp2,Prkag3,Tle5,Itga2,Asns,Cda,Gas2l1,Pmaip1,Gabarapl1,Tnfrsf1a,Kif26a,Atp2b1,Ptprc,Seh1l,Map3k14,Eng,P2rx7,Upp1,Pim1,Nprl2,Itga4,Casp1,Irf1,Sh3glb1,Myd88,Eif2ak3,Wdr45b,Cyba,Trp5…	0.366935
GOBP_REGULATION_OF_DEFENSE_RESPONSE	1.88313e-05	0.00051614	0.57561	0.320473	1.60048	408	H2-Q2,Lsm14a,Cnot7,Ptpn2,Cd47,Plk2,Ppard,Nfkbiz,Socs3,Hexim1,Crk,Pvr,Il16,Ednrb,Mapk3,Sfpq,Plscr1,Rasgrp1,Pak3,Src,Sema7a,Ptpn1,Lag3,Tspan6,H2-Eb1,Casp8,Nr1h2,Rb1,H2-Q1,Tyrobp,Jak2,Bcl6,Cdk19,Gprc5b,Nfe2l2,Tmsb4x,Dhx9,Cebpb,Nploc4,Agtr1a,Nlrc5,Usp29,Ube2k,Rbm14,Fam3a,Osmr,Birc2,Krt1,Bcr,Ephb2,Ttll12,A2m,Syk,H2-Q7,Cx3cl1,Ccl5,Mapk14,Sirpa,Itga2,Gbp5,Nectin2,Metrnl,Stk39,Sbno2,Tnfrsf1a,Sec14l1,Rps1…	0.433824
GOBP_GLAND_DEVELOPMENT	1.89446e-05	0.000517391	0.57561	0.342397	1.66083	316	Neurl1a,Vegfa,Xbp1,Fgf2,Ccnd1,Kdm5b,Stat6,Cdkn1b,Pten,Cav1,Plxnd1,Jarid2,Zbtb7b,Serpine2,Mapk3,Lmo4,Hk2,Zbtb1,Bax,Pygo2,Nme1,Cited2,Ddr1,Src,Ctnnb1,Creb1,Arid5b,Acadm,Ephb3,Map2k1,Jak2,Mmp2,Cebpg,Cebpb,Aldh1a3,Hmox1,Bmpr1a,Lrp5,Cdc42,Insm1,Prkcsh,Jun,Cela1,Cul3,Irf6,Socs2,Smad4,Itga2,Ptcd2,Sulf1,Epha2,Upf2,Tgm2,Cpt1a,Prox1,Thra,Mdk,Cebpa,Isl1,Igfbp5,Msn,Pcna,Arhgap5,Pax6,Fgf10,Cflar,Atp7a,Zfp703,…	0.332278
GOBP_CELL_CELL_ADHESION	1.91867e-05	0.000522138	0.57561	0.284014	1.47564	672	Vegfa,Bsg,Xbp1,Tnfsf9,Ptpn2,Cd47,Pkp2,Igfbp2,Ppia,Nfkbiz,Cav1,Pvr,Baiap2l1,Zbtb7b,Serpine2,Nf2,H2-Ab1,Jak3,Foxo3,Pdpn,Rhoa,Zbtb1,Igsf11,Clic1,Podxl,Golph3,Cdh13,Rasgrp1,Cited2,H2-Aa,Glmn,Src,Cd74,Ctnnb1,Lag3,H2-Eb1,Cxcl13,Zfp36l1,Ephb3,Jak2,Nr4a3,Bcl6,Myo10,Pcdhb4,Adgrl1,L1cam,Dusp22,Amigo2,Itga1,Pcdh20,Cebpb,Cd86,Cblb,Sparcl1,Metap1,Selplg,Flot1,Rab10,Pcdh1,Tmod3,Dusp3,H2-DMb1,Anxa2,Fblim1,H2-DM…	0.370536
GOBP_REGULATION_OF_VASCULATURE_DEVELOPMENT	1.96252e-05	0.000532178	0.57561	0.370184	1.73021	223	Adm,Adm2,Vegfa,Egln1,Xbp1,Fgf2,Pgk1,Pde3b,Pkm,Stat3,Rock2,Plk2,Efna3,Plxnd1,Hk2,Kdr,Ctnnb1,Sema6a,Cxcl13,Nfe2l2,Cnmd,Foxj2,Adamts1,Cxcl10,Hmox1,Niban2,Spred1,Creb3l1,Krt1,Dcn,Cela1,H2-Q7,S100a1,Sulf1,Itgax,Btg1,Epha2,Smad1,Cldn5,Cxcr4,Mdk,Eng,Isl1,Ccr2,Cdh5,Cx3cr1,Rras,Ecscr,Rhob,Gab1,Hspb1,Mydgf,Ddah1,Cd34,Foxo4,Rock1,Mapk7,Hgs,Sirt1,Gtf2i,Apela,Ctsh,Adgrb2,Tspan12,F3,Sp100	0.295964
GOBP_NEGATIVE_REGULATION_OF_LEUKOCYTE_CELL_CELL_ADHESION	2.00594e-05	0.000542029	0.57561	0.481377	1.97593	85	Ptpn2,Zbtb7b,Jak3,Glmn,Cd74,Lag3,H2-Eb1,Bcl6,Dusp22,Cebpb,Cd86,Cblb,Dusp3,Ripor2,H2-Q7,Vsir,Pawr,Prkar1a,Mdk,Ndfip1,Fcgr2b,Irf1,Lrrc32,Fgl2,Laptm5,Ptpn6,Loxl3,Nrarp,Arg1,Itch,Nckap1l,Zc3h12a,Peli1,Klf4,Smad7,Cd274,Arg2,Anxa1,Rc3h2,Hmgb1,Il2,Cbfb,Gpnmb,Prnp,Runx1,Tnfrsf21	0.541176
GOBP_REGENERATION	2.02921e-05	0.000546388	0.57561	0.426132	1.87795	134	Adm,Ulk1,Rtn4rl2,Igf1r,Ccnd1,Cdkn1a,Ppard,Cdkn1b,Pten,Ptgfrn,Ppp3ca,Ndel1,Kremen1,Map2k1,Jak2,Nr4a3,Mmp2,Cebpb,Hmox1,Gfap,Lcp1,Jun,Upf2,Rtn4rl1,Inpp5f,Ptprs,Cd9,Cpt1a,Mdk,Kpna1,Isl1,Cd81,Ptpn12,Yap1,Pcna,Akirin1,Fgf10,Dusp10,Cflar,Mtpn,Dag1,Cspg5,Cpq,Myc,Notch1,Nrep,Hopx,Ctnna1,Elavl4	0.365672
GOBP_REGULATION_OF_CELLULAR_CARBOHYDRATE_METABOLIC_PROCESS	2.06444e-05	0.000553923	0.57561	0.448553	1.92028	111	Ddit4,Ppp1r3g,Pdk1,Pgam1,Gnb3,Gck,Ppp1r3c,Ppp1r3b,Pgp,Stat3,Ptpn2,Pdk3,Sesn2,Midn,Cry1,Src,Gckr,Acadm,Ppp1cb,P2ry6,Fam3a,Arpp19,Adipor1,Prkn,Irs1,Plek,Pmaip1,Ppp1ca,Mlycd,Pth1r,Dgat2,Wdr5,Trp53,Ddb1	0.306306
GOBP_REGULATION_OF_OXIDATIVE_STRESS_INDUCED_INTRINSIC_APOPTOTIC_SIGNALING_PATHWAY	2.10381e-05	0.000561441	0.57561	0.680164	2.17487	26	P4hb,Ppia,Sfpq,Nfe2l2,Mcl1,Prkn,Park7,Nol3,Hspb1,Mapk7,Pink1,Sirt1,Gpx1,Trem2,Hif1a	0.576923
GOBP_CELLULAR_RESPONSE_TO_PEPTIDE_HORMONE_STIMULUS	2.11244e-05	0.000561441	0.57561	0.366852	1.71892	233	Bcar1,Xbp1,Gck,Igf1r,Ccnd3,Pde3b,Pkm,Stat3,Rock2,Ptpn2,Stat6,Errfi1,Socs3,Slc27a4,Max,Cav1,Crk,Baiap2l1,Zbtb7b,Pip4k2a,Jak3,Trib3,Grb10,Men1,Ndel1,Src,Ptpn1,Mgarp,Rb1,Zfp36l1,Eef2k,Jak2,Nr4a3,Nfe2l2,Mars1,Agtr1a,Adipor1,Sh2b2,Rab10,Cav2,Irs1,Socs2,Shc1,Gnai2,Atp2b1,Fer,Insig2,Syap1,Ahcyl1,Baiap2,Rab8a,Hdac5,Cdk4,Gpr21,Phip,Plat,Grb7,Car2,Cyba,Ncoa5,Nampt,Ptpra,Cflar,Gab1,Uso1,Ywhag,Foxo4,Rock1,Pi…	0.296137
GOBP_POSITIVE_REGULATION_OF_PROTEIN_PHOSPHORYLATION	2.12917e-05	0.000561441	0.57561	0.299818	1.52909	542	Neurl1a,Vegfa,Vldlr,Dipk2a,Mif,Fgf2,Lif,Ccnd3,Ccnd1,Rock2,Nab2,Cdkn1a,Ppia,Btc,Cdkn1b,Caprin2,Cav1,Ednrb,Hspa2,Mapk3,Stradb,Rhoa,Gdf11,Fxr2,Kdr,Rasgrp1,Fas,Camk1,Src,Akap9,Cd74,Ddx3x,Sema7a,Ptpn1,Mob2,Fxr1,H2-Eb1,Inha,Calca,Ralbp1,Map2k1,Jak2,Gprc5b,Tmem119,Rplp1,Cd86,Ube2k,Daxx,Bmpr1a,Adrb2,Rac1,Calm3,Map2k3,Flot1,Agap2,Kif14,Pfn2,Dock7,Crebl2,Hras,Erp29,Acsl1,Syk,Sqstm1,Cx3cl1,Ccl5,Smad4,Adam9,…	0.322878
GOBP_PROTEIN_MODIFICATION_BY_SMALL_PROTEIN_CONJUGATION	2.11462e-05	0.000561441	0.57561	0.285453	1.49409	747	Neurl1a,Rnf145,Klhl36,Rnf126,Hspa1b,Rnf19a,Npepps,Spsb2,Dnaja1,Per2,Ppia,Siah3,Marchf9,Ube2j1,Ube2o,Phf23,Pten,Socs3,Rnf217,Hspa5,Rnf181,Cav1,Klhl2,Mdm2,Tnfaip1,Ube2q2,Arih1,Siah2,Bcor,Dcaf12,Btbd1,Trim28,Rnf144b,Rps27a,Rnf208,Cry1,Ubxn1,Sumo1,Trib3,Herpud1,Rnf7,Wwtr1,Dcaf11,Socs7,Trim59,Bub1b,Ube4b,Trpc4ap,Gabarap,Glmn,Klhl9,Thop1,Ube2q1,Vhl,Ctnnb1,Trim32,Prickle1,Hspa1a,Ddx3x,Ube2a,Klhl8,Rspry1…	0.2249
GOBP_SECRETION	2.1238e-05	0.000561441	0.57561	0.284348	1.48501	713	Neurl1a,Adm,Vegfa,Pfkl,H2-Q2,Mif,Xbp1,Ache,Syngr3,Gck,Chd7,Lif,Cry2,Ccnd1,Grk2,Kdm5b,Per2,Ppia,Pdia4,Ppard,Uqcc2,Mctp1,Cav1,Midn,Syt4,Zbtb7b,Serpine2,Ednrb,Tfr2,Arfgap3,Hk2,Cry1,Ppp3ca,Lrrc8a,Snap47,Golph3,Scg2,Cplx3,Nme1,Stc1,Rasgrp1,Dnajc5,Hrh3,Ddr1,Ube2q1,Tpd52,Cd74,Olfm2,Creb1,Syt6,Copa,H2-Eb1,Inha,Nr1h2,Scg5,Slc30a1,H2-Q1,Ier3ip1,Washc3,Mon1a,Neurod1,Jak2,Nr4a3,Cd38,Llgl1,Glud1,Mia2,Cyb5r4,H…	0.298738
GOBP_ANTIGEN_PROCESSING_AND_PRESENTATION_OF_EXOGENOUS_PEPTIDE_ANTIGEN	2.30937e-05	0.000602722	0.57561	0.665321	2.167	28	H2-Q2,H2-Ab1,Lgmn,H2-Aa,Cd74,H2-Eb1,H2-Q1,Ctss,H2-DMb1,H2-DMa,H2-Q7,Ctse,H2-T23,Fcgr2b,Fcer1g,B2m,Tap1	0.607143
GOBP_PEPTIDYL_AMINO_ACID_MODIFICATION	2.30604e-05	0.000602722	0.57561	0.265748	1.41062	1029	Neurl1a,Vegfa,Egln1,Jmjd6,Eid1,P4ha1,Ddit4,Mif,Ero1a,P4ha2,Egln3,Plod2,Clk1,Ulk1,Pbxip1,Mllt3,Gapdh,Igf1r,Lif,Cnot7,Zfyve28,Rock2,Grk2,Ptpn2,Arid5a,P4hb,Pdk3,Plk2,Ppia,Btc,Errfi1,Ruvbl2,Oxsr1,Ube2j1,Agbl5,Ndnf,Kdm3a,Rlf,Pten,Socs3,Naa35,Caprin2,Cav1,Rps6ka2,Jarid2,Mdm2,Nf2,Bcor,Mapk3,Ttll5,Smyd2,Per1,Trim28,Kmt2e,Jak3,Sumo1,Kdr,Bax,Mettl21a,Kat8,Pygo2,Men1,Kdm6a,Acvr1b,Ldb1,Ddr1,Clk4,Sbk1,Ostc,Vp…	0.237123
GOBP_RESPONSE_TO_LIGHT_INTENSITY	2.30737e-05	0.000602722	0.57561	-0.75996	-2.2165	16	Rs1,Gnat1,Rgs9,Slc24a1,Gnb5,Prph2,Akt2	0.4375
GOBP_REGULATION_OF_CELLULAR_LOCALIZATION	2.34987e-05	0.000609513	0.57561	0.282089	1.47082	703	Bnip3l,Npepps,Kcnab2,Chd7,Ppp1cc,Spidr,Lif,Dnaja1,Rock2,Tcp1,Siah3,Ppard,Ube2j1,Pten,Nsun2,Cav1,Sesn2,Lamtor5,B3gat3,Tnnt2,Nf2,Pkig,Mapk3,Trim28,Bag3,Sumo1,Bax,Wwtr1,Pdcd5,Cxcl9,Cct4,Oaz2,Ndel1,Ipo5,Snx3,Rhou,Camk1,Src,Ctnnb1,Snx33,Sar1a,Ptpn1,H2-Eb1,Pls1,Grin1,Pde4d,Rb1,Zfp36l1,Tyrobp,Map2k1,Jak2,Numb,Hmgn3,Nup62,Dhx9,Picalm,P2ry6,Tnnc1,Ubl5,Cxcl10,Cnst,Hmox1,Mapk8,Pcm1,Arih2,Mtcl1,Rhog,Sumo2,Lr…	0.300142
GOBP_DETECTION_OF_ABIOTIC_STIMULUS	2.35133e-05	0.000609513	0.57561	-0.426463	-1.86645	106	Crb1,Atp8a2,Rs1,Tulp1,Sag,Gnat1,Opn1mw,Unc119,Reep6,Rho,Pdc,Cacna1f,Cngb1,Pde6b,Abca4,Grk1,Prph2,Grk4,Rom1,Rgs9bp,Cds1,Cep250,Adgrv1,Piezo1,Cacna2d4,Csrp3,Guca1a,Rp1,Mmp24,Gucy2e,Gucy2f,Trpm3,Cabp4,Slc24a2,Pde6c	0.330189
GOBP_EPITHELIAL_CELL_PROLIFERATION	2.46913e-05	0.000637886	0.57561	0.347261	1.66785	293	Vegfa,Xbp1,Fgf2,Ccnd1,Stat3,Kdm5b,Stat6,Errfi1,Ppard,Cdkn1b,Pten,Cav1,Ednrb,Kdr,Bax,Lgr5,Scg2,Cdh13,Pygo2,Men1,Nme1,Ctnnb1,Btbd10,Rb1,Zfp36l1,Map2k1,Nr4a3,Cnmd,Nme2,Cebpb,Agtr1a,Hmox1,Bmpr1a,Cdc42,Marveld3,Cav2,Dll4,Jun,Sav1,Hras,Ift57,Mmp14,Irf6,Sulf1,Epha2,Nr2f2,Prox1,Mdk,Egr3,Fst,Isl1,Igfbp5,Itga4,Yap1,Adam17,Mmrn2,Vip,B2m,Zfp36,Acvr2a,Pax6,Cyba,Fgf10,Dusp10,Cflar,Atp7a,Egfl7,Zfp703,Mydgf,Cd34…	0.354949
GOBP_POSITIVE_REGULATION_OF_HYDROLASE_ACTIVITY	2.50484e-05	0.000644934	0.57561	0.310282	1.56145	442	Vegfa,Fam162a,Egln3,Fgf2,Prelid1,Uaca,Stat3,Rock2,Dock6,Rgs16,Dlc1,Efna3,Ppp1r15a,Slc27a4,Aph1a,Cav1,Crk,Lgmn,Rhoa,Bax,Clpx,Pdcd5,Mtch1,Ndel1,Rasgrp1,Rgl1,Arhgap29,Fas,Pcolce,Hspa1a,Ddx3x,Cxcl13,Gna13,Grin1,Casp8,Nr1h2,Ralbp1,Tbc1d10a,Jak2,Sipa1l2,Hspe1,Itga1,Picalm,P2ry6,Cd86,Cdkl5,Arf4,Agtr1a,Snx18,Mapk8,Rhog,Calm3,Arhgap45,Acer2,Cav2,Psenen,Dock7,Hras,Tbc1d14,Bcr,Ift57,Pip5k1a,Ralgps2,Syk,Cx3c…	0.28733
GOBP_ENDOTHELIAL_CELL_MIGRATION	2.52227e-05	0.000647242	0.57561	0.39067	1.78167	186	Gpi1,Vegfa,Bcar1,Fgf2,Edn2,Rock2,Plk2,Pten,Plxnd1,Lgmn,Rhoa,Kdr,Ptp4a3,Scg2,Cdh13,Stc1,Cxcl13,Nfe2l2,Tmsb4x,Hmox1,Rac1,Spred1,Map2k3,Dll4,Dcn,Mapk14,Epha2,Sh3bp1,Nr2f2,Csnk2b,Prox1,Svbp,Egr3,Gipc1,Cdh5,Hdac5,Rras,Adam17,Mmrn2,Paxip1,Rhob,Hspb1,Pik3ca,Efnb2,Tgfb1,Sirt1,Notch1,Nrp2,Tgfbr1,Sp100,P2rx4,Srf,Jup,Gpx1,Zc3h12a,Edn1,Apoe,Nr2e1,Atoh8,Foxp1,Hif1a,Loxl2,Klf4,Itgb1bp1,Pxn,Pdcd10,Calr,Gata3,Ac…	0.370968
GOBP_CELL_ACTIVATION_INVOLVED_IN_IMMUNE_RESPONSE	2.54746e-05	0.00065152	0.57561	0.385213	1.76401	193	H2-Q2,Xbp1,Stat3,Stat6,Nfkbiz,Zbtb7b,Bcl3,Jak3,Rasgrp1,Cd74,Ly9,H2-Eb1,H2-Q1,Tyrobp,Nr4a3,Bcl6,Cd86,Hmox1,Lcp1,H2-DMb1,Bcr,Irf8,Syk,S100a13,Itm2a,Itgb2,Itgal,Sbno2,Rac2,Itgam,Fer,Ptprc,Mdk,Il6ra,Cracr2a,Coro1a,Ndfip1,Lamp1,Relb,Cd81,Ccr2,Cx3cr1,Stx4a,Fcgr2b,Lfng,Myb,Paxip1,Chga,Myd88,Kmt5b,Fcer1g,Fgl2,Lgals1,Trp53,Ptpn6,Atp7a,Cd84,Trex1,Dock2,Loxl3,Lef1,Rorc,Vamp8,Dysf,Tgfb1,Tfrc,Lyn,Slc11a1,Lat2…	0.466321
GOBP_MEMBRANE_INVAGINATION	2.56197e-05	0.000653045	0.57561	0.534476	2.06983	62	Rhoa,Clcn3,Snx3,Spire1,Snx33,Spire2,Snx18,Rac1,Rhog,Ighm,Cdc42,Ighg3,Fcho2,Itgb2,Itga2,Rhobtb2,Bin2,Sh3bp1,Rac2,Igkc,Itgam,Arf1,Arhgap25,Ighg2c,Fcgr2b,Ighg2b,Cd36,Chmp2a,Aif1,Igha,Hgs,Gulp1,Rab31,Nckap1l,Trem2	0.564516
GOBP_NEGATIVE_REGULATION_OF_NEURON_DEATH	2.58065e-05	0.000653451	0.57561	0.386925	1.75636	173	Gpi1,H2-Q2,Atf4,Sncb,Ndnf,Gbe1,Lgmn,Rhoa,Bax,Chl1,Hyou1,Dnajc5,Nfatc4,Ctnnb1,Btbd10,H2-Q1,Jak2,Nr4a3,Cebpb,Hmox1,Prkn,Agap2,Kif14,Jun,Hras,Nes,Cited1,Cx3cl1,Unc5b,Mdk,Bok,Coro1a,Isl1,Faim2,Rack1,Bdnf,Cx3cr1,Fzd1,Psmc1,Il6st,Chga,Set,Park7,Mt3,Map3k12,Tyro3,En2,Chmp4b,Cd34,Rock1,Grik2,Pik3ca,Rasa1,Ptprz1	0.312139
GOBP_POSITIVE_REGULATION_OF_TRANSPORT	2.57623e-05	0.000653451	0.57561	0.280786	1.46674	716	Vegfa,H2-Q2,Mif,Xbp1,Npepps,Ache,Prelid1,Syngr3,Gck,Atf4,Grk2,Cd47,Pkp2,Ppia,Ppard,Cd151,Cav1,B3gat3,Syt4,Cd63,Ednrb,Hspa2,Trim28,Jak3,Tfr2,Bag3,Sumo1,Bax,Ppp3ca,Lrrc8a,Pdcd5,Cxcl9,Golph3,Oaz2,Stc1,Ipo5,Rhou,Camk1,Src,Akap9,Creb1,Sar1a,H2-Eb1,Inha,Slc1a2,Grin1,Nr1h2,H2-Q1,Ier3ip1,Eef2k,Jak2,Nr4a3,Kcne2,Cd38,Nfe2l2,Tmsb4x,Kcnj2,Glud1,Dhx9,P2ry6,Cebpb,Gipr,Ubl5,Cxcl10,Cnst,Lman2,Mapk8,Pcm1,Arih2,Ad…	0.314246
GOBP_NEURAL_PRECURSOR_CELL_PROLIFERATION	2.59091e-05	0.000653883	0.57561	0.433979	1.89324	123	Vegfa,Fgf2,Tead3,Neurod4,Nf2,Foxo3,Rhoa,Adgrg1,Ctnnb1,Nap1l1,Trnp1,Numb,Pcm1,Bloc1s2,Numbl,Insm1,Rab10,Kif14,Dll4,Dock7,Nes,Cx3cl1,Gnai2,Prox1,Mdk,Dmrta2,Cx3cr1,Pax6,Ilk,Trp53,Ryk,Lef1,Pou3f2,Ptprz1,Notch1,Ctnna1,Lyn,Fzd3,Atf5,Ephb1,Ascl1,Frs2,Nr2e1,Lims2,Hif1a	0.365854
GOBP_POSTTRANSCRIPTIONAL_REGULATION_OF_GENE_EXPRESSION	2.72353e-05	0.000682847	0.57561	0.312227	1.57502	458	Neurl1a,Eif1b,Eif1,Gapdh,Lsm14a,Cnot7,Caprin1,Dio2,Pkm,Stat3,Rock2,Alkbh5,Atf4,Per2,Limd1,Qki,Ppp1r15a,Uqcc2,Caprin2,Nsun2,Cav1,Sesn2,Rpl38,Bcl3,Ptcd3,Per1,Foxo3,Noct,Paip2,Rhoa,Fxr2,Rpl26,Ppp3ca,Eif4ebp1,Samd4,Rps4x,Srrt,Rps14,Ddx3x,Ythdf1,Fxr1,Bzw1,Rbm4b,Zfp36l1,Map2k1,Cnot6,Nanos1,Samd4b,Eif2s3x,Ilf3,Mapkapk2,Dhx9,Rplp1,Eif5b,Sarnp,Rgs2,Metap1,Eif3e,Dapk3,Paip2b,Dgcr8,Ddx25,Rps6ka3,Traf5,Cnot6…	0.290393
GOBP_ORGANONITROGEN_COMPOUND_BIOSYNTHETIC_PROCESS	2.72295e-05	0.000682847	0.57561	0.249679	1.34587	1358	Neurl1a,Ak4,Mthfd1l,Eif1b,Gls2,Adk,Eif1,Plod2,Eno1,Ulk1,Pdk1,Eif4a1,Gapdh,Lsm14a,Cnot7,Caprin1,Dio2,Aldoa,Pkm,Stat3,Rock2,Atf4,Per2,Pdk3,Elovl2,Ube2j1,Qki,Gcnt4,Rpl36a,Ppp1r15a,Guk1,Uqcc2,Caprin2,Rpsa,Sesn2,B3gat3,Rpl38,Slc1a3,Urod,St8sia1,Bcl3,Mrps21,Ptcd3,Mlec,Per1,Rps27a,Plscr1,Jak3,Foxo3,Noct,Paip2,Rhoa,Slc35b2,Chac1,Atg16l2,Fxr2,Rpl26,Elovl4,Paics,Eif4ebp1,Golph3,Sat1,Uck2,Samd4,Galnt7,Rps4x…	0.282769
GOBP_RESPONSE_TO_AXON_INJURY	2.74585e-05	0.000686193	0.57561	0.510002	2.00554	71	Bnip3,Fgf2,Rtn4rl2,Igf1r,Pten,Dpysl3,Max,Bax,Ndel1,Kremen1,Tyrobp,Map2k1,Jak2,Mmp2,Gipr,Jun,P2ry12,Rtn4rl1,Inpp5f,Ptprs,Isl1,Aif1,Dag1,Cspg5,Pcsk1,Nrep,Ctnna1,Lyn,Arg1,P2rx4,Flrt3,Trem2,Map1b,Plcg2,Klf4	0.492958
GOBP_FACE_DEVELOPMENT	2.88365e-05	0.000718283	0.57561	0.618045	2.14981	38	Chd7,Tiparp,Mapk3,Arid5b,Map2k1,Mmp2,Aldh1a3,Plekha1,Csrnp1,Ski,Cldn5,Rras,Lef1,Mkks,Asph,Rarg,Zfand5,Ankrd11,Srf	0.5
GOBP_FRUCTOSE_6_PHOSPHATE_METABOLIC_PROCESS	2.90323e-05	0.000720812	0.57561	0.861859	2.04439	9	Pfkl,Hk1,Pfkp,Hk2	0.444444
GOBP_NEGATIVE_REGULATION_OF_RECEPTOR_SIGNALING_PATHWAY_VIA_JAK_STAT	3.00385e-05	0.00074338	0.57561	0.709046	2.1876	22	Ptpn2,Socs3,Cav1,Nf2,Bcl3,Vhl,Neurod1,Adipor1,Socs2,Inpp5f,Ppp2ca,Hgs,Gbp7	0.590909
GOBP_RESPONSE_TO_METAL_ION	3.05462e-05	0.000753507	0.557332	0.347657	1.66813	281	Gpi1,Bnip3,Bsg,Junb,Slc41a1,Ndrg1,Ccnd1,Atf4,Igfbp2,Cdkn1b,Hspa5,Cav1,Tnnt2,Syt4,Jund,Mapk3,Lgmn,Plscr1,Tfr2,Fosb,Cuta,Sumo1,Ppp3ca,Nptx1,Nfatc4,Creb1,Syt6,Casp8,Slc30a1,Eef2k,Nfe2l2,Bace1,Tnnc1,Gipr,Hmox1,Mapk8,Cpne6,Daxx,Syt3,Calm3,Prkn,Ppp2cb,Jun,Kcnk3,Pef1,Adam9,Trpm2,Ahcyl1,Hvcn1,Cebpa,Tfap2a,P2rx7,Clic4,Hpca,Ppp1ca,Adcy7,Neurod2,Ncf1,Ppp2ca,Pgam2,Pcna,Slc30a3,Cpne7,Syt11,Park7,Mt3,Eif2ak3,B…	0.348754
GOBP_NADH_REGENERATION	3.11435e-05	0.000765769	0.557332	0.83334	2.09189	11	Pfkl,Eno1,Gck,Hk1,Pfkp,Hk2	0.545455
GOBP_CELLULAR_RESPONSE_TO_MECHANICAL_STIMULUS	3.12535e-05	0.000766012	0.557332	0.551734	2.08999	54	Bnip3,Slc2a1,Map3k1,Igf1r,Mapk3,Bag3,Slc38a2,Fas,Casp8,Ltbr,Kcnj2,Mapk8,Itga2,Tnfrsf1a,Map3k14,Eng,Casp1,Irf1,Myd88,Cyba,Mtpn,Dag1	0.407407
GOBP_RESPONSE_TO_STEROID_HORMONE	3.1538e-05	0.000770515	0.557332	0.35707	1.70031	258	Gpi1,Adm,Ddit4,Hspa1b,Hspa8,Igf1r,Cry2,Ccnd1,Atp1a1,Igfbp2,Errfi1,Ppard,Kdm3a,Sstr3,Cav1,Per1,Foxo3,Fosb,Rhoa,Cry1,Pgrmc2,Stc1,Cbx3,Src,Hspa1a,Ptges3,Mgarp,Sox30,Zfp36l1,Jak2,Nr4a3,Cd38,Daxx,Calm3,A2m,Hnrnpu,Sstr2,Pappa,Rpl27,Rbfox2,Eif4e,Adam9,Atp2b1,Mdk,Eng,Isl1,Yap1,Pcna,Acvr1,Plat,Tfap4,Strn3,Park7,Zfp36,Cyba,Sgk1,Cflar,Aif1,Paqr7,Zfp366,Pcsk1,Hdac1,Zmiz1,Pik3ca,Ppp1r9b,Ncoa4,Sdc1,Tgfb1,Cnot2…	0.290698
GOBP_REGULATION_OF_NERVOUS_SYSTEM_DEVELOPMENT	3.16572e-05	0.000770964	0.557332	0.329311	1.63503	375	Neurl1a,Vegfa,Bhlhe40,Ulk1,Chd7,Ppp1cc,Bhlhe41,Lrrc24,Lif,Caprin1,Per2,Pten,Caprin2,Plxnd1,Syt4,Prtg,Serpine2,Nf2,Tpbg,Ppp3ca,Ndel1,Pak3,Srrt,Hey2,Lrrtm2,Nfatc4,Ctnnb1,Trim32,Sema7a,Nap1l1,Hey1,Sema6a,Sox8,Ephb3,Eef2k,Map2k1,Numb,L1cam,Amigo2,Hes6,Cdkl5,Pcm1,Bmpr1a,Gfap,Numbl,Kif14,Dll4,Dock7,Ephb2,Cx3cl1,Ski,Itgax,Ist1,Ptprs,Map6,Tgm2,Lrrn3,Dbnl,Cxcr4,Prpf19,Mdk,Dmrta2,Brinp1,Baiap2,Bdnf,Nlgn3,C…	0.322667
GOBP_DEMETHYLATION	3.18105e-05	0.000772238	0.557332	0.547992	2.06821	53	Jmjd6,Kdm4b,Ppme1,Kdm6b,Alkbh5,Kdm5b,Kdm2a,Kdm3a,Jarid2,Trim28,Kdm5c,Kdm6a,Usp9x,Phf8,Kdm7a,Kdm1b,Fbxl19,Apobec3	0.339623
GOBP_CELLULAR_RESPONSE_TO_CORTICOSTEROID_STIMULUS	3.33651e-05	0.000807415	0.557332	0.55995	2.06531	49	Ddit4,Igf1r,Errfi1,Sstr3,Foxo3,Stc1,Cbx3,Zfp36l1,Jak2,Hnrnpu,Sstr2,Eif4e,Atp2b1,Isl1,Acvr1,Plat,Tfap4,Zfp36,Sgk1,Cflar	0.408163
GOBP_REGULATION_OF_CARBOHYDRATE_METABOLIC_PROCESS	3.34782e-05	0.000807595	0.557332	0.413433	1.83436	141	Ddit4,Ppp1r3g,Pdk1,Pgam1,Gnb3,Gck,Ppp1r3c,Ppp1r3b,Pgp,Stat3,Ptpn2,Pdk3,Prxl2c,Sesn2,Midn,Cry1,Src,Gckr,Acadm,Ppp1cb,P2ry6,Fam3a,Arpp19,Entpd5,Adipor1,Prkn,Irs1,Plek,Pmaip1,P2rx7,Ppp1ca,Mlycd,Pth1r,Dgat2,Wdr5,Trp53,Ddb1,Trex1,Prkag2,Rorc,Tgfb1,Myc,Sirt1,Ogt,Ppp4r3b,Ranbp2,Prkag1,Usp7,Arl2,Git1	0.35461
GOBP_REGULATION_OF_T_CELL_DIFFERENTIATION	3.5184e-05	0.000846076	0.557332	0.450295	1.9053	103	Xbp1,Prelid1,Tnfsf9,Ptpn2,Nfkbiz,Zbtb7b,Jak3,Foxo3,Rhoa,Zbtb1,Rasgrp1,Cyp26b1,Cd74,Lag3,H2-Eb1,Bcl6,Cd86,Syk,H2-Q7,Vsir,Ptprc,Sos2,Mdk,Egr3,Pnp2,Ccr2,Myb,Irf1,Fgl2,Dusp10,Sash3,Loxl3,Lef1,Zmiz1,Nrarp,Gli2,Prkcz,Nckap1l,Zc3h12a,Gata3,Smad7,Tgfbr2,Tcf7,Anxa1,Rc3h2,Hmgb1,Il2,Cbfb,Ambra1,Runx1	0.485437
GOBP_T_CELL_ACTIVATION_INVOLVED_IN_IMMUNE_RESPONSE	3.5437e-05	0.000849488	0.557332	0.51659	2.0138	67	Stat3,Stat6,Nfkbiz,Zbtb7b,Bcl3,Jak3,Cd74,Ly9,H2-Eb1,Bcl6,Cd86,Lcp1,H2-DMb1,Itgal,Mdk,Il6ra,Cracr2a,Relb,Cd81,Fcgr2b,Myb,Fcer1g,Fgl2,Trp53,Atp7a,Loxl3,Lef1,Rorc,Slc11a1,Prkcz,Nckap1l,Zc3h12a,Foxp1,Gata3,Smad7,Anxa1,Rc3h2,Hmgb1,Il2,Apbb1ip	0.597015
GOBP_POSITIVE_REGULATION_OF_TRANSFERASE_ACTIVITY	3.56264e-05	0.00085136	0.557332	0.310284	1.56898	469	Neurl1a,Vegfa,Vldlr,Dipk2a,Mif,Ppp1r3g,Fgf2,Igf1r,Ccnd3,Ccnd1,Nab2,Cdkn1a,Tcp1,Ppia,Btc,Cdkn1b,Pten,Mapk3,Lmo4,Stradb,Rhoa,Trib3,Kdr,Cct4,Rasgrp1,Ddr1,Camk1,Src,Cd74,Ctnnb1,Ddx3x,Ptges3,Ptpn1,Mob2,H2-Eb1,Fzr1,Calca,Ephb3,Map2k1,Jak2,Gprc5b,Rplp1,Cd86,Ube2s,Daxx,Bmpr1a,Adrb2,Calm3,Cdc42,Map2k3,Agap2,Kif14,Irs1,Hras,Erp29,Ephb2,Acsl1,Syk,Ccl5,Zfp622,P2ry12,Adam9,Epha2,Rps3,Mrnip,Ptprc,Syap1,Lcp2,Pr…	0.311301
GOBP_MUSCLE_ORGAN_DEVELOPMENT	3.62354e-05	0.000863216	0.557332	0.353744	1.66923	243	Neurl1a,Xbp1,Chd7,Maff,Lif,Atf3,Sap30,Pkp2,Uqcc2,Cav1,Tnnt2,Btbd1,Rhoa,Myl6,Ppp3ca,Cited2,Cyp26b1,Hey2,Ctnnb1,Creb1,Fxr1,Arid5b,Zfp609,Rb1,Sox8,Tnnc1,Cxcl10,Niban2,Bmpr1a,Eid2,Flot1,Cav2,Dll4,Ripor2,Mapk14,Ski,Smad4,Ptcd2,Mef2d,Neb,Nr2f2,Zbtb18,Rcan1,Prox1,Fgfrl1,Cfl2,Egr3,Dmrta2,Cops2,Eng,Tcf12,Isl1,Fzd1,Acvr1,S1pr1,Akirin1,Kmt5b,Vamp5,Igsf8,Cflar,Mtpn,Myl6b,Dag1,Lef1,Foxo4,Ryr1,Speg,Prr14,Tgfb1…	0.312757
GOBP_CELLULAR_PROTEIN_CATABOLIC_PROCESS	3.73649e-05	0.000887359	0.557332	0.27887	1.45788	726	Bnip3,Rnf126,Bnip3l,Hspa1b,Zranb1,Rnf19a,Xbp1,Ankzf1,Spsb2,Ccdc115,Siah3,Ube2j1,Lonp1,Pten,Rnf217,Hspa5,Cav1,Mdm2,Tnfaip1,Arih1,Siah2,Tmub1,Lgmn,Dcaf12,Rnf144b,Rps27a,Ubxn1,Sumo1,Trib3,Herpud1,Rnf7,Wwtr1,Dcaf11,Clpx,Ube4b,Trpc4ap,Ddit3,Gabarap,Ubap1l,Glmn,Ctnnb1,Trim32,Prickle1,Hspa1a,Chmp7,Psmd4,Ube2a,Klhl8,Sdf2l1,Rspry1,Fzr1,Vps37d,Fbxl5,Casp8,Usp9x,Kcne2,Nfe2l2,Ctsb,Ubb,Nploc4,Nedd8,Cul1,Maea,…	0.337466
GOBP_GRANULOCYTE_MIGRATION	4.07344e-05	0.000961406	0.557332	0.470609	1.93288	86	Bsg,Edn2,Ppia,Mapk3,Cxcl9,Scg2,Cd74,Cxcl13,Ppib,Itga1,Cd300c2,Cxcl10,Rac1,Rhog,Ripor2,Syk,Cx3cl1,Ccl5,Itgb2,Rac2,Csf3r,Ccl12,Mdk,Pde4b,Akirin1,Myd88,Fcer1g,Ccl6,Vav3,Srp54a,Vav1,Jam3,Pip5k1c,Nckap1l,Edn1,Csf1r,Olfm4,Il34,Irak4,Bst1,Anxa1,Gp2,Pik3cg,Itga9,Dpp4,C3ar1,Pik3cd,Ccl2,Jagn1	0.569767
GOBP_RESPONSE_TO_TRANSFORMING_GROWTH_FACTOR_BETA	4.06796e-05	0.000961406	0.557332	0.369	1.71258	207	Ing2,Igf1r,Stat3,Rock2,Snx25,Hspa5,Strap,Cav1,Crk,Pdcd5,Men1,Cited2,Src,Hspa1a,Zfp36l1,Usp9x,Skor2,Dusp22,Bmpr1a,Spred1,Eid2,Cav2,Jun,Cited1,Ski,Smad4,Adam9,Smad1,Cldn5,Mtmr4,Bcl9l,Sdcbp,Gipc1,Eng,Spred2,Cdh5,Cx3cr1,Trim33,Lats2,Itgb5,Acvr1,Adam17,Spry1,Lrrc32,Trp53,Cflar,Hpgd,Zfp703,Apaf1,Rock1,Zmiz1,Mapk7,Tgfb1,Prdm16,Sirt1,Nrep,Zfp36l2,Fkbp1a,Clec3b,Pde3a,Tgfbr1,Col3a1,Arg1,Ppm1a,Snw1,Hsp90ab1…	0.381643
GOBP_ANTIGEN_PROCESSING_AND_PRESENTATION	4.12545e-05	0.000967709	0.557332	0.491636	1.96664	77	H2-Q2,H2-Ab1,Lgmn,H2-Aa,Cd74,Ythdf1,H2-Eb1,Wdfy4,H2-Q1,Rab10,Ctss,H2-DMb1,H2-DMa,H2-Q7,Ctse,Rab33a,Pdia3,Relb,H2-T23,Fcgr2b,Arl8b,Fcer1g,B2m,Tap1,Fgl2,H2-D1,Rab6a,Trex1,Psmb8,Rab5b,Cd68,Ctsh,Slc11a1,Rab32,Ifi30,Ctsd,Trem2	0.480519
GOBP_REGULATION_OF_SMALL_MOLECULE_METABOLIC_PROCESS	4.11728e-05	0.000967709	0.557332	0.352729	1.67803	251	Adm,Ak4,Ddit4,Ppp1r3g,Eno1,Pdk1,Pgam1,Gnb3,Gck,Ppp1r3c,Ppp1r3b,Pgp,Stat3,Ptpn2,Pdk3,Ppard,Slc27a4,Prxl2c,Cav1,Sesn2,Midn,Clybl,Cry1,Trib3,Src,Cd74,Gckr,Acadm,Nr1h2,Nr4a3,Tmsb4x,Ppp1cb,Pank2,Rd3,P2ry6,Apoc1,Fam3a,Arpp19,Entpd5,Adipor1,Prkn,Irs1,Plek,Cda,Slc7a7,Pmaip1,Insig2,Cpt1a,Atcay,Ces1d,Prox1,Fabp5,P2rx7,Hpca,Ppp1ca,Erlin1	0.223108
GOBP_CELLULAR_RESPONSE_TO_CHEMICAL_STRESS	4.15339e-05	0.000971284	0.557332	0.344978	1.65527	281	Bnip3,Hspa1b,Slc2a1,Prdx1,Pdk1,Lrrc8c,Ankzf1,Kdm6b,Dnaja1,Atf4,P4hb,Mgst1,Ppia,Stat6,Errfi1,Oxsr1,Lonp1,Cav1,Sesn2,Mapk3,Sfpq,Foxo3,Ddit3,Fas,Src,Ctnnb1,Hspa1a,Ddx3x,Zfp36l1,Jak2,Nr4a3,Nfe2l2,Crygd,Mmp2,Hmox1,Mapk8,Mcl1,Plekha1,Sumo2,Prkn,Jun,Prdx5,Sirpa,Zfp622,Pawr,Stk39,Fer,Rps3,Trpm2,Relb,Rack1,Mgat3,Ncf1,Stx4a,Pcna,Fzd1,Gpx8,Park7,Mt3,Eif2ak3,Slc4a11,Rhob,Cd36,Trp53,Fxn,Atp7a,Trex1,Nol3,Hspb1…	0.266904
GOBP_HISTONE_MODIFICATION	4.35754e-05	0.00101592	0.557332	0.305775	1.53876	442	Vegfa,Jmjd6,Eid1,Kdm4b,Pbxip1,Ing2,Mllt3,Lif,Kdm6b,Arid5a,Kdm5b,Per2,Kdm2a,Ruvbl2,Ppp4c,Kdm3a,Rlf,Jarid2,Zbtb7b,Jdp2,Bcor,Mapk3,Smyd2,Sfpq,Per1,Kmt2e,Kdm5c,Eed,Kat8,Pygo2,Men1,Kdm6a,Ldb1,Vps72,Morf4l2,Camk1,Ctnnb1,Ube2a,Mideas,Suv39h2,Ing3,Taf12,Jak2,Bcl6,Phf8,Rcor1,Hat1,Ctr9,Mapk8,Rbm14,Ehmt2,Mbd2,Kdm7a,Kdm1b,Nsd1,Fbxl19,Ttll12,Atxn7l3,Ski,Smad4,Smarca5,Prmt8,Pcgf5,Setd1b,Setd5,Kat14,Zfp541,Setd…	0.328054
GOBP_POSITIVE_REGULATION_OF_FAT_CELL_DIFFERENTIATION	4.4097e-05	0.00102485	0.557332	0.542281	2.0442	52	Xbp1,Ppard,Zbtb7b,Noct,Creb1,Zbtb7c,Zfp36l1,Cebpb,Lrp5,Crebl2,Sav1,Hnrnpu,Mapk14,Fndc5,Metrnl,Syap1,Cebpa,Pim1,Tmem64,Gdf3,Medag,Zfp36	0.423077
GOBP_INTEGRIN_MEDIATED_SIGNALING_PATHWAY	4.42264e-05	0.00102485	0.557332	0.468497	1.92307	85	Bcar1,Cd47,Cd63,Src,Sema7a,Itga1,Ccm2,Nme2,Adamts1,Cdc42,Syk,Cul3,Itgb2,Itga2,Itgax,Plek,Adam9,Itgal,Itgam,Itga4,Itgb5,Phactr4,Ilk,Ptpra,Vav3,Fermt3,Loxl3,Vav1,Fn1,Ctnna1,Col3a1,Rcc2,Lims2,Ccn2,Itgb1bp1,Hck,Bst1,Adam10,Lat,Itgb1,Itga9,Ptn,Timp1,Myh9	0.517647
GOBP_MUSCLE_CELL_PROLIFERATION	4.44707e-05	0.00102739	0.557332	0.407341	1.81941	152	Dipk2a,Fgf2,Igf1r,Cdkn1a,Ppard,Cdkn1b,Pten,Naa35,Jarid2,Arid2,Rhoa,Cdh13,Cited2,Hey2,Ctnnb1,Gna13,Jak2,Nr4a3,Mmp2,Foxj2,Adamts1,P2ry6,Hmox1,Bmpr1a,Jun,Sav1,Mapk11,Cx3cl1,Ccl5,Mapk14,Ndrg4,Itga2,Gnai2,Mef2d,Smad1,Prkar1a,Il6ra,Kpna1,Calcrl,Pim1,Npr3,Igfbp5,Gnai3,Yap1,S1pr1,Akirin1,Vip,Myd88,Cyba,Cflar,Hpgd,Aif1,Hdac1,Pik3ca,Tgfb1,Fgf9,Myc,Notch1,Tgfbr1,Map3k5,Gna12,S1pr2,Tbx5,Ephb1,Tcf7l2,Frs2,Edn…	0.453947
GOBP_TRANSFORMING_GROWTH_FACTOR_BETA_RECEPTOR_SIGNALING_PATHWAY	4.46209e-05	0.00102776	0.557332	0.39222	1.75791	161	Ing2,Stat3,Snx25,Hspa5,Strap,Cav1,Men1,Cited2,Src,Hspa1a,Usp9x,Skor2,Dusp22,Bmpr1a,Spred1,Eid2,Cav2,Jun,Cited1,Ski,Smad4,Adam9,Smad1,Cldn5,Mtmr4,Bcl9l,Sdcbp,Gipc1,Eng,Spred2,Cdh5,Trim33,Lats2,Itgb5,Acvr1,Adam17,Spry1,Lrrc32,Trp53,Hpgd,Zfp703,Zmiz1,Tgfb1,Prdm16,Sirt1,Nrep,Fkbp1a,Tgfbr1,Col3a1,Ppm1a,Snw1,Hsp90ab1,Cdkn2b,Lemd3,Pxn,Snx6,Acvrl1,Arrb2,Gcnt2,Npnt,Smurf2,Smad7,Spi1,Tgfbr2	0.397516
GOBP_POSITIVE_REGULATION_OF_INTRINSIC_APOPTOTIC_SIGNALING_PATHWAY	4.49245e-05	0.00103164	0.557332	0.555288	2.04811	49	Ptpn2,Cav1,Sfpq,Bax,Rpl26,Ddit3,Ubb,Mcl1,Rps7,Serinc3,Pmaip1,Rps3,Bclaf1,Bok,Eif5a,Rack1,Park7,Bbc3,Pias4,Trp53,Fis1,Plekhf1,Bcap31,Myc,Sirt1	0.510204
GOBP_NEGATIVE_REGULATION_OF_RESPONSE_TO_EXTERNAL_STIMULUS	4.68189e-05	0.00107193	0.557332	0.341899	1.64055	273	H2-Q2,Mif,Fgf2,Cnot7,Ptpn2,Plk2,Ppard,Pten,Socs3,Crk,Serpine2,Pros1,Kremen1,Src,Sema7a,Tspan6,Sema6a,H2-Eb1,Cxcl13,Nr1h2,Rb1,H2-Q1,Bace1,Nploc4,Nlrc5,Fam3a,Dusp3,Krt1,Bcr,Ttll12,A2m,Syk,H2-Q7,Cx3cl1,Mapk14,Sirpa,Metrnl,Rtn4rl1,Inpp5f,Ptprs,Cd9,Tnfrsf1a,Sec14l1,Rps19,Ptprc,Mdk,Dusp1,Ndfip1,Isl1,Ctnna2,Calcrl,Cdh5,H2-T23,Fcgr2b,Riok3,Casp1,Plat,Syt11,Zfp36,Fgl2,H2-D1,Ppm1b,Dusp10,Tyro3,Ryk,Trex1,Gp…	0.450549
GOBP_TUMOR_NECROSIS_FACTOR_MEDIATED_SIGNALING_PATHWAY	4.94018e-05	0.00112433	0.557332	0.489766	1.96686	78	Hspa1b,Ptpn2,Foxo3,Fas,Trim32,Hspa1a,Rraga,Casp8,Jak2,Tmsb4x,Ube2k,Prkn,Birc2,Ppp2cb,Traf5,Syk,Nkiras2,St18,Tnfrsf1a,Tnfrsf25,Txndc17,Eif5a,Adam17,Casp1,Laptm5,Birc7,Pias4,Cdip1,Ilk,Trp53,Nol3,Gps2,Plvap,Naip2,Krt18,Tnfrsf1b,Spata2	0.474359
GOBP_NEGATIVE_REGULATION_OF_DEFENSE_RESPONSE	4.93242e-05	0.00112433	0.557332	0.388469	1.7437	160	H2-Q2,Cnot7,Ptpn2,Plk2,Ppard,Socs3,Crk,Src,Tspan6,H2-Eb1,Nr1h2,Rb1,H2-Q1,Nploc4,Nlrc5,Fam3a,Krt1,Bcr,Ttll12,A2m,Syk,H2-Q7,Cx3cl1,Mapk14,Sirpa,Metrnl,Tnfrsf1a,Sec14l1,Rps19,Ptprc,Mdk,Ndfip1,Isl1,Calcrl,Cdh5,H2-T23,Fcgr2b,Riok3,Syt11,Zfp36,Fgl2,H2-D1,Ppm1b,Dusp10,Tyro3,Trex1,Gps2,Mapk7,Psma1,Ythdf3,Lyn,Arg1,Itch,Tnfrsf1b,Gpx1,Trem2,Prkcd,Susd4,Apoe,Git1,Nfkb1,Klf4,Wfdc1,Hck,Gata3,Arrb2,Nr1h3,Vps35,…	0.5375
GOBP_REGULATION_OF_MUSCLE_SYSTEM_PROCESS	4.97644e-05	0.00112922	0.557332	0.391526	1.76294	165	Eno1,Edn2,Rock2,Atp1a1,Grk2,Pkp2,Errfi1,Cav1,Jarid2,Tnnt2,Foxo3,Rhoa,Sumo1,Ppp3ca,Stc1,Akap9,Yy1,Calca,Pde4d,Nr4a3,Kcnj2,Tnnc1,Chrnb4,Chrm2,Adrb2,Rgs2,Calm3,Tmem38a,Plce1,Dapk3,Prkag3,Sstr2,Smad4,Itga2,Ormdl3,Tnfrsf1a,Atp2b1,Pde4b,Adra1b,Calcrl,Igfbp5,Cdk9,Il6st,Chga,Slc8a3,Mtpn,Glrx3,Nol3,Aif1,Dag1,Rock1,Notch1,Lmna,Setd3,Tnnt1,Tnfrsf1b,P2rx4,Cttn,Srf,Jup,Zc3h12a,Edn1,Oxtr,Calm2,Chrna3,Ccn2,Bin1…	0.424242
GOBP_REGULATION_OF_MACROPHAGE_MIGRATION	5.00457e-05	0.00113225	0.557332	0.642886	2.12544	30	Mif,Mapk3,Mmp14,Cx3cl1,Ccl5,P2ry12,Cd9,Mdk,Cd81,Cx3cr1,Akirin1,P2rx4,Trem2,Csf1r,Il34,Mtus1	0.533333
GOBP_REGULATION_OF_RESPONSE_TO_ENDOPLASMIC_RETICULUM_STRESS	5.09403e-05	0.00114885	0.557332	0.487927	1.9721	79	Xbp1,Ptpn2,Manf,Ppp1r15a,Hspa5,Cav1,Creb3,Ubxn1,Bax,Herpud1,Ddit3,Hyou1,Hspa1a,Ptpn1,Nr1h2,Txndc12,Nfe2l2,Pigbos1,Prkn,Rnft1,Creb3l1,Erp29,Cops5,Serinc3,Pmaip1,Bok,Clu,Rack1,Syvn1,Fcgr2b,Park7,Eif2ak3,Atf6b,Tmem33,Bcap31,Sirt1	0.455696
GOBP_PHOTOTRANSDUCTION_VISIBLE_LIGHT	5.10801e-05	0.00114885	0.557332	-0.719144	-2.19829	18	Rs1,Sag,Gnat1,Rho,Pde6b,Abca4,Grk1,Grk4,Rp1,Gucy2e,Gucy2f,Pde6c	0.666667
GOBP_ALPHA_BETA_T_CELL_ACTIVATION	5.37609e-05	0.0012056	0.557332	0.448099	1.90312	105	Stat3,Stat6,Nfkbiz,Zbtb7b,Bcl3,Jak3,Rhoa,Ly9,H2-Eb1,Wdfy4,Jak2,Bcl6,Cd86,Cblb,Syk,H2-Q7,Vsir,Ptprc,Il6ra,Cracr2a,Pnp2,Relb,Cd81,Ccr2,H2-T23,Myb,Irf1,Mapk8ip1,Atp7a,Sash3,Dock2,Loxl3,Lef1,Rorc,Rpl22,Rasal3,Hsph1,Tcirg1,Itch,Prkcz,Nckap1l,Zc3h12a,Foxp1,Gata3,Smad7,Cd274,Tgfbr2,Arg2,Tnfsf8,Anxa1,Rc3h2,Hmgb1,Il2,Cbfb,Runx1	0.52381
GOBP_NEUROGENESIS	5.57974e-05	0.00124761	0.557332	0.248657	1.34157	1398	Neurl1a,Adm,Bnip3,Vegfa,Triobp,Ddit4,Bsg,Vldlr,Xbp1,Bhlhe40,Fgf2,Ulk1,Rtn4rl2,Edn2,Chd7,Ppp1cc,Igf1r,Bhlhe41,Lif,Caprin1,Ndrg1,Tead3,Stat3,Nab2,Atf4,Scrt2,Per2,Manf,Pex13,Ndnf,Neurod4,Efna3,Pten,Dpysl3,Epb41l3,Tubb2b,Caprin2,Hspa5,Strap,Tubb2a,Nab1,Crk,Plxnd1,Syt4,Prtg,Slc1a3,Serpine2,Ednrb,Nf2,Mapk3,Lmo4,Btbd1,Tpbg,Foxo3,Rhoa,Gdf11,Cck,Gprin1,Chac1,Bax,Retreg3,Ppp3ca,Chl1,Vasp,Mtch1,Adgrg1,Nptx1…	0.26824
GOBP_RECEPTOR_SIGNALING_PATHWAY_VIA_STAT	5.61825e-05	0.00125256	0.557332	0.435888	1.85503	106	Vegfa,Lif,Cnot7,Stat3,Ptpn2,Stat6,Socs3,Cav1,Nf2,Bcl3,Jak3,Vhl,Neurod1,Jak2,Ctr9,Il10ra,Adipor1,Csf2rb2,Ephb2,Ccl5,Socs2,Inpp5f,Tnfrsf1a,Fer,Ptprc,Il6ra,Isl1,Ccr2,Ppp2ca,Il6st	0.283019
GOBP_NEGATIVE_REGULATION_OF_CELL_CELL_ADHESION	5.67548e-05	0.00125798	0.557332	0.413303	1.81739	130	Vegfa,Ptpn2,Zbtb7b,Serpine2,Nf2,Jak3,Podxl,Glmn,Cd74,Lag3,H2-Eb1,Jak2,Bcl6,Dusp22,Cebpb,Cd86,Cblb,Dusp3,Ripor2,H2-Q7,Vsir,Pawr,Cd9,Prkar1a,Mdk,Ndfip1,Fcgr2b,Irf1,Lrrc32,Fgl2,Laptm5,Ptpn6,Zfp703,Loxl3,Mapk7,Nrarp,Tgfb1,Notch1,Arg1,Itch,Cdh1,Nckap1l,Prkcd,Zc3h12a,Notch4,Peli1,Klf4,Smad7,Cd274,Spi1,Arg2,Ythdf2,Anxa1,Rc3h2,Hmgb1,Il2,Cbfb,Gpnmb,Prnp,Runx1,Tnfrsf21	0.469231
GOBP_FOREBRAIN_DEVELOPMENT	5.66355e-05	0.00125798	0.557332	0.333595	1.61694	312	Bnip3,Slc2a1,Fgf2,Chd7,Dnajb1,Igf1r,Pex13,Ndnf,Dlc1,Pten,Sstr3,Crk,Nf2,Rhoa,Bax,Phlpp2,Tra2b,Adgrg1,Slc38a2,Ndel1,Src,Ctnnb1,Creb1,Sema7a,Slc1a2,Nhlh2,Ephb3,Tyrobp,Neurod1,Sun1,Numb,Ubb,Aldh1a3,Pcm1,Bmpr1a,Bloc1s2,Numbl,Kif14,Mboat7,Dock7,Ephb2,Sstr2,Ski,P2ry12,Rtn4rl1,Cnp,Itgam,Nr2f2,Phactr1,Cxcr4,Zdhhc16,Prox1,Mdk,Dmrta2,Ccdc85c,Isl1,Aplp1,Uqcrq,Bmerb1,Fez1,B2m,Pax6,Fgf10,Tyro3,Ryk,Atp7a,Rax,Le…	0.320513
GOBP_POSITIVE_REGULATION_OF_LEUKOCYTE_MIGRATION	5.72407e-05	0.00126509	0.557332	0.449806	1.89619	97	Vegfa,Edn2,Cd47,Oxsr1,Mapk3,Creb3,Lgmn,Rhoa,Cd74,Cxcl13,Cxcl10,Rac1,Mmp14,Ripor2,Cx3cl1,Ccl5,Itga2,P2ry12,Stk39,Rac2,Ccl12,Mdk,Il6ra,Ccr2,Cx3cr1,Itga4,Adam17,Akirin1,Kitl	0.298969
GOBP_WOUND_HEALING	5.8923e-05	0.00129851	0.557332	0.333947	1.61693	314	Vegfa,Xbp1,Fgf2,Itpk1,Cdkn1a,Mcam,Ppia,Ppard,Ndnf,Pten,Cd151,Cav1,Crk,Serpine2,Tnfrsf12a,Plscr1,Pdpn,Rhoa,Clic1,Pros1,Kdr,Ppp3ca,Ddr1,Hpse,Src,Cadm4,Chmp7,Gna13,Jak2,Nfe2l2,Hmox1,Entpd1,Metap1,Lcp1,Hras,Krt1,Ephb2,Myof,Syk,Cx3cl1,Adipor2,Mapk14,Smad4,Itga2,P2ry12,Plek,St3gal4,Cd9,Elk3,Cxcr4,Csrp1,Chmp5,Wnt5b,Yap1,Adam17,Il6st,Ccn1,Plat,Arl8b,Syt11,Vwf,Fcer1g,Fgf10,Ilk,Cd36,Ptpn6,Tyro3,Cflar,Vav3,…	0.372611
GOBP_GLUCAN_BIOSYNTHETIC_PROCESS	6.33985e-05	0.00139313	0.538434	0.60771	2.09765	36	Gys1,Ppp1r3g,Gck,Ppp1r3c,Ppp1r3b,Per2,Gbe1,Ptges3,Acadm,Ppp1cb,Irs1,Prkag3	0.333333
GOBP_LACTATION	7.3707e-05	0.00161501	0.538434	0.605302	2.08933	36	Neurl1a,Vegfa,Xbp1,Ccnd1,Cav1,Zbtb7b,Hk2,Nme1,Ddr1,Creb1	0.277778
GOBP_B_CELL_MEDIATED_IMMUNITY	7.39749e-05	0.00161624	0.538434	0.451519	1.89174	94	Stat6,H2-Ab1,Bcl3,H2-Aa,Cd74,H2-Eb1,Bcl6,C1qb,C1qc,Ighm,Csf2rb2,Ighg3,H2-DMb1,H2-DMa,C1qa,H2-Q7,Nectin2,Igkc,Ptprc,C1rl,Clu,Ndfip1,Cd81,Ighg2c,H2-T23,Fcgr2b,Ighg2b,Paxip1,Myd88,Kmt5b,Fcer1g,B2m,Inpp5d,Ptpn6,Trex1,Igha,Il21r,Tgfb1,Tfrc,Tcirg1,Trem2,Prkcd,Susd4	0.457447
GOBP_REGULATION_OF_ENDOTHELIAL_CELL_CHEMOTAXIS	7.56679e-05	0.00163602	0.538434	0.73962	2.13763	17	Vegfa,Fgf2,Lgmn,Kdr,Cxcl13,Tmsb4x,Hspb1,Notch1,P2rx4	0.529412
GOBP_REGULATION_OF_INNATE_IMMUNE_RESPONSE	7.57357e-05	0.00163602	0.538434	0.37761	1.71209	172	H2-Q2,Lsm14a,Cnot7,Ptpn2,Hexim1,Crk,Pvr,Sfpq,Plscr1,Rasgrp1,Pak3,Src,Ptpn1,Lag3,Casp8,Nr1h2,H2-Q1,Tyrobp,Nfe2l2,Dhx9,Nlrc5,Usp29,Ube2k,Rbm14,Fam3a,Birc2,Ttll12,A2m,Syk,H2-Q7,Ccl5,Gbp5,Nectin2,Rps19,Lamp1,H2-T23,Ncf1,Fcgr2b,Riok3,Irf1,Ikbke,H2-D1,Trim62,Dusp10,Ptpn6,Tyro3,Trex1,Irgm2,Pqbp1,Irgm1,Hsp90aa1,Vav1,Lrp8,Zbp1,Ythdf3,Lyn,Arg1,Matr3,Trem2,Susd4,Parp9,Hsp90ab1,Apoe,Plcg2,Hck,Ap1g1,Arrb2,Nr1…	0.482558
GOBP_STRIATED_MUSCLE_CELL_DIFFERENTIATION	7.53777e-05	0.00163602	0.538434	0.365731	1.68376	202	Vegfa,Xbp1,Bhlhe41,Kdm6b,Tnnt2,Ptgfrn,Ppp3ca,Cxcl9,Maml1,Cyp26b1,Hey2,Morf4l2,Trim32,Rbm38,Yy1,Acadm,Rb1,Tmem119,Cxcl10,Plekho1,Niban2,Bmpr1a,Rgs2,Flot1,Cav2,Tmod3,Pld3,Mmp14,Ripor2,Myof,Hnrnpu,Mapk14,Ski,Smad4,Neb,Cd9,Ehd1,Rcan1,Prkar1a,Prox1,Csrp1,Cfl2,Isl1,Cd81,Bdnf,Igfbp5,Hdac5,Acvr1,Flnc,Cflar,Mtpn,Ybx1,Spag9,Plpp7,Hdac1,Efnb2,Csrp2,Sdc1,Cd53,Ryr1,Mypn,Tgfb1,Notch1,Hopx,Selenon,Lmna,Krt19,Tn…	0.376238
GOBP_POSITIVE_REGULATION_OF_CELLULAR_COMPONENT_ORGANIZATION	7.54869e-05	0.00163602	0.538434	0.26636	1.39805	882	Neurl1a,Bnip3,Vegfa,Fam162a,Hspa1b,Vldlr,Ulk1,Fscn1,Vdac1,Spidr,Pdxp,Igf1r,Lrrc24,Caprin1,Rock2,Cd47,Tcp1,Btc,Cdkn1b,Ndnf,Dpysl3,Ppp1r15a,Caprin2,Cd151,Hspa5,Cav1,Plxnd1,Baiap2l1,Cd63,Nf2,Mapk3,Pip4k2a,Sfpq,Trim28,Tpbg,Tfr2,Pdpn,Rhoa,Sumo1,Kdr,Bax,Retreg3,Ppp3ca,Arpc2,Pdcd5,Cxcl9,Vasp,Cct4,Ndel1,Pak3,Bmf,Snx3,Spire1,Lrrtm2,Camk1,Src,Akap9,Septin7,Ctnnb1,Pfn1,Hspa1a,Ddx3x,Sema7a,Mgarp,Cxcl13,Nr1h2…	0.253968
GOBP_REGULATION_OF_CELLULAR_COMPONENT_BIOGENESIS	7.87869e-05	0.00169714	0.538434	0.266901	1.40175	855	Neurl1a,Samd1,Vegfa,Triobp,Hspa1b,Hspa8,Ulk1,Fscn1,Dnajb1,Spidr,Lrrc24,Rock2,Cd47,Plk2,L3mbtl3,Cdkn1b,H3f3a,Dlc1,Phf23,Pten,Dpysl3,Hspa5,Cav1,Baiap2l1,Hspa2,Nf2,Lmo4,Pip4k2a,Trim28,Tpbg,Rhoa,Sumo1,Fxr2,Kdr,Bax,Arpc2,Podxl,Vasp,Nptx1,Ndel1,Camsap2,Pak3,Bmf,Ldb1,Lrrtm2,Src,Akap9,Septin7,Pfn1,Hspa1a,Ddx3x,Chmp7,Sar1a,Kank4,Fxr1,Cxcl13,Nr1h2,Rb1,Tmsb10,Ephb3,Eef2k,Arpc3,Tbc1d10a,Cnot6,Tmsb4x,Myo10,Ph…	0.305263
GOBP_REGULATION_OF_ALPHA_BETA_T_CELL_ACTIVATION	7.9322e-05	0.00170386	0.538434	0.494091	1.92884	70	Nfkbiz,Zbtb7b,Jak3,Rhoa,H2-Eb1,Jak2,Bcl6,Cd86,Cblb,Syk,H2-Q7,Vsir,Ptprc,Pnp2,Cd81,Ccr2,H2-T23,Myb,Irf1,Mapk8ip1,Sash3,Loxl3,Rasal3,Hsph1,Itch,Prkcz,Nckap1l,Zc3h12a,Gata3,Smad7,Cd274,Tgfbr2,Arg2,Anxa1,Rc3h2,Hmgb1,Il2,Cbfb,Runx1	0.557143
GOBP_PLATELET_DERIVED_GROWTH_FACTOR_RECEPTOR_SIGNALING_PATHWAY	8.03343e-05	0.00171119	0.538434	0.574087	2.07599	45	Vegfa,Bcar1,Ptpn2,Tiparp,Src,Ptpn1,Arid5b,Jak2,Nr4a3,Plekha1,Cblb,Csrnp1,Ndrg4,Fer,Ptpn12,Plat	0.355556
GOBP_EMBRYO_IMPLANTATION	8.01864e-05	0.00171119	0.538434	0.586013	2.07463	41	Vegfa,Stc2,Bsg,Lif,Ppard,H3f3a,Trim28,Acvr1b,Stc1,Ddr1,Ube2q1,Calca,Mmp2	0.317073
GOBP_ENTRY_INTO_HOST	8.01916e-05	0.00171119	0.538434	0.43209	1.85129	109	Bsg,Hspa1b,Grk2,P4hb,Rpsa,Cav1,Pvr,Plscr1,Trim59,Ciita,Snx3,Src,Cd74,Hspa1a,H2-Eb1,Ctsb,Cd86,Agtr1a,Selplg,Cav2,Zfp639,Itga2,Epha2,Nectin2,Trim8,Cxcr4,Eps15,Lamp1,Cd81,Itgb5,Dynlt1b,Trim62,Lgals1,Tyro3,Dag1,Vamp8,Efnb2	0.33945
GOBP_DEFENSE_RESPONSE_TO_BACTERIUM	8.11414e-05	0.00172358	0.538434	0.420847	1.82724	120	Bcl3,H2bc4,Cxcl13,Gbp8,Cebpb,Ighm,Lyz2,Ighg3,Irf8,Syk,H2-Q7,Shc1,Tusc2,Epha2,Gbp4,Tnfrsf1a,Mpeg1,Igkc,Rps19,H2bc8,Seh1l,Gbp2,Il6ra,P2rx7,Jchain,Ighg2c,H2-T23,Rpl39,Adam17,Ighg2b,Chga,Syt11,Myd88,Fcer1g,Cyba,Cd36,H2bc6,Ssc5d,Irgm2,Igha,Wfdc2,Gsdmd,Irgm1,Ppp1r11,Gbp7,Tmf1,Naip2,Slc11a1,Trem2,Prkcd,Tlr2,Foxp1,Gbp10,Arg2,Gbp9,Mill2,Tnfsf8,Vgf,Gbp3,Plac8,Mr1,Trf,Oas1a,Serpine1	0.533333
GOBP_GRANULOCYTE_CHEMOTAXIS	8.22303e-05	0.00174187	0.538434	0.488001	1.92679	73	Bsg,Edn2,Ppia,Mapk3,Cxcl9,Scg2,Cd74,Cxcl13,Ppib,Itga1,Cd300c2,Cxcl10,Rac1,Ripor2,Syk,Cx3cl1,Ccl5,Itgb2,Rac2,Csf3r,Ccl12,Mdk,Pde4b,Akirin1,Fcer1g,Ccl6,Vav3,Srp54a,Vav1,Jam3,Pip5k1c,Nckap1l,Edn1,Csf1r,Il34,Bst1,Anxa1,Pik3cg,Itga9,Dpp4,C3ar1,Pik3cd,Ccl2	0.589041
GOBP_REGULATION_OF_OXIDATIVE_STRESS_INDUCED_CELL_DEATH	8.29847e-05	0.00175299	0.538434	0.51072	1.93461	57	Atf4,P4hb,Ppia,Sfpq,Foxo3,Ctnnb1,Nr4a3,Nfe2l2,Mcl1,Prkn,Pawr,Trpm2,Rack1,Fzd1,Park7,Nol3,Hspb1,Mapk7,Pink1,Sirt1,Stk26,Gpx1,Trem2,Hif1a	0.421053
GOBP_RESPONSE_TO_INSULIN	8.325e-05	0.00175375	0.538434	0.362368	1.68672	213	Adm,Bcar1,Xbp1,Slc2a1,Gck,Igf1r,Ccnd3,Pde3b,Cry2,Pkm,Ptpn2,Errfi1,Socs3,Slc27a4,Max,Sesn2,Baiap2l1,Zbtb7b,Pip4k2a,Cry1,Trib3,Grb10,Ndel1,Src,Ptpn1,Rb1,Zfp36l1,Eef2k,Mars1,Adipor1,Sh2b2,Rab10,Cav2,Irs1,Cited1,Mapk14,Shc1,Gnai2,Atp2b1,Fer,Insig2,Gcnt1,Syap1,Baiap2,Rab8a,Hdac5,Cdk4,Gpr21,Phip,Hadh,Grb7,Ncoa5,Nampt,Ptpra,Cflar,Gab1,Uso1,Ywhag,Foxo4,Pik3ca	0.28169
GOBP_STRESS_ACTIVATED_PROTEIN_KINASE_SIGNALING_CASCADE	8.3805e-05	0.0017606	0.538434	0.365032	1.68055	202	Vegfa,Gadd45g,Prdx1,Igf1r,Gadd45b,Dnaja1,Ppia,Ankrd6,Dusp16,Mapk3,Stradb,Per1,Rhoa,Men1,Rasgrp1,Fas,Zfp36l1,Map2k1,Ltbr,Dusp22,Ccm2,Mapkapk2,Mapk8,Daxx,Cdc42,Map2k3,Prkn,Marveld3,Dusp3,Hras,Traf5,Magi3,Cops5,Mapk11,Mapk14,Sirpa,Zfp622,Stk39,Sdcbp,Dusp1,Cracr2a,Ncf1,Fcgr2b,Mapk8ip1,Myd88,Map3k12,Zfp36,Birc7,Dusp10,Rap2a,Gps2,Grik2,Gps1,Pink1,Myc,Traf4,Map3k11,Map3k5,Naip2,Lyn,Map3k10,Itch,Ephb1,Zm…	0.336634
GOBP_REGULATION_OF_HORMONE_BIOSYNTHETIC_PROCESS	8.52314e-05	0.00176576	0.538434	0.693424	2.04501	19	Adm,Stc2,Igf1r,Atp1a1	0.210526
GOBP_POSITIVE_REGULATION_OF_LEUKOCYTE_PROLIFERATION	8.48484e-05	0.00176576	0.538434	0.441312	1.86983	101	Mif,Tnfsf9,Cdkn1a,Igfbp2,Mapk3,Jak3,Cd74,Jak2,Bcl6,Cd38,Cd86,Csf2rb2,H2-DMb1,Ephb2,Syk,H2-Q7,Ccl5,Rps3,Ptprc,Pnp2,Coro1a,Cd81,Ccr2,H2-T23,Kitl,Il6st,Efnb1,Myd88,Fgf10,Vav3,Sash3,Aif1,Rasal3,Tfrc,Lyn,Vcam1,Nckap1l,Peli1,Csf1r,Il34,Csf2ra,Cd274,Bst1,Tgfbr2,Gpam,Anxa1,Hmgb1,Il2,Nck1	0.485149
GOBP_RESPONSE_TO_TUMOR_NECROSIS_FACTOR	8.48294e-05	0.00176576	0.538434	0.387125	1.7412	164	Hspa1b,Ptpn2,Mapk3,Foxo3,Fas,Trim32,Hspa1a,Rraga,Calca,Casp8,Zfp36l1,Jak2,Nfe2l2,Tmsb4x,Dhx9,Ube2k,Prkn,Birc2,Ppp2cb,Traf5,Syk,Cx3cl1,Ccl5,Mapk14,Adam9,Nkiras2,St18,Tnfrsf1a,Rps3,Ccl12,Tnfrsf25,Cebpa,Gbp2,Txndc17,Eif5a,Adam17,Hyal3,Casp1,Cxcl16,Zfp36,Laptm5,Cyba,Birc7,Pias4,Cdip1,Ilk,Ccl6,Trp53,Nol3,Gps2,Sirt1,Cd14,Zfp36l2,Plvap,Map3k5,Naip2,Krt18,Zfand6,Tnfrsf1b,Vcam1,Spata2,Zc3h12a,Edn1	0.384146
GOBP_RIBOSE_PHOSPHATE_METABOLIC_PROCESS	8.43643e-05	0.00176576	0.538434	0.332841	1.60757	308	Ldha,Gpi1,Ak4,Pfkl,Ddit4,Tpi1,Adk,Eno1,Pdk1,Pgk1,Pgam1,Pgm1,Gck,Gapdh,Hk1,Aldoa,Pkm,Stat3,Pfkp,Pmvk,Pdk3,Elovl2,Pde8b,Guk1,Prxl2c,Hk2,Rhoa,Slc35b2,Elovl4,Paics,Uck2,Galk1,Nme1,Pde4d,Ampd2,Tmsb4x,Nme2,Pank2,Pde7a,Entpd5,Nudt3,Acaca,Magi3,Prkag3,Acsl1,Epha2,Cda,Aldoc,Papss1,Pde4b,Pde10a,Pnp2,P2rx7,Upp1,Acot8,Adcy7,Mlycd,Gnai3,Pde7b,Pgam2,Ctps2,Nme4,Elovl5	0.204545
GOBP_NEGATIVE_REGULATION_OF_TRANSPORT	8.54361e-05	0.00176576	0.538434	0.322936	1.57783	330	Pfkl,H2-Q2,Gem,Vdac1,Lif,Cry2,Atf4,Cd47,Siah3,Oxsr1,Ube2j1,Pten,Mctp1,Cav1,Midn,Syt4,Serpine2,Pkig,Plscr1,Cry1,Bag3,Sumo1,Grb10,Ppp3ca,Oaz2,Stc1,Snx3,Hrh3,Lrrtm2,Cd74,Snx33,Inha,Nr1h2,Slc30a1,H2-Q1,Kcne2,Picalm,Pea15a,Apoc1,Hmox1,Rac1,Rgs2,Calm3,Prkn,Irs1,Anxa2,Erp29,Bcr,Ephb2,1810037I17Rik,Sirpa,Gnai2,Ankrd13a,Stxbp6,Cnih2,Stk39,Tnfrsf1a,Fabp5,Sdcbp,Yrdc,Cbarp,Pacsin3,Coro1a,Ndfip1,Rack1,Cd33,Cc…	0.330303
GOBP_REGULATION_OF_CELLULAR_MACROMOLECULE_BIOSYNTHETIC_PROCESS	8.51116e-05	0.00176576	0.538434	0.286498	1.47623	605	Neurl1a,Eif1b,Ppp1r3g,Eif1,Fgf2,Ulk1,Gck,Gapdh,Lsm14a,Cnot7,Caprin1,Ppp1r3c,Ppp1r3b,Dio2,Pkm,Stat3,Rock2,Cdkn1a,Atf4,Per2,Tcp1,Ruvbl2,Qki,Ppp1r15a,Uqcc2,Caprin2,Sesn2,Rpl38,Tnfaip1,Mapk3,Bcl3,Ptcd3,Per1,Jak3,Foxo3,Noct,Paip2,Rhoa,Fxr2,Rpl26,Eif4ebp1,Samd4,Cct4,Men1,Rps4x,Pak3,Ldb1,Rps14,Src,Ctnnb1,Ddx3x,Ptges3,Ythdf1,Fxr1,Bzw1,Yy1,Rbm4b,Zfp36l1,Bcl6,Cnot6,Nanos1,Ppp1cb,Samd4b,Eif2s3x,Ilf3,Dhx9,Rp…	0.252893
GOBP_HEPATOCYTE_GROWTH_FACTOR_RECEPTOR_SIGNALING_PATHWAY	8.60035e-05	0.00177036	0.538434	0.815308	2.04662	11	Bcar1,Ptpn2,Ptpn1,Rac1,Stmn1	0.454545
GOBP_REGULATION_OF_HORMONE_LEVELS	8.61218e-05	0.00177036	0.538434	0.322867	1.57678	333	Adm,Pfkl,Stc2,Ero1a,Gnb3,Gck,Chd7,Igf1r,Lif,Dio2,Cry2,Atp1a1,Kdm5b,Per2,Slco1c1,Ppard,Gcnt4,Tiparp,Uqcc2,Midn,Ednrb,Tfr2,Cry1,Ppp3ca,Lrrc8a,Hsd17b2,Cplx3,Cyp26b1,Ube2q1,Creb1,H2-Eb1,Inha,Slc7a5,Scg5,Sox8,Neurod1,Jak2,Cd38,Ctsb,Glud1,Cyb5r4,Hmgn3,Gipr,Aldh1a3,Agtr1a,Plekha1,Niban2,Lrp5,Crym,Prkn	0.15015
GOBP_BIOLOGICAL_PROCESS_INVOLVED_IN_INTERACTION_WITH_SYMBIONT	8.71792e-05	0.00178729	0.538434	0.514434	1.99222	62	Hspa8,Gapdh,Sap30,Cfl1,Jak2,Ppib,Vapa,Prkn,Cav2,Jun,Ccl5,Zfp639,Tusc2,Ccl12,Cx3cr1,Cdk9,Tfap4,Sap30bp,Myd88,Tbc1d20,Ddb1,Stom,Lef1,Hdac1,Ccnk,Fn1,Arg1,Napepld,Rab9,Gpx1,Snw1,Zc3h12a,Apoe,Csf1r	0.548387
GOBP_REGULATION_OF_EPITHELIAL_CELL_DIFFERENTIATION	8.79668e-05	0.00179861	0.538434	0.445701	1.88364	102	Vegfa,Fgf2,Maff,Lif,Ccnd1,Rock2,Errfi1,Cdkn1b,Cav1,Wwtr1,Hey2,Ctnnb1,Zfp36l1,Foxj2,Nme2,Cebpb,Spred1,Btg1,Cldn5,Tnfrsf1a,Etv4,Spred2,Cdh5,Yap1,Spry1,Gdf3,Zfp36,Pax6,Rock1,Notch1,Srsf6,S1pr3,S1pr2,Keap1,Ncoa3,Ascl1,Ptch1,Notch4,Atoh8,Cdkn2b,Sgpp1,Gata3,Vezf1,Sfn,Acvrl1	0.441176
GOBP_CELLULAR_RESPONSE_TO_ORGANIC_CYCLIC_COMPOUND	8.94164e-05	0.00182338	0.538434	0.297092	1.49678	451	Ddit4,Hspa1b,Hspa8,Spidr,Pdxp,Igf1r,Ahr,Cry2,Rock2,Atp1a1,Atf4,Errfi1,Ruvbl2,Ppard,Cdkn1b,Tiparp,Kdm3a,Sstr3,Hspa5,Cav1,Slc1a3,Mapk3,Per1,Foxo3,Rhoa,Cry1,Pgrmc2,Golph3,Hcn2,Stc1,Pak3,Hrh3,Cbx3,Src,Akap9,Ctnnb1,Hspa1a,Ptges3,Mgarp,P2ry13,Slc1a2,Casp8,Zfp36l1,Eef2k,Jak2,Nr4a3,Mmp2,H2az1,Dhx9,P2ry6,Cebpb,Htr3a,Gna14,Chrm2,Daxx,Ehmt2,Mbd2,Prkn,Flot1,Tmem38a,Cav2,Hnrnpu,Sstr2,Ccl5,Itga2,Rbfox2,P2ry12,…	0.263858
GOBP_SECONDARY_ALCOHOL_METABOLIC_PROCESS	9.03401e-05	0.00183732	0.538434	-0.410888	-1.82575	111	Hsd17b7,Insig1,Ldlr,Hmgcs1,Dhcr24,Lss,Abcg1,Nsdhl,Ephx2,Mvd,Mvk,Acadvl,Idh3b,Dhcr7,Cln6,Fdps,Msmo1,Srebf1,Cyp2d22,Idi1,Lima1,Fdft1,Cyp51,Abca5,Idh1,Hmgcr,Sc5d,Lpcat3,Abca2,Fdxr,Mbtps1,Idh3a,Erlin2,Srebf2,Lbr,Ttc39b,Cyp7b1,Fmo5	0.342342
GOBP_CD4_POSITIVE_ALPHA_BETA_T_CELL_ACTIVATION	9.14708e-05	0.00185538	0.538434	0.493909	1.92461	65	Stat3,Stat6,Nfkbiz,Zbtb7b,Bcl3,Jak3,Ly9,H2-Eb1,Bcl6,Cd86,Vsir,Il6ra,Cracr2a,Relb,Cd81,Myb,Atp7a,Sash3,Loxl3,Lef1,Rorc,Tcirg1,Prkcz,Nckap1l,Zc3h12a,Foxp1,Gata3,Smad7,Cd274,Tgfbr2,Arg2,Anxa1,Rc3h2,Hmgb1,Il2,Cbfb,Runx1	0.569231
GOBP_PERK_MEDIATED_UNFOLDED_PROTEIN_RESPONSE	9.34684e-05	0.00189088	0.538434	0.718343	2.09031	18	Atf4,Ptpn2,Ppp1r15a,Hspa5,Ddit3,Ptpn1,Nfe2l2,Qrich1,Tmed2,Bok,Eif2ak3,Tmem33	0.666667
GOBP_REGULATION_OF_RECEPTOR_SIGNALING_PATHWAY_VIA_STAT	9.50063e-05	0.00191692	0.538434	0.520539	2.00114	60	Lif,Ptpn2,Socs3,Cav1,Nf2,Bcl3,Jak3,Vhl,Neurod1,Jak2,Il10ra,Adipor1,Ephb2,Ccl5,Socs2,Inpp5f,Ptprc,Il6ra,Ppp2ca,Ociad2,Hgs,Tgfb1,Notch1,Gbp7	0.4
GOBP_PROTEIN_DEPHOSPHORYLATION	9.8309e-05	0.00197834	0.538434	0.345719	1.64233	250	Ppp1cc,Pdxp,Ppp1r3c,Ppp1r3b,Pgp,Cry2,Rock2,Ptpn2,Lrrc2,Ppia,Ppp4c,Dlc1,Pten,Ppp1r15a,Dusp26,Dusp16,Ppp3ca,Ptp4a3,Phlpp2,Ywhab,Ptpn1,Timm50,Ptbp1,Dusp5,Jak2,Ppp1cb,Dusp22,Itga1,Arpp19,Ppp4r1,Calm3,Ppp2cb,Dusp3,Dusp6,Ssu72,Gnai2,Ppp4r3a,Ctdspl2,Ppp2r5a,Ptprs,Fbxw11,Mtmr4,Ptprc,Rcan1,Ptp4a2,Csnk2b,Dapp1,Dusp1,Sdhaf2,Ppp1ca,Cd33,Ptpn12,Cdh5,Ppp2ca,Ctdsp1,Pdp1,Ppm1b,Rpap2,Dusp10,Ptpn6,Ptpra,Ppp4r2,Eya…	0.376
GOBP_FAT_CELL_DIFFERENTIATION	9.88744e-05	0.0019845	0.538434	0.364938	1.67152	192	Bnip3,Zfp516,Xbp1,Ero1a,Gnb3,Lrrc8c,Dio2,Ccnd1,Per2,Ppard,Cebpd,Tmem120b,Zbtb7b,Jdp2,Noct,Trib3,Wwtr1,Ddit3,Trim32,Creb1,Bbs12,Arid5b,Zbtb7c,Sox8,Zfp36l1,Nr4a3,Cebpb,Adrb2,Lrp5,Rgs2,Crebl2,Sav1,Hnrnpu,Mapk14,Fndc5,Metrnl,Clip3,Syap1,Cebpa,Wnt5b,Pim1,Tmem64,Yap1,Gdf3,Medag,Zfp36,Adrb1,Fgf10,Trib2,Dusp10,Gps2,Psmb8,Rorc,Vstm2a,Tgfb1,Mkks,Prdm16,Asxl1,Sirt1,Grk5,Steap4,Zfp36l2,Ctbp2,Atf5,Napepld,Alo…	0.364583
GOBP_STEROL_METABOLIC_PROCESS	0.000100472	0.00201128	0.538434	-0.395246	-1.75413	114	Hsd17b7,Insig1,Ebpl,Ldlr,Hmgcs1,Dhcr24,Lss,Abcg1,Nsdhl,Ephx2,Mvd,Mvk,Acadvl,Dhcr7,Cln6,Fdps,Msmo1,Srebf1,Cyp2d22,Idi1,Lima1,Fdft1,Cyp51,Abca5,Hmgcr,Sc5d,Lpcat3,Cyb5r1,Cyp4v3,Abca2,Fdxr,Mbtps1,Erlin2,Srebf2,Lbr,Ttc39b,Cyp7b1,Fmo5	0.333333
GOBP_ACTIVATION_OF_CYSTEINE_TYPE_ENDOPEPTIDASE_ACTIVITY_INVOLVED_IN_APOPTOTIC_PROCESS	0.000101169	0.00201994	0.538434	0.51796	1.99123	60	Fam162a,Egln3,Dlc1,Bax,Mtch1,Casp8,Jak2,Hspe1,Acer2,Ift57,Pmaip1,Rps27l,Anp32b,Bok,Rack1,Casp1,Eif2ak3,Bbc3,Laptm5,Cflar,Casp12,Apaf1,Ctsh,F3,Lck,Bex3	0.433333
GOBP_INCLUSION_BODY_ASSEMBLY	0.000103293	0.00205698	0.538434	0.683914	2.11006	22	Hspa1b,Dnajb1,Hspa2,Bag3,Hspa1a,Prkn,Clu,Psmc6,Psmc5	0.409091
GOBP_POSITIVE_REGULATION_OF_CELL_KILLING	0.000104441	0.00207444	0.538434	0.614864	2.08795	33	H2-Q2,Pvr,Rasgrp1,Lag3,H2-Eb1,H2-Q1,Tyrobp,Mapk8,Syk,H2-Q7,Nectin2,Itgam,Ptprc,P2rx7,Lamp1,H2-T23,B2m,H2-D1,Vav1,Arg1,Ap1g1,Spi1,Mr1,Cyrib,Stx7	0.757576
GOBP_REGULATION_OF_PRODUCTION_OF_MOLECULAR_MEDIATOR_OF_IMMUNE_RESPONSE	0.000106473	0.00210387	0.538434	0.438026	1.87662	110	Gpi1,H2-Q2,Mif,Xbp1,Hk1,Arid5a,Stat6,Jak3,Cd74,Sema7a,Slc7a5,H2-Q1,Nr4a3,Bcl6,Gprc5b,Cd86,Hmox1,Ephb2,H2-Q7,Ptprc,Ndfip1,Cd81,Ccr2,H2-T23,Stx4a,Fcgr2b,Paxip1,Kmt5b,B2m,Laptm5,Cd36,Sash3,Trex1,Tgfb1,Tfrc,Sirt1,Dnajb9,Arg1,Tnfrsf1b,Prkcz,Vamp3,Cuedc2,Bcl10,Plcg2,Tmbim6,Gata3	0.418182
GOBP_VIRAL_LIFE_CYCLE	0.000106374	0.00210387	0.538434	0.343322	1.62006	243	Bsg,Hspa1b,Hspa8,Cnot7,Rock2,Grk2,P4hb,Ppia,Rpsa,Cav1,Lamtor5,Pvr,Trim28,Plscr1,Atg16l2,Trim59,Ciita,Snx3,Cd74,Hspa1a,Ddx3x,Chmp7,H2-Eb1,Vps37d,Dek,Pcbp1,Ctsb,Ppib,Ilf3,Cd86,Vapa,Agtr1a,Cdc42,Selplg,Prkn,Cav2,Apobec3,Ccl5,Zfp639,Itga2,Epha2,Nectin2,Ist1,Trim8,Pabpc1,Cxcr4,Setdb1,Prox1,Ccl12,Nfia,Eps15,Lamp1,Chmp5,Cd81,Srpk2,Itgb5,Arl8b,Dynlt1b,Tbc1d20,Trim62,Lgals1,Tyro3,Chmp2a,Ddb1,Stom,Vps28,Da…	0.325103
GOBP_TISSUE_MORPHOGENESIS	0.000107502	0.00211874	0.538434	0.295987	1.49824	484	Gpi1,Adm,Vegfa,Mthfd1l,Fgf2,Chd7,Mllt3,Lif,Kdm6b,Kdm5b,Pkp2,Gcnt4,Dlc1,Pten,Socs3,Cd151,Ankrd6,Plxnd1,Mdm2,Tnnt2,Nf2,Lmo4,Trim28,Pdpn,Rhoa,Kdr,Podxl,Lgr5,Vasp,Stc1,Cited2,Ddr1,Glmn,Hey2,Nfatc4,Src,Ctnnb1,Prickle1,Pfn1,Hey1,Gna13,Sox8,Mmp2,Ccm2,Tnnc1,Aldh1a3,Cxcl10,Bmpr1a,Rac1,Lrp5,Rps7,Cdc42,Grsf1,Rab10,Dll4,Lcp1,Ift57,Mmp14,Cited1,Ski,Smad4,Tmed2,Ndrg4,Itga2,Ptcd2,Sulf1,Itgax,Epha2,Exoc5,Smad1,S…	0.340909
GOBP_CIRCADIAN_REGULATION_OF_GENE_EXPRESSION	0.000108379	0.00213052	0.538434	0.516589	1.98595	60	Bhlhe40,Ciart,Ppp1cc,Bhlhe41,Ahr,Cry2,Atf4,Per2,Kdm2a,Per1,Noct,Cry1,Rbm4b,Rai1,Ppp1cb,Hnrnpu,Cavin3,Ppp1ca,Relb,Nampt,Top1,Rorc,Hdac1,Maged1,Sirt1,Csnk1e,Usp2,Ogt	0.466667
GOBP_NEURAL_RETINA_DEVELOPMENT	0.000109701	0.00215098	0.538434	-0.467466	-1.86624	64	Ttc8,Hcn1,Crb1,Atp8a2,Rs1,Rorb,Rpgrip1,Nrl,Atp2b4,Pou4f2,Slc17a7,Crb2,Rom1,Hipk2,Igfn1,Actl6a,Dscam,Ahi1,Smarca4,Casp2,Rp1,Vsx1,Cabp4,Pde6c,Thrb,Slc17a8,Atp2b2	0.421875
GOBP_PROTEIN_MODIFICATION_BY_SMALL_PROTEIN_CONJUGATION_OR_REMOVAL	0.000110267	0.00215654	0.538434	0.264946	1.38988	871	Neurl1a,Rnf145,Klhl36,Rnf126,Hspa1b,Zranb1,Rnf19a,Npepps,Mindy2,Spsb2,Dnaja1,Per2,Ppia,Siah3,Marchf9,Ube2j1,Ube2o,Phf23,Pten,Socs3,Rnf217,Hspa5,Rnf181,Josd1,Cav1,Klhl2,Mdm2,Tnfaip1,Ube2q2,Arih1,Siah2,Bcor,Dcaf12,Btbd1,Trim28,Rnf144b,Rps27a,Rnf208,Cry1,Ubxn1,Sumo1,Trib3,Herpud1,Rnf7,Wwtr1,Dcaf11,Socs7,Trim59,Bub1b,Ube4b,Trpc4ap,Gabarap,Glmn,Klhl9,Thop1,Ube2q1,Vhl,Ctnnb1,Trim32,Prickle1,Hspa1a,Ddx3…	0.268657
GOBP_POSITIVE_REGULATION_OF_PROTEIN_KINASE_ACTIVITY	0.000110759	0.00216064	0.538434	0.322813	1.57398	322	Neurl1a,Vegfa,Vldlr,Dipk2a,Mif,Fgf2,Ccnd3,Ccnd1,Nab2,Cdkn1a,Ppia,Btc,Cdkn1b,Stradb,Rhoa,Rasgrp1,Camk1,Src,Ddx3x,Ptpn1,Mob2,Calca,Map2k1,Jak2,Gprc5b,Rplp1,Cd86,Daxx,Bmpr1a,Adrb2,Calm3,Map2k3,Agap2,Kif14,Hras,Erp29,Acsl1,Syk,Ccl5,Adam9,Rps3,Mrnip,Ptprc,Syap1,Lcp2,Prox1,Il6ra,Clu,Cks2,P2rx7,Ncf1,Ppp2ca,Camkk1,Adam17,Kitl,Ccn1,Park7,Mt3,Map3k12,Als2,Dag1,Prkag2,Pik3ca,Irgm2,Cab39,Adcyap1,Tgfb1,Maged1…	0.295031
GOBP_POSITIVE_REGULATION_OF_CELLULAR_COMPONENT_BIOGENESIS	0.000114963	0.00223696	0.538434	0.303835	1.52569	434	Neurl1a,Vegfa,Hspa1b,Ulk1,Fscn1,Spidr,Lrrc24,Rock2,Cd47,Cdkn1b,Dpysl3,Cav1,Baiap2l1,Nf2,Pip4k2a,Trim28,Tpbg,Rhoa,Sumo1,Kdr,Bax,Arpc2,Vasp,Ndel1,Bmf,Lrrtm2,Src,Akap9,Septin7,Pfn1,Hspa1a,Ddx3x,Cxcl13,Nr1h2,Ephb3,Eef2k,Cnot6,Amigo2,Tapt1,Nup62,Snx18,Rac1,Cdc42,Flot1,Synpo,Plce1,Lcp1,Wipi1,Pfn2,Hras,Ephb2,Cnot6l,Ripor2,Syk,Cx3cl1,Gbp5,P2ry12,Plek,Gpm6a,Epha2,Cldn5,Rac2,Fer,Lrrn3,Rps3,Avil,Setdb1,Sdcb…	0.336406
GOBP_MUSCLE_SYSTEM_PROCESS	0.00011528	0.00223742	0.538434	0.324557	1.5733	311	Eno1,Edn2,Aldoa,Sulf2,Rock2,Atp1a1,Grk2,Pkp2,Errfi1,Ppp1r13l,Cav1,Jarid2,Tnnt2,Ednrb,Foxo3,Rhoa,Myl6,Sumo1,Ppp3ca,Stc1,Hey2,Akap9,Yy1,Calca,Pde4d,Nr4a3,Kcne2,Cd38,Kcnj2,Tnnc1,Chrnb4,Hmox1,Tpm4,Chrm2,Kcnj8,Adrb2,Rgs2,Calm3,Map2k3,Synm,Tmem38a,Tmod3,Plce1,Dapk3,Prkag3,Myof,Sstr2,Smad4,Itga2,Sulf1,Ormdl3,Inpp5f,Fxyd1,Tnfrsf1a,Atp2b1,Sntb1,Cxcr4,Pde4b,Adra1b,Scn7a,Calcrl,Igfbp5,Pgam2,Dtna,Cdk9,Il6st,…	0.337621
GOBP_TISSUE_MIGRATION	0.000115652	0.00223896	0.538434	0.349731	1.66328	254	Gpi1,Vegfa,Bcar1,Fgf2,Edn2,Rock2,Plk2,Ppard,Pten,Plxnd1,Lgmn,Rhoa,Kdr,Ptp4a3,Scg2,Cdh13,Stc1,Src,Pfn1,Cxcl13,Nfe2l2,Tmsb4x,Nanos1,Hmox1,Rac1,Spred1,Map2k3,Adipor1,Marveld3,Dll4,Jun,Pfn2,Dcn,Mapk14,Itga2,Adam9,Epha2,Sh3bp1,Nr2f2,Csnk2b,Prox1,Svbp,Egr3,Gipc1,Cdh5,Hdac5,Rras,Adam17,Mmrn2,Paxip1,Glipr2,Capn7,Fgf10,Rhob,Dusp10,Hspb1,Arf6,Rock1,Pik3ca,Efnb2,Rab11a,Tgfb1,Sirt1,Notch1,Apela,Ctsh,Nrp2,Tgf…	0.354331
GOBP_NEGATIVE_REGULATION_OF_LEUKOCYTE_MEDIATED_IMMUNITY	0.000126278	0.00243851	0.518848	0.573656	2.03723	42	H2-Q2,Ahr,Crk,Jak3,H2-Q1,Bcl6,Dusp22,Hmox1,Bcr,H2-Q7,Ptprc,Ndfip1,Ccr2,H2-T23,Cx3cr1,Fcgr2b,H2-D1,Ptpn6,Cd84,Arg1,Nckap1l,Susd4,Arrb2,Smad7,Spi1,Mill2	0.619048
GOBP_VIRAL_PROCESS	0.000126765	0.00244174	0.518848	0.320505	1.56595	330	Bsg,Hspa1b,Hspa8,Cnot7,Rock2,Grk2,P4hb,Ppia,Rpsa,Cav1,Hexim1,Lamtor5,Pvr,Trim28,Plscr1,Atg16l2,Trim59,Cfl1,Ciita,Snx3,Cd74,Trim32,Hspa1a,Ddx3x,Chmp7,H2-Eb1,Ptbp1,Vps37d,Dek,Pcbp1,Ctsb,Ppib,Ilf3,Dhx9,Mgat4b,Cd86,Vapa,Agtr1a,Cdc42,Selplg,Prkn,Cav2,Jun,Apobec3,Ccl5,Zfp639,Itga2,Epha2,Nectin2,St3gal4,Ist1,Trim8,Pabpc1,Cxcr4,Setdb1,Prox1,Ccl12,Nfia,Eps15,Lamp1,Chmp5,Cd81,Srpk2,Gtf2b,Itgb5,Cdk9,Arl8b,T…	0.330303
GOBP_CELLULAR_AMINO_ACID_METABOLIC_PROCESS	0.000128019	0.0024597	0.518848	-0.336252	-1.62661	208	Mars2,Prodh,Asrgl1,Wars2,Odc1,Gcsh,Ivd,Mccc1,Atp2b4,Serinc5,Mccc2,Mmut,Pm20d1,Fah,Iars2,Srr,Qrsl1,Pycr2,Mpst,Ilvbl,Gclm,Kyat1,Adhfe1,Aldh5a1,Hykk,Hpdl,Dhfr,Aldh6a1,Mecp2,Cad,Dbt,Aars2,Aarsd1,Sephs1,Sars2,Accs,Tars2,Gad2,Cth,Nos1,Dalrd3,Gcdh,Gart,Sephs2,Gclc,Vars2,Acy1,Mthfd1,Hibadh,Mtrr,Pfas,Mtr,Sdsl,Mtap,Mthfd2l,Acad8,Carnmt1,Pars2,Nat8l,Pipox,Scly,Aasdh,Azin1,Slc25a13,Pepd,Glul,Carns1,Amt,Acads…	0.355769
GOBP_REGULATION_OF_RESPONSE_TO_BIOTIC_STIMULUS	0.000130361	0.00249842	0.518848	0.339942	1.6172	251	H2-Q2,Mif,Lsm14a,Cnot7,Ahr,Ptpn2,Hexim1,Crk,Pvr,Mapk3,Sfpq,Plscr1,Rasgrp1,Pak3,Src,Ptpn1,Lag3,Tspan6,H2-Eb1,Casp8,Nr1h2,H2-Q1,Tyrobp,Nfe2l2,Dhx9,Nploc4,Nlrc5,Usp29,Ube2k,Rbm14,Fam3a,Birc2,Ttll12,A2m,Syk,H2-Q7,Cx3cl1,Ccl5,Gbp5,Nectin2,Sec14l1,Rps19,Lamp1,H2-T23,Ncf1,Fcgr2b,Riok3,Casp1,Irf1,Syt11,Ikbke,Fgl2,H2-D1,Cyba,Ppm1b,Trim62,Cd36,Dusp10,Ptpn6,Tyro3,Trex1,Ly86,Irgm2,Pqbp1,Irgm1,Hsp90aa1,Vav1,P…	0.450199
GOBP_ACTIVATION_OF_IMMUNE_RESPONSE	0.000131017	0.00250471	0.518848	0.365989	1.68212	201	Bcar1,Ptpn2,Cd47,Nfkbiz,Hexim1,H2-Ab1,Sfpq,Plscr1,Bax,Pak3,Src,H2-Eb1,Pde4d,Tyrobp,Nr4a3,Cd38,Dusp22,C1qb,Rbm14,Plekha1,Cblb,C1qc,Ighm,Sh2b2,Dusp3,Ighg3,Hras,Krt1,C1qa,A2m,Syk,H2-Q7,Blnk,Nectin2,Pawr,Igkc,Rps3,Ptprc,Lcp2,Pde4b,C1rl,Clu,Cd81,Ighg2c,Cacnb3,Fcgr2b,Ighg2b,Fcer1g,Laptm5,Klhl6,Spg21,Inpp5d,Ptpn6,Vav3,Trex1,Gps2,Eif2b2,Pik3ca,Igha,Pqbp1,Hsp90aa1,Vav1,Zbp1,Lyn,Lat2,Matr3,Lck,Sppl3,Nckap1…	0.517413
GOBP_MACROMOLECULE_CATABOLIC_PROCESS	0.000131658	0.0025107	0.518848	0.25334	1.35088	1153	Bnip3,Rnf126,Bnip3l,Hspa1b,Zranb1,Rnf19a,Hspa8,Xbp1,Fgf2,Ankzf1,Cnot7,Ppp1r3b,Spsb2,Rock2,Alkbh5,Snx25,Plk2,Ccdc115,Siah3,Ube2j1,Cdkn1b,Tiparp,Lonp1,Pten,Rnf217,Hspa5,Nsun2,Cav1,Mdm2,Tnfaip1,Arih1,Serpine2,Siah2,Tmub1,Lgmn,Dcaf12,Rnf144b,Rps27a,Noct,Bag3,Ubxn1,Sumo1,Trib3,Fxr2,Bax,Herpud1,Rnf7,Wwtr1,Dcaf11,Clpx,Samd4,Ube4b,Trpc4ap,Oaz2,Ddit3,Dedd,Gabarap,Snx3,Ubap1l,Hpse,Glmn,Trir,Ctnnb1,Trim32,P…	0.297485
GOBP_POSITIVE_REGULATION_OF_HORMONE_METABOLIC_PROCESS	0.000133747	0.0025442	0.518848	0.788557	2.04873	12	Adm,Igf1r,Slco1c1,Hif1a,Gata3,Arnt	0.5
GOBP_REGULATION_OF_LEUKOCYTE_MEDIATED_CYTOTOXICITY	0.000134379	0.00254534	0.518848	0.565121	2.04357	45	H2-Q2,Crk,Pvr,Rasgrp1,Lag3,H2-Eb1,H2-Q1,Tyrobp,H2-Q7,Nectin2,Itgam,Ptprc,P2rx7,Lamp1,H2-T23,Cx3cr1,Fcgr2b,B2m,H2-D1,Vav1,Arg1,Nckap1l,Ap1g1,Arrb2,Spi1,Mill2,Mr1,Cyrib,Stx7	0.644444
GOBP_REGULATION_OF_LYMPHOCYTE_DIFFERENTIATION	0.000134473	0.00254534	0.518848	0.415336	1.8175	124	Xbp1,Prelid1,Tnfsf9,Ptpn2,Nfkbiz,Zbtb7b,Jak3,Foxo3,Rhoa,Zbtb1,Rasgrp1,Cyp26b1,Cd74,Lag3,H2-Eb1,Inha,Zfp36l1,Bcl6,Cd86,Mmp14,Syk,H2-Q7,Vsir,Ptprc,Sos2,Mdk,Egr3,Pnp2,Ndfip1,Ccr2,Myb,Irf1,Fgl2,Inpp5d,Dusp10,Ptpn6,Sash3,Loxl3,Lef1,Zmiz1,Nrarp,Zfp36l2,Gli2,Prkcz,Nckap1l,Zc3h12a,Gata3,Ppp2r3c,Smad7,Tgfbr2,Tcf7,Anxa1,Rc3h2,Hmgb1,Il2,Cbfb,Ambra1,Runx1,Axl,Nfam1,Sox12,Sod1	0.5
GOBP_NATURAL_KILLER_CELL_MEDIATED_IMMUNITY	0.000136211	0.00257186	0.518848	0.577482	2.04442	41	H2-Q2,Prdx1,Tubb5,Crk,Pvr,Rasgrp1,Lag3,Tubb4b,H2-Q1,Cebpg,H2-Q7,Nectin2,Coro1a,Lamp1,H2-T23,Arl8b,H2-D1,Ptpn6,Vav1,Plekhm2	0.487805
GOBP_INTERLEUKIN_10_PRODUCTION	0.000137279	0.00258564	0.518848	0.611637	2.06216	32	Stat3,Cd47,Bcl3,Jak3,H2-Eb1,Tyrobp,Syk,Vsir,Tusc2,Fcgr2b,Trib2,Sash3,Cd34,Prkcz,Trem2,Tlr2,Plcg2,Cd274,Hmgb1,Tnfrsf21,Hgf	0.65625
GOBP_ION_HOMEOSTASIS	0.000137727	0.00258772	0.518848	0.286561	1.46308	554	Adm,Bnip3,Stc2,Ero1a,Fgf2,Edn2,Chd7,Slc41a1,Slc30a9,Atp1a1,Atf4,Ccdc115,Scgn,Cav1,Slc1a3,Ednrb,Mapk3,Jak3,Tfr2,Clcn3,Kdr,Bax,Herpud1,Cxcl9,Hcn2,Ddit3,Atp6v0e,Stc1,Rab39,Src,Cxcl13,Ftl1,Gna13,Gpr3,Calca,Grin1,Fbxl5,Pde4d,Slc30a1,Nalf2,Jak2,Cd38,Kcnj2,Btbd9,Picalm,P2ry6,Gipr,Slc31a1,Cxcl10,Agtr1a,Hmox1,Gng3,Calm3,Prkn,Tmem38a,Cav2,Plce1,Kcnj10,Atp13a4,Kcnk3,Dcn,Gpr157,Tpt1,Cx3cl1,Ccl5,Smad4,Gnai2,C…	0.308664
GOBP_RAS_PROTEIN_SIGNAL_TRANSDUCTION	0.000141149	0.00264551	0.518848	0.329525	1.59342	305	Fgf2,Rock2,Cdkn1a,Plk2,Dennd4b,Dlc1,Crk,Tnfaip1,Trim28,Pdpn,Rhoa,Cdh13,Adgrg1,Cfl1,Gabarap,Rasgrp1,Rhou,Rgl1,Rab39,Arhgap29,Cadm4,Grap2,Gna13,Rb1,Ralbp1,Rassf1,Arhgdia,Bcl6,Shoc2,Nup62,Agtr1a,Spry4,Rac1,Rhog,Cdc42,Flot1,Ppp2cb,Kif14,Plce1,Jun,Hras,Bcr,Ephb2,Ripor2,Stmn1,Ralgps2,Sqstm1,Cul3,Lztr1,Rab33a,Nkiras2,Sh3bp1,Rac2,Dbnl,Setdb1,Sos2,Sdcbp,Wasf1,Prag1,Rit2,Rras,Spry1,Kitl,Phactr4,Cdc42se1,Pa…	0.360656
GOBP_POSITIVE_REGULATION_OF_ENDOTHELIAL_CELL_CHEMOTAXIS	0.000144218	0.00269641	0.518848	0.768944	2.05599	13	Vegfa,Fgf2,Lgmn,Kdr,Tmsb4x	0.384615
GOBP_ANTIGEN_PROCESSING_AND_PRESENTATION_OF_EXOGENOUS_ANTIGEN	0.000145803	0.0027194	0.518848	0.607881	2.06424	33	H2-Q2,H2-Ab1,Lgmn,H2-Aa,Cd74,H2-Eb1,H2-Q1,Ctss,H2-DMb1,H2-DMa,H2-Q7,Ctse,H2-T23,Fcgr2b,Fcer1g,B2m,Tap1	0.515152
GOBP_NEGATIVE_REGULATION_OF_MAPK_CASCADE	0.000147736	0.00274875	0.518848	0.418389	1.84354	128	Igf1r,Lif,Atf3,Dnaja1,Ptpn2,Ppia,Errfi1,Pten,Dusp26,Cav1,Dusp16,Nf2,Per1,Ranbp9,Men1,Ptpn1,Pebp1,Sema6a,Dusp5,Nup62,Spry4,Spred1,Rgs2,Prkn,Marveld3,Dusp3,Ephb2,Dusp6,Sirpa,Smad4,Stk38,Ptprc,Dusp1,P2rx7,Spred2,Spry1,Mapk8ip1,Dusp10,Ptpn6,Gps2,Dag1,Pink1,Myc,Psca,Lyn,Itch,Zmynd11,Trem2,Prkcd,Prdm15,Csk,Apoe	0.40625
GOBP_REGULATION_OF_CELL_KILLING	0.000148472	0.00275574	0.518848	0.523508	1.98307	54	H2-Q2,Crk,Pvr,Rasgrp1,Lag3,H2-Eb1,H2-Q1,Tyrobp,Mapk8,Syk,H2-Q7,Nectin2,Itgam,Ptprc,P2rx7,Lamp1,H2-T23,Cx3cr1,Fcgr2b,B2m,H2-D1,Vav1,Arg1,Nckap1l,Hsp90ab1,Ap1g1,Arrb2,Spi1,Mill2,Mr1,Cyrib,Stx7	0.592593
GOBP_REGULATION_OF_SYNCYTIUM_FORMATION_BY_PLASMA_MEMBRANE_FUSION	0.000149005	0.00275894	0.518848	0.679227	2.00314	19	Cxcl9,Camk1,Tyrobp,Cxcl10,Plekho1,Flot1,Ripor2,Mapk14,Adam9,Ehd1,Cflar,Cd53,Trem2,Ehd2	0.736842
GOBP_REGULATION_OF_MUSCLE_CONTRACTION	0.000151896	0.00280568	0.518848	0.414648	1.78186	114	Eno1,Edn2,Atp1a1,Grk2,Pkp2,Cav1,Tnnt2,Rhoa,Sumo1,Stc1,Akap9,Calca,Pde4d,Kcnj2,Tnnc1,Chrnb4,Chrm2,Adrb2,Rgs2,Calm3,Tmem38a,Plce1,Dapk3,Sstr2,Itga2,Ormdl3,Atp2b1,Pde4b,Adra1b,Calcrl,Chga,Slc8a3,Setd3,Tnnt1,P2rx4,Cttn,Srf,Jup,Zc3h12a,Edn1,Oxtr,Calm2,Chrna3,Ccn2,Bin1,Atp1b1,Fgf13,Calm1,Npnt,Smad7	0.438596
GOBP_IMMUNE_RESPONSE_REGULATING_CELL_SURFACE_RECEPTOR_SIGNALING_PATHWAY	0.000153727	0.00282583	0.518848	0.381719	1.71689	164	Bcar1,Map3k1,Ptpn2,Cd47,Nfkbiz,H2-Ab1,Plscr1,Bax,Pak3,Src,H2-Eb1,Pde4d,Tyrobp,Nr4a3,Cd38,Dusp22,Mapk8,Plekha1,Cblb,Ighm,Sh2b2,Dusp3,Ighg3,Hras,Syk,H2-Q7,Blnk,Nectin2,Pawr,Igkc,Fer,Rps3,Ptprc,Lcp2,Pde4b,Cd81,Ighg2c,Cacnb3,Fcgr2b,Ighg2b,Fcer1g,Laptm5,Klhl6,Spg21,Inpp5d,Ptpn6,Vav3,Gps2,Eif2b2,Pik3ca,Igha,Vav1,Lyn,Lat2,Lck,Sppl3,Nckap1l,Prkcd,Zc3h12a,Csk,Cmtm3,Foxp1,Pigr,Bcl10,Plcg2,Elf1,Hck,Gata3,Ma…	0.536585
GOBP_REGULATION_OF_HEMOPOIESIS	0.00015365	0.00282583	0.518848	0.333509	1.59251	261	Hspa1b,Xbp1,Prelid1,Tnfsf9,Lif,H4c3,Stat3,Ptpn2,Nfkbiz,Zbtb7b,Klf10,Jak3,Foxo3,Rhoa,Zbtb1,Acvr1b,Rasgrp1,Ldb1,Cyp26b1,Meis2,Cd74,Ctnnb1,Hspa1a,Creb1,Lag3,H2-Eb1,H4c11,Inha,Casp8,Rb1,Zfp36l1,Tyrobp,Bcl6,H4c8,Rcor1,Cebpb,Cd86,Ctr9,C1qc,H4c14,Mmp14,Mapk11,Syk,H2-Q7,Vsir,Mapk14,Rbfox2,Csf3r,Ptprc,Sos2,Mdk,Egr3,Gpr137,Pnp2,Ndfip1,Pithd1,Ccr2,Tmem64,Fcgr2b,Kitl,Myb,Irf1,B2m,Zfp36,Acvr2a,Fgl2,H2-D1,Lgal…	0.306513
GOBP_DNA_DEPENDENT_DNA_REPLICATION	0.00015551	0.00285177	0.518848	-0.366333	-1.6909	143	Recql,Rtel1,Mettl4,Mcm2,Wdhd1,Prim2,Mre11a,Ddx23,Brca2,Rrm2b,Chtf18,Senp2,Tipin,Cenps,Twnk,Bod1l,Samhd1,Pole,Rpa2,Wdr18,Exd2,Nucks1,Rev3l,Fen1,Mcm5,Rrm1,Rfc5,Recql5,Tonsl,Recql4,Gins3,Donson,Pold1,Rad51,Rfc3,Zgrf1,Mus81,Dna2,Primpol,Dach1,Cdc45,Fbxo5,Terf2,Pura,Endog,Pole2,Wiz,Ddx11,Lig3,Mcm9,Rfc1,Eme2,Dnaja3,Blm,Smarcal1,Ino80,Pnkp,Polq,Upf1,Kat7,Alyref,Zmpste24,Pold2,Topbp1	0.447552
GOBP_REGULATION_OF_SYNAPSE_STRUCTURE_OR_ACTIVITY	0.000156421	0.0028616	0.518848	0.355069	1.63043	196	Neurl1a,Hspa8,Lrrc24,Caprin1,Pten,Tubb5,Caprin2,Tpbg,Rhoa,Tuba1a,Nptx1,Cfl1,Pak3,Lrrtm2,Nfatc4,Camk1,Ephb3,Eef2k,Adgrl1,Amigo2,Cdkl5,Arf4,Il10ra,Cdc42,C1ql3,Ephb2,Mapk14,Cttnbp2,Gpm6a,Setd5,Lrrn3,Dbnl,Baiap2,Bdnf,Nlgn3,Ctnna2,Neurod2,Fcgr2b,Fzd1,Lrtm2,Tanc2,Camkv,Amigo1,Cbln1,Dag1,Arf6,Mdga1,Ywhaz,Syndig1,Ptpro,Lrfn2,Lrp8,Nrp2,Lrrtm3,Ngef,Pgrmc1,Ephb1,Flrt3,Trem2,Tlr2,Cript,Oxtr,Apoe,Shank3,Dtnbp1	0.331633
GOBP_RESPONSE_TO_STARVATION	0.000160123	0.00292234	0.518848	0.380722	1.71938	166	Adm,Tbl2,Hspa8,Xbp1,Slc2a1,Ulk1,Atf3,Cdkn1a,Atf4,Bmt2,Sstr3,Max,Hspa5,Sesn2,Mapk3,Klf10,Foxo3,Jmy,Tfeb,Slc38a2,Ddit3,Gabarap,Fas,Rraga,Acadm,Nfe2l2,Mars1,Mapk8,Ehmt2,Zfyve1,Wipi1,Lamp2,Prkag3,Sstr2,Asns,Gas2l1,Pmaip1,Gabarapl1,Lrp11	0.23494
GOBP_REGULATION_OF_LEUKOCYTE_CHEMOTAXIS	0.000161455	0.00293963	0.518848	0.452868	1.85114	83	Vegfa,Mif,Edn2,Oxsr1,Mapk3,Creb3,Lgmn,Cd74,Cxcl13,Cxcl10,Rac1,Ripor2,Ccl5,Stk39,Rac2,Mdk,Dusp1,Il6ra,Ccr2,Cx3cr1,Adam17,Akirin1,Aif1,Lyn,Jam3,Nckap1l,Edn1,Pla2g7,Csf1r,Il34,Mtus1,Calr,Bst1,Spi1,Adam10,Hmgb1,Ano6,Rin3,Ptn,Serpine1,Dpp4,C3ar1,Ccl2	0.518072
GOBP_REACTIVE_OXYGEN_SPECIES_METABOLIC_PROCESS	0.000166899	0.00303082	0.518848	0.379325	1.70012	161	Bnip3,Ddit4,Gls2,Prdx1,Cdkn1a,Pdk3,Sesn2,Foxo3,Hk2,Rhoa,Clcn3,Grin1,Tyrobp,Nfe2l2,Cyb5r4,Arf4,Agtr1a,Rac1,Prkn,Birc2,Sh3pxd2b,Bcr,Prdx5,Syk,Mapk14,Itgb2,Tusc2,Gnai2,Pon3,Pmaip1,Rac2,Itgam,Slc5a3,Ndufa13,Hvcn1,Tfap2a,P2rx7,Ncf1,Gnai3,Ccn1,Park7,Mt3,Cyba,Cd36,Trp53,Cflar,Atp7a,Ndufs3,Slc18a2,Ndufs4,Tgfb1,Pink1,Vav1,Prdx3	0.335404
GOBP_REGULATION_OF_ESTABLISHMENT_OF_PROTEIN_LOCALIZATION	0.000167256	0.00303082	0.518848	0.302524	1.51863	431	Bnip3l,Pfkl,Hspa8,Npepps,Ache,Gck,Spidr,Dnaja1,Per2,Tcp1,Ppia,Siah3,Ppard,Ube2j1,Uqcc2,Midn,B3gat3,Syt4,Pkig,Trim28,Bag3,Sumo1,Ppp3ca,Lrrc8a,Ptp4a3,Pdcd5,Golph3,Cct4,Oaz2,Ndel1,Ipo5,Snx3,Rhou,Camk1,Src,Sar1a,Ptpn1,H2-Eb1,Nr1h2,Ier3ip1,Neurod1,Jak2,Cd38,Llgl1,Glud1,Hmgn3,Gipr,Ubl5,Cnst,Mapk8,Pcm1,Arih2,Mtcl1,Lrp5,Cdc42,Prkn,Lcp1,Irs1,Hras,Erp29,Plk3,Ccl5,Mapk14,Itgb2,Adam9,Ctdspl2,Rac2,Itgam,Cpt1a…	0.306265
GOBP_T_CELL_MEDIATED_IMMUNITY	0.000168672	0.00304925	0.518848	0.484616	1.88412	64	H2-Q2,Gnl1,Ahr,Arid5a,Pvr,Zbtb1,H2-Eb1,H2-Q1,Dusp22,H2-Q7,Nectin2,Ptprc,Gzmm,P2rx7,Cd81,Ccr2,H2-T23,Fcgr2b,B2m,H2-D1,Sash3,Trex1,Ctsc,Ctsh,Arg1,Tnfrsf1b,Prkcz,Nckap1l,Gata3,Smad7,Mill2,Hmgb1,Mr1,Cyrib,Myo1g,Stx7	0.5625
GOBP_NEGATIVE_REGULATION_OF_ERK1_AND_ERK2_CASCADE	0.000170998	0.00308401	0.518848	0.519353	1.96013	53	Lif,Atf3,Ptpn2,Errfi1,Pten,Dusp26,Ranbp9,Ptpn1,Sema6a,Spry4,Spred1,Dusp3,Ephb2,Dusp6,Sirpa,Smad4,Ptprc,Spred2,Spry1	0.358491
GOBP_NCRNA_METABOLIC_PROCESS	0.000176129	0.00316908	0.518848	-0.275563	-1.44362	464	Mars2,Wars2,Rpp40,Tyw3,Elp1,Mettl4,Nat10,Elac1,Ints2,Polr1e,Dis3l,Nsun6,Shq1,Eri2,Utp15,Nolc1,Gpat2,Pop4,Nol8,Prkdc,Ddx51,Urb1,Thg1l,Iars2,Mettl16,Trub1,Nudt16,Usp36,Utp20,Qrsl1,Rrp12,Mtor,Nol6,Mettl2,Rcl1,Tsr1,Rpusd3,Qtrt2,Dhx37,Wdr75,Thada,Nsun3,Nol11,Mrto4,Mrm2,Dus4l,Bysl,Parn,Zfp143,Aars2,Ddx54,Aarsd1,Heatr1,Xrn1,Rrp9,Sars2,Helq,Wdr18,Tsr2,Lyar,Elac2,Elp3,Trmu,Dicer1,Dph3,Dkc1,Trmt9b,Trmt12,A…	0.278017
GOBP_ESTABLISHMENT_OF_PROTEIN_LOCALIZATION_TO_ORGANELLE	0.000176599	0.00317008	0.518848	0.306275	1.52115	386	Bnip3l,Hspa8,Npepps,Spidr,Hk1,Cry2,Dnaja1,Stat3,Cdkn1a,Tcp1,Siah3,Ruvbl2,Pex13,Hspa5,Pkig,Bcl3,Trim28,Tnpo1,Hk2,Bag3,Lamp5,Sumo1,Bax,Herpud1,Ppp3ca,Pdcd5,Cct4,Ddit3,Ipo5,Rhou,Gckr,Prickle1,Mgarp,Timm50,Vps37d,Mon1a,Jak2,Srp14,Nup62,Ubl5,Mapk8,Cblb,Arih2,Sec61g,Il10ra,Calm3,Prkn,Rab10,Srprb,Lamp2,Syk,Sqstm1,Rpain,Mapk14,Elavl1,Chchd4,Rac2,Ndufa13,Rpl23,Hikeshi,M6pr,Nup50,Clu,Lamp1,Kpna1,Rab3gap2,C…	0.326425
GOBP_POSITIVE_REGULATION_OF_TRANSCRIPTION_FROM_RNA_POLYMERASE_II_PROMOTER_IN_RESPONSE_TO_STRESS	0.00018216	0.00325567	0.518848	0.663809	2.08355	24	Vegfa,Atf3,Atf4,Hspa5,Sesn2,Ddit3,Nfe2l2,Cebpb,Creb3l1,Mt3,Trp53,Atf6b,Creb3l3,Mapk7,Notch1,Muc1,Gcn1,Hif1a	0.75
GOBP_REGULATION_OF_STRESS_ACTIVATED_PROTEIN_KINASE_SIGNALING_CASCADE	0.000182219	0.00325567	0.518848	0.375946	1.68748	160	Vegfa,Gadd45g,Prdx1,Igf1r,Gadd45b,Dnaja1,Ppia,Ankrd6,Dusp16,Mapk3,Per1,Men1,Rasgrp1,Fas,Map2k1,Ltbr,Dusp22,Cdc42,Prkn,Marveld3,Dusp3,Hras,Traf5,Magi3,Cops5,Sirpa,Zfp622,Stk39,Sdcbp,Dusp1,Cracr2a,Ncf1,Fcgr2b,Mapk8ip1,Myd88,Birc7,Dusp10,Rap2a,Gps2,Grik2,Pink1,Myc,Traf4,Map3k11,Map3k5,Naip2,Lyn,Map3k10,Itch,Ephb1,Zmynd11,Trem2,Zc3h12a	0.33125
GOBP_DEVELOPMENTAL_MATURATION	0.000183493	0.0032708	0.518848	0.341492	1.58714	217	Neurl1a,Vegfa,Phospho1,L3mbtl3,Sybu,Pten,Nsun2,Rps6ka2,Cd63,Ednrb,Foxo3,Rhoa,Gdf11,Clcn3,Kdr,Mtch1,Trpc4ap,Ddit3,Nfatc4,Ctnnb1,Pfn1,Rb1,Sox8,Adgrl1,Mmp2,Picalm,Maea,Syp,Kif14,Unc13a,C1qa,Cx3cl1,B4galt5,Tusc2,Tcp11,Nfia,Cebpa,Bfsp1,Cdh5,Cx3cr1,Neurod2,Thbs3,S1pr1,Pth1r,Baiap3,Ebp,Dag1,Tdrd5,Snapin,Sez6,Ywhaz,C1ql1,Ryr1,Srrm4,Pde3a,Cln5,Kcnip2,Rab32,Ascl1,Catsper4,Edn1,Bfsp2,Hif1a,Map1b,Fam20c,Adam…	0.382488
GOBP_CELL_CELL_SIGNALING_BY_WNT	0.00018416	0.00327505	0.518848	0.308816	1.53331	378	Zranb1,Ndp,Fgf2,Tle3,Pbxip1,Mllt3,Ccnd1,Sulf2,Igfbp2,Limd1,Ruvbl2,Pten,Caprin2,Tmem237,Ankrd6,Cav1,Arl6,Ednrb,Siah2,Tpbg,Foxo3,Rhoa,Grb10,Wwtr1,Lgr5,Pygo2,Ddit3,Snx3,Ldb1,Kremen1,Nfatc4,Src,Ctnnb1,Prickle1,Ddx3x,Otud5,Tle6,Sox30,Gprc5b,Rps12,Ctr9,Rac1,Mbd2,Lrp5,Cdc42,Prkn,Dapk3,Tle5,Cela1,Cited1,Cul3,Mapk14,Ski,Sulf1,Fbxw11,Tle4,Bcl9l,Csnk2b,Mdk,Sdhaf2,Frmd8,Ppp1ca,Kpna1,Isl1,Rack1,Wnt5b,Notum,Tm…	0.325397
GOBP_NEURON_PROJECTION_REGENERATION	0.00018472	0.00327738	0.518848	0.540704	2.00851	50	Adm,Ulk1,Rtn4rl2,Igf1r,Pten,Ndel1,Kremen1,Map2k1,Jak2,Mmp2,Gfap,Jun,Rtn4rl1,Inpp5f,Ptprs	0.3
GOBP_LENS_DEVELOPMENT_IN_CAMERA_TYPE_EYE	0.000187208	0.00331384	0.518848	0.450555	1.84169	83	Fgf2,Atf4,Kdm5b,Cdkn1b,Nf2,Pygo2,Cited2,Ctnnb1,Fzr1,Crygd,Plaat3,Spred1,Crygb,Ski,Crygc,Epha2,Cryga,Prox1,Bfsp1,Spred2,Wnt5b,Spry1,Maf,Tbc1d20,Pax6,Birc7,Crybb3,Lctl,Wnt2b,Hsf4,Crybb1,Crybb2,Tgfbr1,Crygs,Cryba4,Gje1,Frs2,Tmod1,Sox1,Bfsp2,Cryba1,Gata3	0.506024
GOBP_NEGATIVE_REGULATION_OF_GROWTH	0.000189756	0.00335119	0.518848	0.365429	1.66656	186	Stc2,Hspa1b,Eno1,Ulk1,Cdkn1a,Ppard,Cdkn1b,Pten,Caprin2,Sesn2,Jarid2,Serpine2,Lgmn,Acvr1b,Cited2,Hspa1a,Ddx3x,Sema7a,Sema6a,Yy1,Rb1,Cdkn2d,Bcl6,Rai1,Cdkn2c,Smarca2,Adrb2,Rgs2,Adipor1,Sav1,Mapk11,Socs2,Smad4,Btg1,Cda,Ptprs,Ndufa13,Rack1,Igfbp5,Ppp2ca,Mt3,Adrb1,Dusp10,Trp53,Fxn,Ryk,Trim46,Wwc1,Ndufs3,Sh3bp4,Spag9,Ppp1r9b,Ei24,Tgfb1,Mt2,Sirt1,Ing1,Osgin1,Tbx5,Ptch1,Dact3,Cgrrf1,Rbbp7,Stk4	0.344086
GOBP_PROTEASOME_MEDIATED_UBIQUITIN_DEPENDENT_PROTEIN_CATABOLIC_PROCESS	0.000190587	0.0033581	0.518848	0.305639	1.51799	386	Rnf126,Hspa1b,Rnf19a,Ankzf1,Spsb2,Siah3,Ube2j1,Rnf217,Hspa5,Cav1,Mdm2,Tnfaip1,Arih1,Siah2,Tmub1,Dcaf12,Rnf144b,Ubxn1,Sumo1,Trib3,Herpud1,Wwtr1,Dcaf11,Ube4b,Trpc4ap,Ddit3,Gabarap,Glmn,Ctnnb1,Prickle1,Hspa1a,Psmd4,Ube2a,Fzr1,Fbxl5,Nfe2l2,Nploc4,Cul1,Maea,Ube2k,Ube2s,Arih2,Sumo2,Ube2w,Prkn,Birc2,Trim3,Ppp2cb,Psmc4,Kif14,Psmd6,Fbxl19,Plk3,Ascc2,Fam8a1,Ube2h,Cul3,Fbxl15,Fbxw11,Rchy1,Ube2g1,Elob,Sdcbp,…	0.360104
GOBP_POSITIVE_REGULATION_OF_BLOOD_CIRCULATION	0.000198831	0.00349531	0.518848	0.625155	2.04848	29	Adm,Adm2,Edn2,Atp1a1,Hey2,Pde4d,Rgs2,Adra1b,Chga,Scn3b,Adra1d,Adrb1	0.413793
GOBP_NEGATIVE_REGULATION_OF_ESTABLISHMENT_OF_PROTEIN_LOCALIZATION_TO_MITOCHONDRION	0.000205399	0.00360249	0.518848	0.868824	1.9479	7	Dnaja1,Siah3,Bag3	0.428571
GOBP_REGULATION_OF_CELL_ADHESION_MEDIATED_BY_INTEGRIN	0.000207845	0.00363706	0.518848	0.573179	1.99022	37	Lif,Pde3b,Crk,Podxl,Cxcl13,Acer2,Syk,Ccl5,P2ry12,Adam9,Epha2,Ptpn6,Fermt3,Lyn,Muc1,Jam3,Nckap1l,Itgb1bp1,Cyp1b1,Rac3,Pik3cg,Lpxn,Serpine1,Dpp4	0.648649
GOBP_OSSIFICATION	0.000209806	0.00366298	0.518848	0.321886	1.55943	310	Phospho1,Fgf2,Junb,Ache,Nab2,Atf4,Limd1,Cebpd,H3f3a,Nab1,Rpl38,Jund,Bcor,Mapk3,Klf10,Noct,Rhoa,Clic1,Wwtr1,Men1,Stc1,Kremen1,Ctnnb1,Sema7a,Calca,Rrbp1,Sox8,Mmp2,Hspe1,Tmem119,Tapt1,Dhx9,Cebpb,Tpm4,Bmpr1a,Adrb2,Lrp5,Gdpd2,Creb3l1,Mmp14,Mapk11,Hnrnpu,Cited1,Fbxl15,Mapk14,Ski,Smad4,Mef2d,Epha2,Zbtb40,Smad1,Sbno2,Atp2b1,Thra,Mdk,Mgp,Cebpa,Syncrip,Tfap2a,Il6ra,Ctsk,P2rx7,Notum,Igfbp5,Thbs3,Tmem64,Yap1…	0.251613
GOBP_NEUTROPHIL_CHEMOTAXIS	0.000214463	0.00373576	0.518848	0.504646	1.90953	56	Bsg,Edn2,Ppia,Cxcl9,Cd74,Cxcl13,Ppib,Itga1,Cd300c2,Cxcl10,Rac1,Ripor2,Syk,Cx3cl1,Ccl5,Itgb2,Rac2,Csf3r,Ccl12,Mdk,Pde4b,Fcer1g,Ccl6,Vav3,Srp54a,Vav1,Jam3,Pip5k1c,Nckap1l,Edn1	0.535714
GOBP_BROWN_FAT_CELL_DIFFERENTIATION	0.000218227	0.00378408	0.518848	0.571981	1.98606	37	Bnip3,Zfp516,Ero1a,Dio2,Zbtb7b,Cebpb,Adrb2,Rgs2,Hnrnpu,Mapk14,Fndc5,Metrnl,Cebpa,Pim1,Adrb1,Dusp10,Vstm2a,Prdm16,Sirt1	0.513514
GOBP_ANTIGEN_PROCESSING_AND_PRESENTATION_OF_EXOGENOUS_PEPTIDE_ANTIGEN_VIA_MHC_CLASS_II	0.000217991	0.00378408	0.518848	0.669671	1.97496	19	H2-Ab1,Lgmn,H2-Aa,Cd74,H2-Eb1,Ctss,H2-DMb1,H2-DMa,Ctse,Fcgr2b,Fcer1g,B2m,Ifi30,Ctsd	0.736842
GOBP_CELLULAR_ION_HOMEOSTASIS	0.000220129	0.00380843	0.518848	0.296822	1.49789	461	Adm,Bnip3,Stc2,Ero1a,Fgf2,Edn2,Chd7,Slc41a1,Slc30a9,Atp1a1,Atf4,Ccdc115,Scgn,Cav1,Slc1a3,Ednrb,Mapk3,Jak3,Tfr2,Clcn3,Bax,Herpud1,Cxcl9,Ddit3,Atp6v0e,Stc1,Rab39,Cxcl13,Ftl1,Gna13,Gpr3,Calca,Grin1,Pde4d,Slc30a1,Nalf2,Jak2,Cd38,Kcnj2,P2ry6,Gipr,Slc31a1,Cxcl10,Agtr1a,Hmox1,Gng3,Calm3,Tmem38a,Cav2,Plce1,Atp13a4,Kcnk3,Gpr157,Tpt1,Cx3cl1,Ccl5,Smad4,Atp2b1,Tgm2,Fth1,Trpm2,Ptprc,Trpc4,Cxcr4,Trpm1,Ccl12,Hv…	0.312364
GOBP_POSITIVE_REGULATION_OF_EPITHELIAL_CELL_PROLIFERATION	0.000226195	0.00390454	0.518848	0.39014	1.73102	141	Vegfa,Xbp1,Fgf2,Ccnd1,Stat3,Kdm5b,Kdr,Scg2,Cdh13,Nme1,Ctnnb1,Nr4a3,Nme2,Agtr1a,Hmox1,Bmpr1a,Cdc42,Cav2,Jun,Hras,Prox1,Mdk,Egr3,Itga4,Yap1,Adam17,Vip,Cyba,Fgf10,Cflar,Atp7a,Egfl7,Zfp703,Mydgf,Nrarp,Fgf9,Myc,Sirt1,Notch1,Apela,Nrp2,Tgfbr1,F3,Srsf6,Arg1,Tgfa,Tcf7l2,Nras	0.340426
GOBP_POSITIVE_REGULATION_OF_TUMOR_NECROSIS_FACTOR_MEDIATED_SIGNALING_PATHWAY	0.000227807	0.00392352	0.518848	0.804175	1.93882	10	Hspa1b,Trim32,Hspa1a,Ube2k,Prkn,Adam17,Casp1,Laptm5	0.8
GOBP_POSITIVE_REGULATION_OF_PROTEASOMAL_UBIQUITIN_DEPENDENT_PROTEIN_CATABOLIC_PROCESS	0.000231304	0.00397479	0.518848	0.445696	1.83544	87	Hspa1b,Rnf19a,Rnf217,Cav1,Mdm2,Arih1,Rnf144b,Sumo1,Trib3,Herpud1,Gabarap,Prickle1,Hspa1a,Fzr1,Nfe2l2,Arih2,Sumo2,Prkn,Plk3,Rchy1,Elob,Bag2,Cebpa,Clu,Rack1	0.287356
GOBP_NEGATIVE_REGULATION_OF_CIRCADIAN_RHYTHM	0.000232065	0.00397893	0.518848	0.803764	1.93783	10	Cry2,Per2,Sfpq,Cry1,Suv39h2	0.5
GOBP_REGULATION_OF_GENERATION_OF_PRECURSOR_METABOLITES_AND_ENERGY	0.00023363	0.0039968	0.518848	0.423654	1.81504	110	Ak4,Bnip3,Ddit4,Ppp1r3g,Pgam1,Prelid1,Gck,Ppp1r3c,Ppp1r3b,Stat3,Uqcc2,Prxl2c,Rhoa,Ppp1cb,Entpd5,Irs1,Cavin3,P2rx7,Ppp1ca,Park7,Iscu,Trp53,Atp7a,Trex1,Cox7a2,Prkag2,Pik3ca,Prdm16,Pink1,Myc	0.272727
GOBP_PEPTIDYL_TYROSINE_AUTOPHOSPHORYLATION	0.000237743	0.00405809	0.518848	0.711444	2.05619	17	Vegfa,Igf1r,Cav1,Mapk3,Kdr,Ddr1,Src	0.411765
GOBP_REGULATION_OF_CELL_MORPHOGENESIS	0.000240154	0.0040901	0.518848	0.331747	1.58562	267	Vegfa,Triobp,Zranb1,Caprin1,Strip1,Aldoa,P4hb,Limd1,Dlc1,Epb41l3,Caprin2,Crk,Plxnd1,Syt4,Pdpn,Rhoa,Kdr,Arpc2,Cfl1,Pak3,Rhou,Src,Septin7,Gna13,Eef2k,Myo10,Fmnl2,Cdkl5,Spry4,Plekho1,Cpne6,Fam171a1,Rhof,Syt3,Rac1,Rhog,Cdc42,Prkn,Dapk3,Fblim1,Ephb2,Unc13a,Ago4,Itgb2,Rhobtb2,Rac2,Dbnl,Cxcr4,Bcl9l,Mdk,Prag1,Coro1a,Baiap2,Rims1,Msn,Phip,Cdc42se1,Ss18l2,Rhob,Ilk,Cfdp1,Cpne5,Dag1,Spag9,Cspg5,Rasa1,Plxna2,…	0.322097
GOBP_REGULATION_OF_B_CELL_ACTIVATION	0.000244142	0.00414368	0.498493	0.43247	1.81192	94	Mif,Xbp1,Ahr,Cdkn1a,Stat6,Cd74,Inha,Zfp36l1,Tyrobp,Bcl6,Cd38,Ighm,Ighg3,Ephb2,Mmp14,Syk,Pawr,Igkc,Ptprc,Ndfip1,Cd81,Ighg2c,Fcgr2b,Ighg2b,Paxip1,Kmt5b,Laptm5,Inpp5d,Ptpn6,Vav3,Sash3,Igha,Tgfb1,Tfrc,Zfp36l2,Lyn,Tnfrsf13b,Nckap1l,Peli1	0.414894
GOBP_REGULATION_OF_UBIQUITIN_DEPENDENT_PROTEIN_CATABOLIC_PROCESS	0.000244383	0.00414368	0.498493	0.376485	1.68507	151	Hspa1b,Rnf19a,Pten,Rnf217,Cav1,Mdm2,Arih1,Rnf144b,Ubxn1,Sumo1,Trib3,Herpud1,Gabarap,Glmn,Prickle1,Hspa1a,Fzr1,Nfe2l2,Ube2k,Arih2,Sumo2,Rps7,Prkn,Plk3,Rchy1,Rpl23,Elob,Sdcbp,Rpl5,Gipc1,Bag2,Rad23b,Cebpa,Clu,Rack1,Wac,Park7,Plk1,Rpl11,Laptm5,Trib2,Rnf180,Bcap31,Csnk1e,Csnk2a1,Ogt,Gna12,Keap1,Commd1,Dda1,Usp7,Hsp90ab1,Fhit,Sgta,Pias1,Cdk2,Styx,Aurka,Agbl4	0.390728
GOBP_POSITIVE_REGULATION_OF_T_CELL_MEDIATED_CYTOTOXICITY	0.000246956	0.00417804	0.498493	0.69383	2.01898	18	H2-Q2,Pvr,H2-Eb1,H2-Q1,H2-Q7,Nectin2,Ptprc,P2rx7,H2-T23,B2m,H2-D1	0.611111
GOBP_NEUTROPHIL_MIGRATION	0.000247848	0.00418387	0.498493	0.473382	1.84402	69	Bsg,Edn2,Ppia,Cxcl9,Cd74,Cxcl13,Ppib,Itga1,Cd300c2,Cxcl10,Rac1,Rhog,Ripor2,Syk,Cx3cl1,Ccl5,Itgb2,Rac2,Csf3r,Ccl12,Mdk,Pde4b,Myd88,Fcer1g,Ccl6,Vav3,Srp54a,Vav1,Jam3,Pip5k1c,Nckap1l,Edn1,Olfm4,Irak4,Bst1,Gp2,Pik3cg,Itga9,Dpp4,C3ar1,Pik3cd,Ccl2,Jagn1	0.623188
GOBP_ENDOTHELIAL_CELL_CHEMOTAXIS	0.000253751	0.00427408	0.498493	0.657802	2.04794	23	Vegfa,Fgf2,Lgmn,Kdr,Cxcl13,Tmsb4x,Egr3,Hspb1,Notch1,P2rx4	0.434783
GOBP_REGULATION_OF_PROTEASOMAL_UBIQUITIN_DEPENDENT_PROTEIN_CATABOLIC_PROCESS	0.000259212	0.00435647	0.498493	0.399356	1.75399	127	Hspa1b,Rnf19a,Rnf217,Cav1,Mdm2,Arih1,Rnf144b,Ubxn1,Sumo1,Trib3,Herpud1,Gabarap,Glmn,Prickle1,Hspa1a,Fzr1,Nfe2l2,Ube2k,Arih2,Sumo2,Prkn,Plk3,Rchy1,Elob,Sdcbp,Gipc1,Bag2,Rad23b,Cebpa,Clu,Rack1,Wac,Park7,Plk1,Rpl11,Trib2,Rnf180,Bcap31,Csnk1e,Ogt,Gna12,Keap1,Commd1,Dda1,Usp7,Hsp90ab1,Fhit,Sgta,Pias1,Cdk2,Styx,Aurka	0.409449
GOBP_POSITIVE_REGULATION_OF_SIGNALING_RECEPTOR_ACTIVITY	0.000263949	0.00442635	0.498493	0.562109	1.98562	40	Neurl1a,Btc,Jak2,Adrb2,Ephb2,Ccr2,Nlgn3,Ncf1,Cacng3,Adam17,Park7,Cacng4,Hdac1,Pink1,Ncoa3,Tgfa,Edn1,Shank3,Hif1a,Bud31,Taf1,Itgb1	0.55
GOBP_STRIATED_MUSCLE_CELL_PROLIFERATION	0.00026563	0.0044448	0.498493	0.529508	1.94843	48	Dipk2a,Fgf2,Ppard,Pten,Jarid2,Arid2,Cited2,Hey2,Jak2,Bmpr1a,Sav1,Mapk11,Mapk14,Ndrg4,Smad1,Prkar1a,Kpna1,Pim1,Yap1,Akirin1,Cflar,Fgf9,Notch1,Tgfbr1,Tbx5,Ephb1	0.541667
GOBP_REGULATION_OF_PROTEIN_LOCALIZATION	0.000269239	0.00449535	0.498493	0.267497	1.39652	714	Bnip3l,Pfkl,Hspa8,Npepps,Kcnab2,Ache,Gck,Spidr,Lif,Dnaja1,Rock2,Per2,Tcp1,Ppia,Siah3,Ppard,Ube2j1,Uqcc2,Sesn2,Lamtor5,Midn,B3gat3,Syt4,Nf2,Pkig,Trim28,Bag3,Sumo1,Wwtr1,Ppp3ca,Lrrc8a,Ptp4a3,Pdcd5,Golph3,Cct4,Oaz2,Ndel1,Ipo5,Snx3,Rhou,Camk1,Src,Ctnnb1,Snx33,Sar1a,Ptpn1,H2-Eb1,Pls1,Nr1h2,Rb1,Ier3ip1,Tyrobp,Neurod1,Jak2,Arhgdia,Cd38,Llgl1,Numb,Glud1,Hmgn3,Nup62,Picalm,Gipr,Ubl5,Cnst,Mapk8,Pcm1,Arih2,…	0.282913
GOBP_ANTIGEN_RECEPTOR_MEDIATED_SIGNALING_PATHWAY	0.000271191	0.00451808	0.498493	0.402215	1.74372	118	Bcar1,Ptpn2,Nfkbiz,H2-Ab1,Bax,H2-Eb1,Pde4d,Cd38,Dusp22,Plekha1,Cblb,Ighm,Sh2b2,Dusp3,Ighg3,Hras,Syk,H2-Q7,Blnk,Nectin2,Pawr,Igkc,Rps3,Ptprc,Lcp2,Pde4b,Cd81,Ighg2c,Cacnb3,Fcgr2b,Ighg2b,Laptm5,Klhl6,Spg21,Inpp5d,Ptpn6,Vav3,Gps2,Eif2b2,Pik3ca,Igha,Lyn,Lat2,Lck,Sppl3,Nckap1l,Zc3h12a,Csk,Cmtm3,Foxp1,Bcl10,Plcg2,Elf1,Gata3	0.457627
GOBP_REGULATION_OF_PROTEASOMAL_PROTEIN_CATABOLIC_PROCESS	0.000273461	0.00454599	0.498493	0.361914	1.64728	177	Hspa1b,Rnf19a,Rnf217,Cav1,Mdm2,Arih1,Rnf144b,Ubxn1,Sumo1,Trib3,Herpud1,Gabarap,Glmn,Prickle1,Hspa1a,Fzr1,Kcne2,Nfe2l2,Ubb,Ube2k,Arih2,Sumo2,Prkn,Rnft1,Psmc4,Plk3,Rchy1,Elob,Sdcbp,Gipc1,Bag2,Rad23b,Cebpa,Clu,Rack1,Pithd1,Wac,Ecscr,Psmc1,Psmc6,Park7,Plk1,Rpl11,Psmc5,Rhbdf1,Trib2,Gabarapl2,Rnf180,Pink1,Bcap31,Csnk1e,Ogt,Tmf1,Gna12,Keap1,Commd1,Gpx1,Tmtc3,Trem2,Dda1,Usp7,Hsp90ab1,Apoe,Fhit,Sgta,Pias1…	0.39548
GOBP_P38MAPK_CASCADE	0.000275161	0.00456433	0.498493	0.523815	1.93203	49	Vegfa,Gadd45g,Gadd45b,Per1,Rasgrp1,Zfp36l1,Mapkapk2,Map2k3,Mapk11,Mapk14,Stk39,Dusp1,Ncf1,Zfp36,Dusp10,Map3k5,Trem2,Zc3h12a,Prmt1	0.387755
GOBP_PURINE_CONTAINING_COMPOUND_METABOLIC_PROCESS	0.000277715	0.00459672	0.498493	0.318889	1.55016	320	Ldha,Gpi1,Ak4,Pfkl,Ddit4,Tpi1,Adk,Eno1,Pdk1,Pgk1,Pgam1,Pgm1,Gck,Gapdh,Hk1,Aldoa,Pkm,Stat3,Pfkp,Pmvk,Pdk3,Elovl2,Pde8b,Guk1,Prxl2c,Hk2,Rhoa,Slc35b2,Elovl4,Paics,Galk1,Nme1,Pde4d,Ampd2,Tmsb4x,Nme2,Pank2,Rd3,Pde7a,Entpd5,Nudt3,Acaca,Magi3,Prkag3,Acsl1,Epha2,Aldoc,Papss1,Pde4b,Pde10a,Pnp2,P2rx7,Hpca,Acot8,Adcy7,Mlycd,Gnai3,Pde7b,Pgam2,Nme4,Elovl5	0.190625
GOBP_REGULATION_OF_RNA_SPLICING	0.000279416	0.00460494	0.498493	0.388115	1.72203	141	Jmjd6,Hspa8,Clk1,Mbnl2,Tra2a,Ccnl1,Hnrnph1,Srsf7,Qki,Srsf10,Srsf3,Fxr2,Celf6,Tra2b,Slc38a2,Clk4,Fam50a,Hspa1a,Rbm38,Fxr1,Ptbp1,Rbm39,Rps26,Srsf2,Hnrnph2,Clk3,Grsf1,Srsf1,Hnrnpu,Hnrnph3,Rbfox2,Sf3b4,Prpf19,Sap18	0.241135
GOBP_POSITIVE_REGULATION_OF_MAPK_CASCADE	0.000279246	0.00460494	0.498493	0.307107	1.51707	355	Vegfa,Mif,Gadd45g,Fgf2,Igf1r,Lif,Gadd45b,Rock2,Ppia,Pten,Prxl2c,Ankrd6,Mapk3,Tpbg,Kdr,Rasgrp1,Src,Cd74,Ctnnb1,Sema7a,Ptpn1,H2-Eb1,Map2k1,Jak2,Ltbr,Dusp22,Itga1,P2ry6,Adrb2,Cdc42,Map2k3,Cav2,Plce1,Jun,Hras,Erp29,Traf5,Syk,Cx3cl1,Ccl5,Zfp622,Shc1,Ndrg4,Gnai2,Adam9,Cavin3,Stk39,Lamtor2,Rps3,Ptprc,Sdcbp,Ccl12,Rit2,Cracr2a,P2rx7,Adra1b,Cd81,Ncf1,Fcgr2b,Kitl,Dstyk,Glipr2,Mapk8ip1,Myd88,Mt3,Map3k12,Lapt…	0.292958
GOBP_CELLULAR_MACROMOLECULE_BIOSYNTHETIC_PROCESS	0.000282508	0.00464589	0.498493	0.24156	1.29642	1282	Neurl1a,Gys1,Eif1b,Ppp1r3g,Eif1,Plod2,Fgf2,Ulk1,Eif4a1,Gck,Gapdh,Lsm14a,Cnot7,Caprin1,Ppp1r3c,Ppp1r3b,Dio2,Pkm,Stat3,Rock2,Cdkn1a,Atf4,Per2,Tcp1,Ruvbl2,Ube2j1,Qki,Gcnt4,Rpl36a,Gbe1,Ppp1r15a,Polk,Uqcc2,Caprin2,Rpsa,Sesn2,B3gat3,Rpl38,Tnfaip1,St8sia1,Mapk3,Bcl3,Mrps21,Ptcd3,Mlec,Per1,Rps27a,Jak3,Foxo3,Noct,Paip2,Rhoa,Zbtb1,Atg16l2,Fxr2,Rpl26,Eif4ebp1,Golph3,Samd4,Galnt7,Cct4,Men1,Rps4x,Rps24,Rps11,…	0.232449
GOBP_REGULATION_OF_DNA_BINDING	0.000283692	0.00465536	0.498493	0.425485	1.80707	105	Lif,Per2,Lamtor5,Bcl3,Trim28,Sumo1,Nme1,Ddit3,Hey2,Ctnnb1,Hey1,Zbtb7c,Rb1,Neurod1,Jak2,Tmsb4x,Cebpg,Hmox1,Mapk8,Niban2,Sumo2,Calm3,Prkn,Nsd1,Jun,Ski,Itga2,Csnk2b,Isl1,Gtf2b,Tfap4,Park7,Pax6,Lef1,Sumo3,Tgfb1,Zfp593,Myc	0.361905
GOBP_MACROPHAGE_MIGRATION	0.00028688	0.00469759	0.498493	0.568746	1.98667	39	Mif,Edn2,Ednrb,Mapk3,Mmp14,Cx3cl1,Ccl5,P2ry12,Cd9,Mdk,Cd81,Ccr2,Cx3cr1,Akirin1,P2rx4,Trem2,Csf1r,Il34,Mtus1	0.487179
GOBP_CELLULAR_RESPONSE_TO_EXTRACELLULAR_STIMULUS	0.000289366	0.00472817	0.498493	0.346687	1.59394	200	Tbl2,Hspa8,Xbp1,Slc2a1,Ulk1,Prkab2,Atf3,Cdkn1a,Atf4,Bmt2,Max,Hspa5,Sesn2,Mapk3,Klf10,Foxo3,Jmy,Tfeb,Slc38a2,Gabarap,Fas,Rraga,Slc1a2,Nfe2l2,Mars1,Hmox1,Mapk8,Ehmt2,Zfyve1,Wipi1,Lamp2,Prkag3,Tle5,Asns,Gas2l1,Pmaip1,Gabarapl1,Kif26a,Atp2b1,Ptprc,Seh1l,P2rx7,Upp1,Pim1,Nprl2,Itga4,Sh3glb1,Eif2ak3,Wdr45b,Trp53,Rragc,Aif1,Dcps,Prkag2,Hnrnpa1,Ppp1r9b,Gabarapl2,Wnt2b,Gsdmd,Cd68,Sirt1,Mtmr3,Map3k5,Lyn,Usf…	0.365
GOBP_REGULATION_OF_METAL_ION_TRANSPORT	0.000291849	0.00475858	0.498493	0.322586	1.55245	296	Fgf11,Stc2,Kcnab2,Gem,Vdac1,Gck,Chd7,Atp1a1,Atf4,Pkp2,Oxsr1,Cav1,Il16,Cd63,Serpine2,Hspa2,Per1,Jak3,Rhoa,Sumo1,Bax,Cxcl9,Stc1,Akap9,Ctnnb1,Grin1,Pde4d,Slc30a1,Kcne2,Kcnj2,P2ry6,Cxcl10,Tspan13,Adrb2,Lrrc55,Calm3,Tmem38a,Kcnip3,Cx3cl1,Ccl5,1810037I17Rik,Gnai2,Fxyd1,Stk39,Atp2b1,Cxcr4,Ahcyl1,Pde4b,Cbarp,Pacsin3,Cracr2a,Coro1a,P2rx7,Saraf,Hpca,Cd33,Cacnb3,Vip,Iscu,B2m,Scn3b,Jph3,Cyba,Neto2,Amigo1,Ptp…	0.236486
GOBP_NEGATIVE_REGULATION_OF_NEURON_APOPTOTIC_PROCESS	0.00029711	0.00483404	0.498493	0.404544	1.75645	120	Gpi1,Sncb,Ndnf,Gbe1,Lgmn,Rhoa,Bax,Chl1,Hyou1,Dnajc5,Nfatc4,Jak2,Cebpb,Hmox1,Prkn,Agap2,Kif14,Jun,Hras,Nes,Cited1,Cx3cl1,Unc5b,Mdk,Bok,Coro1a,Isl1,Faim2,Bdnf,Cx3cr1,Il6st,Set,Park7,Mt3,Map3k12,Tyro3,En2,Rock1,Grik2,Pik3ca,Rasa1,Ptprz1	0.35
GOBP_GLIOGENESIS	0.000302972	0.00491895	0.498493	0.343486	1.61413	235	Bnip3,Fgf2,Ppp1cc,Lif,Ndrg1,Stat3,Nab2,Neurod4,Pten,Nab1,Serpine2,Nf2,Mapk3,Rhoa,Adgrg1,Prdm8,Ctnnb1,Sox8,Map2k1,Sun1,Cdkn2c,Gfap,Mboat7,Kcnj10,Mmp14,C1qa,Gpr157,Cx3cl1,Ski,B4galt5,P2ry12,Cnp,Cd9,Trpc4,Cxcr4,Prpf19,Mdk,Bok,Clu,Ccr2,Cx3cr1,Il6st,Slc8a3,Bmerb1,Mt3,Adgrg6,Pax6,Fgf10,Ilk,Rnf10,Dusp10,Tppp,Eif2b2,Dag1,Lef1,Cspg5,Pou3f2,Hdac1,Zmiz1,Ptprz1,Tgfb1,Myc,Notch1,Lrp8,Hdac11,Hexb,Lyn,Tnfrsf1b,…	0.33617
GOBP_POSITIVE_REGULATION_OF_HEART_RATE	0.000312266	0.00505782	0.498493	0.675124	2.02368	20	Adm,Adm2,Edn2,Hey2,Pde4d,Adra1b,Scn3b,Adra1d,Adrb1	0.45
GOBP_POSITIVE_REGULATION_OF_NEUROGENESIS	0.000312848	0.00505782	0.498493	0.352937	1.6171	191	Neurl1a,Vegfa,Ppp1cc,Lif,Caprin1,Caprin2,Plxnd1,Serpine2,Ndel1,Pak3,Srrt,Ctnnb1,Trim32,Sema7a,Nap1l1,Sox8,Eef2k,Map2k1,Numb,L1cam,Cdkl5,Gfap,Numbl,Ephb2,Cx3cl1,Ist1,Map6,Tgm2,Dbnl,Cxcr4,Prpf19,Mdk,Dmrta2,Baiap2,Bdnf,Cx3cr1,Il6st,Ss18l2,Pax6,Amigo1,Dag1,Hdac1,Ptprz1,Rab11a,Gdi1,Tgfb1,Plxna2,Myc,Notch1,Parp6,Fn1,Lrp8,Lyn,Fzd3,Tnfrsf1b,Ascl1,Srf,Snw1,Tlr2,Shank3,Rnd2,Hif1a,Map1b,E2f1,Il34	0.340314
GOBP_NEGATIVE_REGULATION_OF_RECEPTOR_SIGNALING_PATHWAY_VIA_STAT	0.00031465	0.00506498	0.498493	0.650528	2.02529	23	Ptpn2,Socs3,Cav1,Nf2,Bcl3,Vhl,Neurod1,Adipor1,Socs2,Inpp5f,Ppp2ca,Hgs,Gbp7	0.565217
GOBP_REGULATION_OF_CELL_SUBSTRATE_ADHESION	0.00031594	0.00506498	0.498493	0.36032	1.63721	176	Vegfa,Triobp,Plekha2,Rock2,P4hb,Ndnf,Dlc1,Pten,Crk,Nf2,Pdpn,Col26a1,Rhoa,Kdr,Arpc2,Cdh13,Men1,Ldb1,Ddr1,Src,Jak2,Bcl6,Dusp22,Spry4,Rac1,Cdc42,Acer2,Dapk3,Dusp3,Mmp14,Cx3cl1,Rac2,Mdk,Slk,Rras,Ccn1,Ilk,Cd36,Ptpra,Dag1,Rock1,Cspg5,Rasa1,Ptpro,Notch1,Fn1,Prkcz,Coro2b,Jup,Rcc2,Stk4,Arl2,Lims2,Peak1,Olfm4,S100a10,Itgb1bp1,Calr,Plet1,Acvrl1,Gcnt2,Actn4,Npnt,Bst1,Npy,Rac3,Agr2,Efemp2	0.386364
GOBP_REGULATION_OF_CELLULAR_RESPONSE_TO_GROWTH_FACTOR_STIMULUS	0.000313989	0.00506498	0.498493	0.343053	1.6121	235	Fgf2,Ing2,Sulf2,Snx25,Ube2o,Hspa5,Strap,Cav1,Cd63,Kdr,Grb10,Ptp4a3,Men1,Cited2,Ctnnb1,Cadm4,Hspa1a,Ptpn1,Sema6a,Cxcl13,Skor2,Spry4,Niban2,Spred1,Eid2,Cav2,Creb3l1,Dcn,Cited1,Fbxl15,Ski,Smad4,Sulf1,Fkbp8,Ctdspl2,Mtmr4,Bcl9l,Sdcbp,Wasf1,Gipc1,Fst,Eng,Spred2,Cdh5,Trim33,Lats2,Fzd1,Adam17,Spry1,Tob1,Mmrn2,Dstyk,Ccn1,Gdf3,Mt3,Ube2d1,Fgf10,Ilk,Trp53,Cflar,Zfp703,Hgs,Tgfb1,Prdm16,Fgf9,Sirt1,Notch1,Nrep,…	0.370213
GOBP_DIVALENT_INORGANIC_CATION_HOMEOSTASIS	0.000315714	0.00506498	0.498493	0.309536	1.52104	348	Adm,Bnip3,Stc2,Ero1a,Fgf2,Edn2,Chd7,Slc41a1,Slc30a9,Atf4,Scgn,Cav1,Ednrb,Jak3,Kdr,Bax,Herpud1,Cxcl9,Ddit3,Stc1,Cxcl13,Gna13,Gpr3,Calca,Grin1,Pde4d,Slc30a1,Nalf2,Jak2,Cd38,P2ry6,Gipr,Cxcl10,Agtr1a,Gng3,Calm3,Prkn,Tmem38a,Cav2,Plce1,Atp13a4,Kcnk3,Gpr157,Tpt1,Cx3cl1,Ccl5,Cnnm4,Atp2b1,Tgm2,Trpm2,Ptprc,Trpc4,Cxcr4,Trpm1,Ccl12,Bok,Cd52,Coro1a,P2rx7,Adra1b,Ccr2,Cacnb3,Cdh5,Cx3cr1,Tmem64,Slc30a3,S1pr1,Sl…	0.316092
GOBP_NEGATIVE_REGULATION_OF_OXIDATIVE_STRESS_INDUCED_INTRINSIC_APOPTOTIC_SIGNALING_PATHWAY	0.000320429	0.00510515	0.498493	0.687974	2.00194	18	Ppia,Nfe2l2,Prkn,Park7,Nol3,Hspb1,Mapk7,Pink1,Sirt1,Gpx1,Hif1a	0.611111
GOBP_PROTEIN_MONOUBIQUITINATION	0.000319798	0.00510515	0.498493	0.463394	1.82963	73	Neurl1a,Rnf126,Ube2o,Bcor,Ubb,Cul1,Ctr9,Ube2w,Prkn,Birc2,Atxn7l3,Cul3,Pef1,Pcgf5,Pcgf6,Wac,Zfp598,Faap100,Ddb2,Skp1,Ddb1,Ube2b,Ube2r2,Ring1,Ube2d3,Fancm,Rnf2,Pcgf1,Fancf,Faap20	0.410959
GOBP_PHOTORECEPTOR_CELL_DEVELOPMENT	0.000321116	0.00510515	0.498493	-0.497706	-1.9138	49	Hcn1,Crb1,Rorb,Tulp1,Gnat1,Fscn2,Rpgrip1,Cngb1,Nrl,Tug1,Prph2,Crb2,Rom1	0.265306
GOBP_SERINE_FAMILY_AMINO_ACID_METABOLIC_PROCESS	0.000321069	0.00510515	0.498493	-0.579302	-2.00349	30	Gcsh,Serinc5,Srr,Mpst,Gclm,Dhfr,Sephs1,Cth,Gart,Sephs2,Gclc,Mthfd1	0.4
GOBP_PRODUCTION_OF_MOLECULAR_MEDIATOR_OF_IMMUNE_RESPONSE	0.000322334	0.00511388	0.498493	0.394965	1.75255	140	Gpi1,H2-Q2,Mif,Xbp1,Hk1,Arid5a,Stat6,H2-Ab1,Jak3,H2-Aa,Cd74,Sema7a,H2-Eb1,Yy1,Slc7a5,H2-Q1,Nr4a3,Bcl6,Gprc5b,Cd86,Hmox1,H2-DMb1,H2-DMa,Ephb2,H2-Q7,Igkc,Ptprc,Ndfip1,Cd81,Ccr2,H2-T23,Stx4a,Fcgr2b,Paxip1,Kmt5b,B2m,Laptm5,Cd36,Sash3,Trex1	0.285714
GOBP_POSITIVE_REGULATION_OF_CELL_DEVELOPMENT	0.000326061	0.0051623	0.498493	0.341608	1.61071	244	Neurl1a,Vegfa,Triobp,Ppp1cc,Lif,Caprin1,P4hb,Caprin2,Crk,Plxnd1,Serpine2,Arpc2,Ndel1,Pak3,Srrt,Ctnnb1,Trim32,Sema7a,Nap1l1,Sox8,Tyrobp,Eef2k,Map2k1,Numb,L1cam,Cdkl5,Niban2,Gfap,Rac1,Cdc42,Numbl,Ephb2,Cx3cl1,Ist1,Cldn5,Map6,Tgm2,Dbnl,Cxcr4,Prpf19,Mdk,Dmrta2,Baiap2,Bdnf,Cdh5,Cx3cr1,Il6st,Ss18l2,Pax6,Ilk,Amigo1,Dag1,Cspg5,Hdac1,Ptprz1,Rab11a,Gdi1,Tgfb1,Plxna2,Myc,Notch1,Parp6,Fn1,Lrp8,Pde3a,Lyn,Fzd3…	0.364754
GOBP_CELLULAR_RESPONSE_TO_LIPID	0.000330332	0.0052191	0.498493	0.297854	1.4901	415	Ddit4,Hspa1b,Mif,Hspa8,Xbp1,Igf1r,Ahr,Cry2,Rock2,Atp1a1,Arid5a,Pdk3,Mgst1,Errfi1,Ruvbl2,Ppard,Kdm3a,Sstr3,Ednrb,Mapk3,Per1,Foxo3,Rhoa,Cry1,Pgrmc2,Cxcl9,Stc1,Cbx3,Cyp26b1,Src,Hspa1a,Creb1,Ptges3,Mgarp,Cxcl13,Zfp36l1,Jak2,Nr4a3,Cdk19,Mmp2,H2az1,Nfkbib,Cebpb,Cd86,Cxcl10,Ctr9,Mapk8,Daxx,Map2k3,Irs1,Bcr,Ephb2,Irf8,Syk,Hnrnpu,Sstr2,Cx3cl1,Ccl5,Mapk14,Sirpa,Itga2,Rbfox2,Eif4e,Adam9,Sbno2,Atp2b1,Insig2,C…	0.344578
GOBP_REGULATION_OF_INFLAMMATORY_RESPONSE	0.000346169	0.00545804	0.498493	0.338391	1.58161	223	Ptpn2,Cd47,Plk2,Ppard,Nfkbiz,Socs3,Il16,Ednrb,Src,Sema7a,H2-Eb1,Rb1,Jak2,Bcl6,Cdk19,Gprc5b,Tmsb4x,Dhx9,Cebpb,Agtr1a,Osmr,Birc2,Krt1,Bcr,Syk,Cx3cl1,Ccl5,Mapk14,Sirpa,Itga2,Metrnl,Stk39,Sbno2,Tnfrsf1a,Rps19,Ptprc,Mdk,Cebpa,Ndfip1,Isl1,Cd81,Ccr2,Calcrl,Cdh5,H2-T23,Ncf1,Fcgr2b,Casp1,Il6st,Gpx4,Syt11,Myd88,Park7,Zfp36,Lgals1,Dusp10,Tyro3,Creb3l3,Trex1,Casp12,Gps2,Mapk7,Vamp8,Ctsc,Psma1,Zbp1,Lyn,Pik3ap…	0.408072
GOBP_REGULATION_OF_SECRETION	0.000352731	0.00555007	0.498493	0.289996	1.46478	462	Pfkl,H2-Q2,Mif,Xbp1,Ache,Gck,Chd7,Lif,Cry2,Grk2,Kdm5b,Per2,Ppia,Ppard,Uqcc2,Mctp1,Midn,Syt4,Ednrb,Tfr2,Cry1,Ppp3ca,Lrrc8a,Golph3,Cplx3,Stc1,Hrh3,Cd74,Creb1,Syt6,H2-Eb1,Inha,Nr1h2,Scg5,Slc30a1,H2-Q1,Ier3ip1,Neurod1,Jak2,Cd38,Llgl1,Glud1,Hmgn3,Bace1,Gipr,Chrnb4,Agtr1a,Hmox1,Syt3,Lrp5,Calm3,Prkn,Rab10,Syp,Irs1,Pfn2,Erp29,Bcr,Syk,Ccl5,Smad4,Itgb2,Gnai2,Adam9,Stxbp6,Stk39,Lgi3,Rac2,Tnfrsf1a,Itgam,Fer,…	0.309524
GOBP_MAMMARY_GLAND_DEVELOPMENT	0.000355351	0.00557981	0.498493	0.417541	1.78885	110	Neurl1a,Vegfa,Xbp1,Fgf2,Ccnd1,Kdm5b,Stat6,Cav1,Zbtb7b,Hk2,Bax,Pygo2,Nme1,Ddr1,Src,Creb1,Jak2,Cebpb,Lrp5,Irf6,Socs2,Itga2,Epha2,Igfbp5,Arhgap5,Fgf10,Atp7a,Zfp703,Lef1,Usf2,Arg1,Mtx1,Gli2,Tgfa,Ptch1,Gpx1,Pam,Notch4,Oxtr,Orai1,Hif1a,Csf1r	0.381818
GOBP_REGULATION_OF_EPIDERMAL_GROWTH_FACTOR_ACTIVATED_RECEPTOR_ACTIVITY	0.000358875	0.00560795	0.498493	0.620006	1.97502	25	Neurl1a,Zfyve28,Btc,Errfi1,Cblb,Shc1,Ncf1,Adam17	0.32
GOBP_CELLULAR_CARBOHYDRATE_BIOSYNTHETIC_PROCESS	0.000359343	0.00560795	0.498493	0.493768	1.88063	58	Gys1,Ppp1r3g,Gck,Ppp1r3c,Ppp1r3b,Pgp,Per2,Gbe1,Ptges3,Acadm,Ppp1cb,Irs1,Prkag3,B4galt5	0.241379
GOBP_REGULATION_OF_CYCLIN_DEPENDENT_PROTEIN_KINASE_ACTIVITY	0.000359078	0.00560795	0.498493	0.439166	1.79027	82	Ccng2,Ccnd3,Ccnd1,Cdkn1a,Ccnl1,Cdkn1b,Pten,Hexim1,Men1,Ipo5,Src,Cdkn2d,Ccng1,Cdkn2c,Ccni,Nr2f2,Sertad1,Prox1,Ccne2,Cebpa,Cks2,Lats2,Adam17,Tfap4,Plk1,Bccip	0.317073
GOBP_MYELOID_CELL_DIFFERENTIATION	0.00036262	0.00564756	0.498493	0.31997	1.53674	287	Vegfa,Jmjd6,Hspa1b,Junb,Glo1,Lif,H4c3,Stat3,Ptpn2,L3mbtl3,Pip4k2a,Klf10,Kmt2e,Jak3,Foxo3,Kat8,Acvr1b,Cited2,Ldb1,Rps14,Src,Meis2,Cd74,Ctnnb1,Hspa1a,Creb1,H2-Eb1,H4c11,Inha,Casp8,Rb1,Zfp36l1,Tyrobp,Jak2,Bcl6,H4c8,Ltbr,Rcor1,Cebpg,Cebpb,Ctr9,Maea,C1qc,H4c14,Cdc42,Tmod3,Jun,Anxa2,Irf8,Mapk11,Ikzf1,Pde1b,Mapk14,Rbfox2,Epha2,Sbno2,Csf3r,Rps19,Thra,Cebpa,Gpr137,Ndfip1,Relb,Pithd1,Cd81	0.226481
GOBP_ORGANONITROGEN_COMPOUND_CATABOLIC_PROCESS	0.000364265	0.00566166	0.498493	0.249263	1.32761	1106	Bnip3,Rnf126,Bnip3l,Hspa1b,Zranb1,Gls2,Rnf19a,Hspa8,Xbp1,Npepps,Fgf2,Xpnpep1,Pdxp,Ankzf1,Spsb2,Dio2,Gpt2,Plk2,Ccdc115,Pde8b,Siah3,Ube2j1,Cdkn1b,Tiparp,Lonp1,Pten,Dpysl3,Rnf217,Hspa5,Cav1,Mdm2,Tnfaip1,Arih1,Serpine2,Siah2,Tmub1,Lgmn,Dcaf12,Rnf144b,Rps27a,Bag3,Ubxn1,Chac1,Sumo1,Trib3,Herpud1,Rnf7,Wwtr1,Dcaf11,Clpx,Sat1,Ube4b,Trpc4ap,Oaz2,Ddit3,Dedd,Gabarap,Snx3,Ubap1l,Hmgcl,Dpysl2,Hpse,Glmn,Ctnnb1,…	0.267631
GOBP_T_CELL_DIFFERENTIATION_INVOLVED_IN_IMMUNE_RESPONSE	0.000371881	0.0057683	0.498493	0.523127	1.92495	48	Stat3,Stat6,Nfkbiz,Zbtb7b,Bcl3,Jak3,Ly9,H2-Eb1,Bcl6,Cd86,Il6ra,Cracr2a,Relb,Myb,Fcer1g,Fgl2,Atp7a,Loxl3,Lef1,Rorc,Prkcz,Zc3h12a,Foxp1,Gata3,Smad7,Anxa1,Rc3h2,Hmgb1,Il2	0.604167
GOBP_CELL_JUNCTION_ORGANIZATION	0.000378989	0.00586665	0.498493	0.272355	1.40304	607	Neurl1a,Vegfa,Hspa8,Fscn1,Ache,Igf1r,Lrrc24,Caprin1,Rock2,Pkp2,Sncb,Sybu,Dlc1,Pten,Epb41l3,Tubb5,Caprin2,Cav1,Plxnd1,Nf2,Lgmn,Tpbg,Rhoa,Elfn1,Kdr,Tuba1a,Nptx1,Cfl1,Pak3,Ldb1,Lrrtm2,Nfatc4,Camk1,Src,Ctnnb1,Pfn1,Ephb3,Eef2k,Pcdhb4,Adgrl1,Numb,L1cam,Dusp22,Amigo2,Ccm2,Cdkl5,Arf4,C1qb,C1qc,Sparcl1,Rac1,Il10ra,Cdc42,Numbl,Flot1,Marveld3,Synpo,Dapk3,Dusp3,Pfn2,Bcr,C1ql3,Ephb2,Pip5k1a,Mmp14,Unc13a,C1qa,…	0.301483
GOBP_POSITIVE_REGULATION_OF_PROTEIN_CATABOLIC_PROCESS	0.000380127	0.00587239	0.498493	0.341608	1.59037	208	Hspa1b,Rnf19a,Plk2,Cdkn1b,Tiparp,Pten,Rnf217,Cav1,Mdm2,Arih1,Rnf144b,Sumo1,Trib3,Herpud1,Oaz2,Gabarap,Trim32,Prickle1,Hspa1a,Snx33,Fzr1,Fbxl5,Snx1,Kcne2,Nfe2l2,Stx5a,Cblb,Arih2,Sumo2,Prkn,Rnft1,Psmc4,Plk3,Adam9,Rchy1,Ndufa13,Elob,Bag2,Cebpa,Pacsin3,Clu,Rnf128,Ndfip1,Rack1,Cd81,Msn,Ecscr,Psmc1,Vip,Psmc6,Plk1,Psmc5,Laptm5,Trib2,Ddb1,Vps28,Rnf180,Hsp90aa1,Bcap31,Csnk1e,Ctsc,Csnk2a1	0.298077
GOBP_NEGATIVE_REGULATION_OF_MEMBRANE_POTENTIAL	0.000381732	0.00588529	0.498493	0.814245	1.93145	9	Bnip3,Prelid1,Bax,Pmaip1	0.444444
GOBP_CIRCADIAN_RHYTHM	0.000385113	0.00592547	0.498493	0.371896	1.67952	166	Bhlhe40,Ciart,Ppp1cc,Bhlhe41,Ahr,Cry2,Rock2,Atf4,Per2,Kdm2a,Pten,Siah2,Jund,Sfpq,Nfil3,Klf10,Per1,Noct,Cry1,Creb1,Suv39h2,Rbm4b,Usp9x,Rai1,Ppp1cb,Btbd9,Mapk8,Gpr157,Hnrnpu,Cavin3,Fbxw11,Prox1,Egr3,Nr2f6,Ppp1ca,Relb,Spsb4,Adrb1,Nampt,Trp53,Ddb1,Top1,Rorc,Hdac1,Maged1,Dyrk1a,Sirt1,Csnk1e,Tph2,Usp2,Ogt,Impdh2,Atf5	0.319277
GOBP_EXPORT_FROM_CELL	0.00039089	0.00600228	0.498493	0.269149	1.39452	661	Adm,Pfkl,H2-Q2,Mif,Ache,Syngr3,Gck,Chd7,Lif,Cry2,Atp1a1,Grk2,Kdm5b,Per2,Ppia,Pdia4,Ppard,Uqcc2,Mctp1,Midn,Syt4,Serpine2,Ednrb,Tfr2,Arfgap3,Cry1,Ppp3ca,Lrrc8a,Snap47,Golph3,Scg2,Cplx3,Rasgrp1,Dnajc5,Hrh3,Ube2q1,Olfm2,Creb1,Syt6,H2-Eb1,Inha,Nr1h2,Scg5,Slc30a1,H2-Q1,Ier3ip1,Washc3,Mon1a,Ralbp1,Neurod1,Jak2,Nr4a3,Kcne2,Cd38,Llgl1,Glud1,Mia2,Cyb5r4,Hmgn3,Bace1,Gipr,Chrnb4,Agtr1a,Hmox1,Niban2,Syt3,Lrp5…	0.293495
GOBP_REGULATION_OF_RESPONSE_TO_OXIDATIVE_STRESS	0.000391789	0.00600402	0.498493	0.456787	1.82724	77	Atf4,P4hb,Ppia,Mctp1,Sesn2,Sfpq,Foxo3,Ctnnb1,Nr4a3,Nfe2l2,Mcl1,Prkn,Pawr,Trpm2,Rack1,Fzd1,Park7,Cd36,Nol3,Hspb1,Mapk7,Pink1,Sirt1,Selenon,Stk26,Gpx1,Trem2	0.350649
GOBP_MESODERM_DEVELOPMENT	0.000394787	0.00603788	0.498493	0.429192	1.76173	85	Gpi1,Vegfa,Kdm6b,Rpl38,Nf2,Gdf11,Cited2,Ldb1,Mest,Zfp36l1,Jak2,Bmpr1a,Ikzf1,Smad4,Itga2,Epha2,Smad1,Prkar1a,Ppp2ca,Yap1,Acvr1,Gdf3,Acvr2a	0.270588
GOBP_RESPONSE_TO_LEUKEMIA_INHIBITORY_FACTOR	0.00040202	0.00613622	0.498493	0.436724	1.7937	86	Rfx2,Pfkp,Kdm5b,Srsf7,Kdm3a,Socs3,Srsf3,Jarid2,Hk2,Ptp4a3,Creb1,Arid5b,Piga,Spry4,Hnrnpu,Smarca5,Sbno2,Tle4,Bclaf1,Tex14,Cacybp,Pax6,Mtf2,Tfrc,Sirt1,Ctbp2,Nrp2,Rarg,Bspry,Adam23,Sox1,Klf4,Efhc2,Pdcd10,Sstr1,Snx10,Smad7,Trim25,Ina,Prdm5,Mat2a	0.476744
GOBP_NEGATIVE_REGULATION_OF_CANONICAL_WNT_SIGNALING_PATHWAY	0.000407973	0.00620233	0.498493	0.404331	1.73586	113	Tle3,Mllt3,Igfbp2,Limd1,Ruvbl2,Ankrd6,Cav1,Siah2,Tpbg,Foxo3,Wwtr1,Ddit3,Kremen1,Ctnnb1,Prickle1,Otud5,Tle6,Prkn,Tle5,Mapk14,Tle4,Mdk,Sdhaf2,Frmd8,Isl1,Notum,Tmem64,Lats2,Fzd1	0.256637
GOBP_TRNA_PROCESSING	0.000407423	0.00620233	0.498493	-0.377494	-1.68263	115	Rpp40,Tyw3,Elp1,Nat10,Elac1,Nsun6,Pop4,Thg1l,Trub1,Mettl2,Qtrt2,Thada,Nsun3,Dus4l,Aars2,Elac2,Elp3,Trmu,Dph3,Trmt9b,Trmt12,Pop7,Dalrd3,Lsm6,Trdmt1,Ctu2,Tsen2,Mettl8,Tyw1,Tsen54,Adat1,Thumpd2,Trmt10a,Dtwd2,Ankrd16,Alkbh8,Rpp38,Ddx1,Trmt44,Trmt6,Mettl1,Adat2,Trmt1,Zbtb8os,Trpt1,Trmt10b	0.4
GOBP_VASCULAR_WOUND_HEALING	0.000415785	0.00630855	0.498493	0.720261	2.05212	16	Vegfa,Xbp1,Mcam,Ndnf,Kdr,Hpse,Adipor2,Cxcr4	0.5
GOBP_VESICLE_MEDIATED_TRANSPORT	0.000417288	0.00631882	0.498493	0.241322	1.29427	1296	Adm,Vegfa,Jmjd6,Rnf126,H2-Q2,Hspa1b,Sec22c,Vldlr,Hspa8,Trip10,Ache,Syngr3,Igf1r,Grk2,Cd47,Sncb,Ube2o,Pten,Pgbd1,Cd151,Mctp1,Cav1,Syt4,Cd63,Arl6,Ap1b1,Hspa2,Mapk3,Pip4k2a,Plscr1,Tfr2,Arfgap3,Clcn3,Ppp3ca,Snap47,Cltb,Golph3,Cplx3,Cdh13,Nme1,Rasgrp1,Hyou1,Snx3,Dnajc5,Spire1,Rhou,Ncald,Dpysl2,Lrrtm2,Rab39,Src,Ctnnb1,Hspa1a,Chmp7,Snx33,Sar1a,Ptpn1,Syt6,Copa,Sox30,Trappc6b,Snx1,Nr1h2,H2-Q1,Ier3ip1,Wash…	0.320216
GOBP_POSITIVE_REGULATION_OF_PRODUCTION_OF_MOLECULAR_MEDIATOR_OF_IMMUNE_RESPONSE	0.00042461	0.00641699	0.498493	0.449881	1.82835	81	Gpi1,H2-Q2,Mif,Xbp1,Hk1,Arid5a,Stat6,Cd74,Sema7a,Slc7a5,H2-Q1,Nr4a3,Gprc5b,Cd86,Ephb2,H2-Q7,Ptprc,Cd81,H2-T23,Stx4a,Paxip1,Kmt5b,B2m,Laptm5,Cd36,Sash3,Tgfb1,Tfrc,Sirt1	0.358025
GOBP_NEGATIVE_REGULATION_OF_WNT_SIGNALING_PATHWAY	0.00043425	0.00654973	0.498493	0.378526	1.67687	139	Tle3,Mllt3,Igfbp2,Limd1,Ruvbl2,Ankrd6,Cav1,Siah2,Tpbg,Foxo3,Grb10,Wwtr1,Ddit3,Kremen1,Nfatc4,Ctnnb1,Prickle1,Otud5,Tle6,Sox30,Prkn,Tle5,Cited1,Mapk14,Tle4,Mdk,Sdhaf2,Frmd8,Isl1,Rack1,Notum,Tmem64,Lats2,Fzd1	0.244604
GOBP_MITOCHONDRIAL_PROTEIN_CATABOLIC_PROCESS	0.000437111	0.00657989	0.498493	0.915854	1.82372	5	Bnip3,Bnip3l,Pisd	0.6
GOBP_REGULATION_OF_T_CELL_MEDIATED_CYTOTOXICITY	0.000444728	0.00664119	0.498493	0.640559	1.99426	23	H2-Q2,Pvr,H2-Eb1,H2-Q1,H2-Q7,Nectin2,Ptprc,P2rx7,H2-T23,Fcgr2b,B2m,H2-D1	0.521739
GOBP_REGULATION_OF_ISOMERASE_ACTIVITY	0.000445525	0.00664119	0.498493	0.850333	1.90644	7	Plscr1,Dhx9,Hnrnpu,Itgb2,Itgam	0.714286
GOBP_POST_EMBRYONIC_CAMERA_TYPE_EYE_DEVELOPMENT	0.000445525	0.00664119	0.498493	0.848506	1.90234	7	Vegfa,Kdr,Bax	0.428571
GOBP_REGULATION_OF_GLUCOSE_METABOLIC_PROCESS	0.000444355	0.00664119	0.498493	0.437362	1.82214	92	Ppp1r3g,Pdk1,Gnb3,Gck,Ppp1r3c,Ppp1r3b,Pgp,Ptpn2,Pdk3,Sesn2,Midn,Cry1,Src,Gckr,Acadm,Ppp1cb,Fam3a,Arpp19,Adipor1,Prkn,Irs1	0.228261
GOBP_MODIFICATION_DEPENDENT_MACROMOLECULE_CATABOLIC_PROCESS	0.000443766	0.00664119	0.498493	0.270166	1.38961	592	Rnf126,Hspa1b,Zranb1,Rnf19a,Xbp1,Ankzf1,Spsb2,Siah3,Ube2j1,Lonp1,Pten,Rnf217,Hspa5,Cav1,Mdm2,Tnfaip1,Arih1,Siah2,Tmub1,Dcaf12,Rnf144b,Rps27a,Ubxn1,Sumo1,Trib3,Herpud1,Rnf7,Wwtr1,Dcaf11,Ube4b,Trpc4ap,Ddit3,Gabarap,Ubap1l,Glmn,Ctnnb1,Trim32,Prickle1,Hspa1a,Chmp7,Psmd4,Ube2a,Klhl8,Fzr1,Vps37d,Fbxl5,Usp9x,Nfe2l2,Ubb,Nploc4,Nedd8,Cul1,Maea,Usp29,Ube2k,Ube2s,Arih2,Kctd21,Sumo2,Ube2w,Rps7,Prkn,Birc2,Tri…	0.315878
GOBP_HEART_PROCESS	0.000453155	0.00674178	0.498493	0.350441	1.60478	193	Adm,Adm2,Edn2,Atp1a1,Grk2,Pkp2,Ppp1r13l,Cav1,Rps6ka2,Mdm2,Tnnt2,Ednrb,Sumo1,Wwtr1,Stc1,Hey2,Src,Akap9,Calca,Pde4d,Jak2,Kcne2,Kcnj2,Tnnc1,Tmem65,Chrm2,Kcnj8,Rgs2,Calm3,Cdc42,Map2k3,Tmem38a,S100a1,Gnai2,Fxyd1,Atp2b1,Cxcr4,Thra,Pde4b,Tmem161b,Adra1b,Isl1,Yap1,Chga,Kcng2,Slc8a3,Scn3b,Adra1d,Adrb1,Glrx3,Trex1	0.264249
GOBP_INTERLEUKIN_1_PRODUCTION	0.000461048	0.00684589	0.498493	0.468448	1.82126	64	Hk1,Stat3,Errfi1,Il16,Casp8,Tyrobp,Jak2,S100a13,Cx3cl1,Sirpa,Gbp5,P2rx7,Isl1,Cd33,Cx3cr1,Casp1,Myd88,Cd36,Hspb1,Gsdmd,Aqp4,S1pr3,Trem2,Zc3h12a,Cptp,Git1,Foxp1,Arrb2,Arg2,Tmed10,Anxa1,Hmgb1	0.5
GOBP_POSITIVE_CHEMOTAXIS	0.000466233	0.00690946	0.498493	0.554671	1.96367	41	Vegfa,Mif,Fgf2,Il16,Kdr,Scg2,Cdh13,Cxcl10,Cx3cl1,Ccl5,Itga2,Coro1a,S1pr1,Fgf10,Ccl6	0.365854
GOBP_NAD_METABOLIC_PROCESS	0.000469208	0.0069401	0.498493	0.63982	1.99195	23	Pfkl,Eno1,Gck,Hk1,Pfkp,Hk2,Nadk2,Cd38	0.347826
GOBP_RHODOPSIN_MEDIATED_SIGNALING_PATHWAY	0.000472609	0.00697691	0.498493	-0.736924	-1.96366	12	Rs1,Sag,Gnat1,Rho,Grk1,Grk4	0.5
GOBP_FORMATE_METABOLIC_PROCESS	0.000478004	0.00704297	0.498493	0.993916	1.50884	2	Mthfd1l,Mthfs	1
GOBP_PROTEIN_STABILIZATION	0.000479181	0.00704672	0.498493	0.358968	1.62875	170	Hspa1b,Gapdh,Tcp1,Pten,Pim2,Bag3,Hypk,Sumo1,Glmp,Cct4,Vhl,Pfn1,Hspa1a,Creb1,Ptges3,Usp9x,Tyrobp,Ppib,Usp29,Rps7,Prkn,Flot1,Pfn2,Crebl2,Sav1,Lamp2,Morc3,Rpl23,Rpl5,Bag2,Chek2,Clu,Lamp1,Pim1,Syvn1,Bag1,Park7,Mt3,Rpl11,Trp53,Trex1,Ube2b,Cct2,Irgm2,Tbl1x,Naa16,Zbed3,Irgm1,Cct5,Hsp90aa1,Pink1,Zswim7,Usp2,Golga7,Get1,Ifi30,Prkcd,Stk4,Usp7,Hsp90ab1,Pdcd10,Calr,Atp1b1,Cct7,Flot2,Hps4,Smad7,Sugt1,Tspan1	0.405882
GOBP_GROWTH_HORMONE_RECEPTOR_SIGNALING_PATHWAY_VIA_JAK_STAT	0.000480379	0.00705079	0.498493	0.837333	1.92075	8	Stat3,Stat6,Jak3,Ptpn1,Jak2	0.625
GOBP_POSITIVE_REGULATION_OF_LEUKOCYTE_CHEMOTAXIS	0.000499948	0.00732395	0.477271	0.471097	1.82657	66	Vegfa,Edn2,Oxsr1,Mapk3,Creb3,Lgmn,Cd74,Cxcl13,Cxcl10,Rac1,Ripor2,Ccl5,Stk39,Rac2,Mdk,Il6ra,Ccr2,Cx3cr1,Adam17,Akirin1,Aif1,Nckap1l,Edn1,Pla2g7,Csf1r,Il34,Calr,Spi1,Adam10,Hmgb1,Ano6,Ptn,Serpine1,C3ar1	0.515152
GOBP_PEPTIDYL_PROLINE_MODIFICATION	0.000501682	0.0073353	0.477271	0.517846	1.9236	50	Egln1,P4ha1,Ero1a,P4ha2,Egln3,P4hb,Ppia,Ppib,Fkbp8,Fkbp7,Fkbp14,Ppil1	0.24
GOBP_NEGATIVE_REGULATION_OF_ERBB_SIGNALING_PATHWAY	0.000503544	0.00734847	0.477271	0.598683	1.94996	28	Rnf126,Zfyve28,Ptpn2,Errfi1,Lgmn,Itga1,Nup62,Cblb,Dusp3	0.321429
GOBP_SYNAPSE_ORGANIZATION	0.000505654	0.00736521	0.477271	0.295101	1.46665	391	Neurl1a,Hspa8,Ache,Igf1r,Lrrc24,Caprin1,Sncb,Sybu,Pten,Tubb5,Caprin2,Plxnd1,Lgmn,Tpbg,Rhoa,Elfn1,Tuba1a,Nptx1,Cfl1,Pak3,Lrrtm2,Nfatc4,Camk1,Ctnnb1,Pfn1,Ephb3,Eef2k,Pcdhb4,Adgrl1,L1cam,Amigo2,Cdkl5,Arf4,C1qb,C1qc,Sparcl1,Il10ra,Cdc42,Synpo,Pfn2,C1ql3,Ephb2,Unc13a,C1qa,Cx3cl1,Mapk14,Cttnbp2,Gpm6a,Setd5,Ptprs,Itgam,Lrrn3,Dbnl,Cntn5,Sdcbp,Wasf1,Nfia,Arf1,Baiap2,Bdnf,Cacnb3,Nlgn3,Ctnna2,Cx3cr1,Neurod2…	0.337596
GOBP_NEGATIVE_REGULATION_OF_TYROSINE_PHOSPHORYLATION_OF_STAT_PROTEIN	0.000515541	0.00749416	0.477271	0.757367	1.9677	12	Ptpn2,Socs3,Cav1,Nf2,Inpp5f,Ppp2ca	0.5
GOBP_HORMONE_TRANSPORT	0.000516467	0.00749416	0.477271	0.344776	1.60183	210	Adm,Pfkl,Gck,Chd7,Lif,Cry2,Kdm5b,Per2,Slco1c1,Ppard,Uqcc2,Midn,Tfr2,Cry1,Ppp3ca,Lrrc8a,Cplx3,Ube2q1,Creb1,H2-Eb1,Inha,Slc7a5,Scg5,Neurod1,Jak2,Cd38,Glud1,Cyb5r4,Hmgn3,Gipr,Agtr1a,Niban2,Lrp5,Crym,Prkn,Irs1,Ccl5,Smad4	0.180952
GOBP_CELL_SURFACE_RECEPTOR_SIGNALING_PATHWAY_INVOLVED_IN_CELL_CELL_SIGNALING	0.000525533	0.00761127	0.477271	0.288895	1.45707	459	Zranb1,Ndp,Fgf2,Tle3,Pbxip1,Mllt3,Ccnd1,Sulf2,Igfbp2,Limd1,Ruvbl2,Pten,Caprin2,Tmem237,Ankrd6,Cav1,Arl6,Ednrb,Siah2,Tpbg,Foxo3,Rhoa,Igsf11,Grb10,Wwtr1,Ppp3ca,Lgr5,Pygo2,Ddit3,Snx3,Ldb1,Kremen1,Nfatc4,Src,Ctnnb1,Prickle1,Ddx3x,Otud5,Tle6,Sox30,Grin1,Chrna2,Gprc5b,Rps12,Chrnb4,Ctr9,Adrb2,Rac1,Mbd2,Lrp5,Cdc42,Prkn,Dapk3,Tle5,Cela1,Cited1,Cul3,Mapk14,Ski,Sulf1,Fbxw11,Tle4,Itgam,Bcl9l,Csnk2b,Mdk,Sdhaf…	0.320261
GOBP_POSITIVE_REGULATION_OF_HORMONE_BIOSYNTHETIC_PROCESS	0.000532455	0.00769695	0.477271	0.805111	1.90978	9	Adm,Igf1r,Hif1a,Arnt	0.444444
GOBP_REGULATION_OF_MICROVILLUS_ORGANIZATION	0.000534886	0.0077175	0.477271	0.784359	1.89105	10	Fscn1,Podxl,Pls1	0.3
GOBP_NEGATIVE_REGULATION_OF_MACROPHAGE_CHEMOTAXIS	0.000537956	0.00774717	0.477271	0.972851	1.62532	3	Mif,Ddt	0.666667
GOBP_VASCULAR_ENDOTHELIAL_GROWTH_FACTOR_RECEPTOR_2_SIGNALING_PATHWAY	0.000540976	0.00777602	0.477271	0.913204	1.81844	5	Vegfa,Kdr	0.4
GOBP_CELLULAR_RESPONSE_TO_STEROID_HORMONE_STIMULUS	0.000543928	0.00780379	0.477271	0.363533	1.64201	168	Ddit4,Hspa1b,Hspa8,Igf1r,Cry2,Atp1a1,Errfi1,Ppard,Kdm3a,Sstr3,Per1,Foxo3,Rhoa,Cry1,Pgrmc2,Stc1,Cbx3,Src,Hspa1a,Ptges3,Mgarp,Zfp36l1,Jak2,Nr4a3,Daxx,Hnrnpu,Sstr2,Rbfox2,Eif4e,Atp2b1,Isl1,Yap1,Acvr1,Plat,Tfap4,Strn3,Park7,Zfp36,Sgk1,Cflar,Paqr7,Zfp366,Hdac1,Zmiz1,Ncoa4	0.267857
GOBP_CELL_SUBSTRATE_ADHESION	0.000545475	0.00781133	0.477271	0.316128	1.52087	295	Vegfa,Triobp,Plekha2,Rock2,P4hb,Ppard,Ndnf,Dlc1,Pten,Crk,Cd63,Nf2,Pdpn,Col26a1,Rhoa,Kdr,Arpc2,Cdh13,Men1,Ldb1,Ddr1,Hpse,Src,Ctnnb1,Ephb3,Jak2,Bcl6,L1cam,Dusp22,Itga1,Spry4,Rac1,Cdc42,Acer2,Kif14,Dapk3,Dusp3,Bcr,Pip5k1a,Mmp14,Cx3cl1,Itgb2,Itga2,Itgax,Adam9,Itgal,Rac2,Itgam,Fer,Mdk,Slk,Coro1a,Itga4,Thbs3,Rras,Col5a3,Itgb5,Ccn1,Vwf,Ilk,Cd36,Tyro3,Ptpra,Fermt3,Dag1,Cd34,Rock1,Cspg5,Ttyh1,Rasa1,Ptpro,…	0.338983
GOBP_ANIMAL_ORGAN_MORPHOGENESIS	0.000551207	0.00787865	0.477271	0.263331	1.37907	765	Adm,Vegfa,Triobp,Bsg,Mthfd1l,Phospho1,Xbp1,Fgf2,Tle3,Atg9b,Chd7,Mllt3,Lif,Stat3,Nab2,Atf4,Kdm5b,Pkp2,Stat6,Errfi1,Gcnt4,Tiparp,Dlc1,Ppp1r13l,Pten,Ankrd6,Nab1,Cav1,Dlx3,Plxnd1,Mdm2,Rpl38,Tnnt2,Nf2,Bcor,Mapk3,Arid2,Ly6h,Foxo3,Rhoa,Gdf11,Kdr,Bax,Impg2,Wwtr1,Stc1,Cited2,Ddr1,Cyp26b1,Hey2,Src,Meis2,Ctnnb1,Prickle1,Hey1,Sema6a,Arid5b,Yy1,Pls1,Sox8,Neurod1,Map2k1,Mmp2,Tmem119,Adamts1,Cebpb,Tnnc1,Aldh1a3…	0.266667
GOBP_NEGATIVE_REGULATION_OF_LYMPHOCYTE_MEDIATED_IMMUNITY	0.000555567	0.00792561	0.477271	0.574833	1.95201	33	H2-Q2,Ahr,Crk,H2-Q1,Bcl6,Dusp22,H2-Q7,Ptprc,Ndfip1,H2-T23,Fcgr2b,H2-D1,Ptpn6,Arg1,Nckap1l,Susd4,Arrb2,Smad7,Mill2	0.575758
GOBP_LYMPHOCYTE_ACTIVATION_INVOLVED_IN_IMMUNE_RESPONSE	0.000556565	0.00792561	0.477271	0.383816	1.68799	131	H2-Q2,Xbp1,Stat3,Stat6,Nfkbiz,Zbtb7b,Bcl3,Jak3,Cd74,Ly9,H2-Eb1,H2-Q1,Bcl6,Cd86,Lcp1,H2-DMb1,Irf8,Itm2a,Itgal,Ptprc,Mdk,Il6ra,Cracr2a,Coro1a,Ndfip1,Lamp1,Relb,Cd81,Fcgr2b,Lfng,Myb,Paxip1,Kmt5b,Fcer1g,Fgl2,Lgals1,Trp53,Atp7a,Loxl3,Lef1,Rorc,Tgfb1,Tfrc,Slc11a1,Prkcz,Nckap1l,Zc3h12a,Foxp1,Plcg2,Ap1g1,Gata3,Smad7,Spi1,Anxa1,Rc3h2,Hmgb1,Il2,Cd180,Apbb1ip	0.450382
GOBP_REGULATION_OF_EXTRINSIC_APOPTOTIC_SIGNALING_PATHWAY	0.000559574	0.00793889	0.477271	0.389711	1.71163	127	Hspa1b,Atf3,Scrt2,Pten,Cav1,Siah2,Tnfrsf12a,Stradb,Scg2,Src,Hspa1a,Ddx3x,Ltbr,Pea15a,Hmox1,Mcl1,G0s2,Cx3cl1,Pmaip1,Ptprc,Unc5b,Pdia3,Ppp1ca,Faim2,Rnf34,Stx4a,Yap1,Acvr1,Phip,Park7,Fgf10,Cflar,Eya4,Nol3,Mapk7,Tgfbr1,Lmna,Sp100,Ctnna1,Cttn,Zmynd11,Gpx1,Tcf7l2,Stk4	0.346457
GOBP_REGULATION_OF_HORMONE_SECRETION	0.000558629	0.00793889	0.477271	0.362747	1.62582	161	Pfkl,Gck,Chd7,Lif,Cry2,Kdm5b,Per2,Ppard,Uqcc2,Midn,Tfr2,Cry1,Ppp3ca,Lrrc8a,Creb1,H2-Eb1,Inha,Scg5,Neurod1,Jak2,Cd38,Glud1,Hmgn3,Gipr,Agtr1a,Lrp5,Prkn,Irs1,Ccl5,Smad4,Cpt1a,Trpm2,Isl1,Stx4a,Hadh,Chga	0.223602
GOBP_TYROSINE_PHOSPHORYLATION_OF_STAT_PROTEIN	0.000574443	0.00813475	0.477271	0.516068	1.89093	47	Vegfa,Lif,Cnot7,Ptpn2,Socs3,Cav1,Nf2,Jak3,Jak2,Ccl5,Inpp5f,Tnfrsf1a,Fer,Il6ra,Isl1,Ppp2ca,Il6st	0.361702
GOBP_POSITIVE_REGULATION_OF_ENDOTHELIAL_CELL_MIGRATION	0.000580051	0.00818386	0.477271	0.415935	1.72604	91	Gpi1,Vegfa,Bcar1,Fgf2,Rock2,Plk2,Lgmn,Kdr,Nfe2l2,Tmsb4x,Hmox1,Rac1,Map2k3,Mapk14,Prox1,Rras,Adam17,Rhob,Hspb1,Tgfb1,Sirt1,Nrp2,P2rx4,Zc3h12a,Edn1,Atoh8,Foxp1,Hif1a,Itgb1bp1,Calr,Gata3	0.340659
GOBP_REGULATION_OF_HISTONE_MODIFICATION	0.000579658	0.00818386	0.477271	0.369999	1.66071	157	Vegfa,Eid1,Ing2,Lif,Arid5a,Ruvbl2,Ppp4c,Kdm3a,Jarid2,Zbtb7b,Jdp2,Bcor,Mapk3,Kmt2e,Kat8,Pygo2,Camk1,Ctnnb1,Bcl6,Ctr9,Mapk8,Ehmt2,Nsd1,Ttll12,Ski,Smad4,Setd5,Kat14,Ctcf,Tet1,Phf20,Isl1,Hdac5,Cdk9,Myb,Paxip1,Set,Glyr1,Thap7,Sap30bp,Park7,Setd7,Wdr5,Trp53,Ppp4r2,Ube2b,Mtf2,Pink1,Sirt1,Pih1d1,Ogt,Lmna,Ppp4r3b,Muc1,Trip12	0.350318
GOBP_REGULATION_OF_TRANSMEMBRANE_RECEPTOR_PROTEIN_SERINE_THREONINE_KINASE_SIGNALING_PATHWAY	0.00058159	0.00819046	0.477271	0.341471	1.57208	202	Ing2,Snx25,Ube2o,Hspa5,Strap,Cav1,Gdf11,Kdr,Men1,Acvr1b,Cited2,Hspa1a,Inha,Jak2,Skor2,Bmpr1a,Spred1,Eid2,Cav2,Cited1,Fbxl15,Ski,Smad4,Sulf1,Fkbp8,Ctdspl2,Mtmr4,Bcl9l,Csnk2b,Sdcbp,Gipc1,Fst,Eng,Spred2,Cdh5,Trim33,Lats2,Fzd1,Acvr1,Adam17,Spry1,Tob1,Ccn1,Gdf3,Acvr2a,Ube2d1,Fgf10,Ilk,Trp53,Zfp703,Tgfb1,Prdm16,Fgf9,Sirt1,Notch1,Nrep,Fkbp1a,Tgfbr1,Ube2d3,Ppm1a,Snw1,Hsp90ab1,Chrd,Ttk,Cdkn2b,Lemd3,Snx6,A…	0.361386
GOBP_HISTONE_LYSINE_DEMETHYLATION	0.00058429	0.00821336	0.477271	0.608947	1.93979	25	Kdm4b,Kdm6b,Kdm5b,Kdm2a,Kdm3a,Kdm5c,Kdm6a,Phf8,Kdm7a,Kdm1b	0.4
GOBP_PROTEIN_K48_LINKED_UBIQUITINATION	0.000585542	0.00821585	0.477271	0.466333	1.81419	63	Rnf126,Ppia,Ube2q2,Gabarap,Trim32,Ube2a,Cul1,Ube2k,Arih2,Prkn,Birc2,Ube2h,Cul3,Ube2g1,Rnf34,Syvn1,Ube2d1,Skp1,Ube2b,Ube2r2,Ube2g2	0.333333
GOBP_NEGATIVE_REGULATION_OF_ADAPTIVE_IMMUNE_RESPONSE	0.000592238	0.00829459	0.477271	0.570275	1.95302	35	H2-Q2,Ahr,Zbtb7b,Jak3,H2-Q1,Bcl6,Dusp22,H2-Q7,Ptprc,Ndfip1,Fcgr2b,Ptpn6,Loxl3,Arg1,Nckap1l,Zc3h12a,Susd4,Smad7,Rc3h2,Il2	0.571429
GOBP_PROTEASOMAL_PROTEIN_CATABOLIC_PROCESS	0.000593336	0.00829477	0.477271	0.288875	1.45779	461	Rnf126,Hspa1b,Rnf19a,Ankzf1,Spsb2,Siah3,Ube2j1,Rnf217,Hspa5,Cav1,Mdm2,Tnfaip1,Arih1,Siah2,Tmub1,Dcaf12,Rnf144b,Ubxn1,Sumo1,Trib3,Herpud1,Wwtr1,Dcaf11,Ube4b,Trpc4ap,Ddit3,Gabarap,Glmn,Ctnnb1,Prickle1,Hspa1a,Psmd4,Ube2a,Sdf2l1,Fzr1,Fbxl5,Kcne2,Nfe2l2,Ubb,Nploc4,Cul1,Maea,Ube2k,Ube2s,Arih2,Sumo2,Ube2w,Prkn,Birc2,Trim3,Ppp2cb,Rnft1,Psmc4,Kif14,Psmd6,Fbxl19,Plk3,Ascc2,Fam8a1,Ube2h,Cul3,Fbxl15,Fbxw11,P…	0.35141
GOBP_RESPONSE_TO_INCREASED_OXYGEN_LEVELS	0.000599767	0.00836938	0.477271	0.634793	1.9763	23	Bnip3,Ccdc115,Cav1,Pdpn,Fas,Mmp2	0.26087
GOBP_INTRACILIARY_RETROGRADE_TRANSPORT	0.000603133	0.00840102	0.477271	-0.743228	-2.04082	13	Ttc21b,Dynlt2b,Cilk1,Dync2h1,Ift122,Ttc21a,Ift140,Dync2li1,Ift43,Wdr35,Dync2i1,Dync2i2	0.923077
GOBP_TRANSLATIONAL_INITIATION	0.00060846	0.00845981	0.477271	0.407479	1.73784	108	Eif1b,Eif1,Eif4a1,Atf4,Ppp1r15a,Paip2,Eif4ebp1,Ddx3x,Ythdf1,Rps17,Bzw1,Eif2s3x,Eif5b,Eif2s2,Eif3e,Rps3a1,Paip2b,Eif3i,Cops5,Rps5,Ccl5,Tmed2,Rps3,Eif3c,Ppp1ca,Polr2g,Gm11837,Eif3k,Dnajc3,Eif2ak3,Ncbp1,Hspb1,Eif2b2,Eif3b,Bzw2,Npm1,Eif3l,Ythdf3,Eif3j2,Eif4e3,Eif2a,Eif6,Impact,Polr2d,Paip1,Abce1,Eif4ebp2,Mtif3,Rps6kb1,Ythdf2	0.462963
GOBP_RESPONSE_TO_INTERFERON_GAMMA	0.000613145	0.00850948	0.477271	0.413007	1.74106	97	Gapdh,Ptpn2,Cd47,Ciita,Cd74,Nr1h2,Gbp8,Jak2,Nlrc5,Cdc42,Dapk3,Irf8,Cited1,Cx3cl1,Ccl5,Sirpa,Gbp5,Gbp4,Ccl12,Syncrip,Gbp2,Stx4a,Casp1,Cxcl16,Irf1,Ccl6,Trp53,Aif1,Irgm2,Irgm1,Myc,Aqp4,Gbp7,Sp100,Slc11a1,Arg1,Tlr2,Parp9,Cdc42ep4,Hsp90ab1,Edn1,Vamp3,Gbp10,Hck,Ifitm2,Nr1h3,Gbp9,Rps6kb1,Gbp3,Parp14,Nub1,Ccl2,Rab7b,Gch1,Rab20	0.56701
GOBP_INDUCTION_OF_POSITIVE_CHEMOTAXIS	0.000616305	0.00853783	0.477271	0.801842	1.90203	9	Vegfa,Il16,Scg2,Fgf10	0.444444
GOBP_POSITIVE_REGULATION_OF_NERVOUS_SYSTEM_DEVELOPMENT	0.000645775	0.00892058	0.477271	0.334019	1.56636	236	Neurl1a,Vegfa,Ppp1cc,Lrrc24,Lif,Caprin1,Caprin2,Plxnd1,Serpine2,Tpbg,Ndel1,Pak3,Srrt,Lrrtm2,Ctnnb1,Trim32,Sema7a,Nap1l1,Sox8,Ephb3,Eef2k,Map2k1,Numb,L1cam,Amigo2,Cdkl5,Gfap,Numbl,Ephb2,Cx3cl1,Ist1,Map6,Tgm2,Lrrn3,Dbnl,Cxcr4,Prpf19,Mdk,Dmrta2,Baiap2,Bdnf,Nlgn3,Cx3cr1,Il6st,Lrtm2,Ss18l2,Pax6,Amigo1,Cbln1,Dag1,Hdac1,Ptprz1,Rab11a,Syndig1,Gdi1,Tgfb1,Plxna2,Myc,Notch1,Parp6,Fn1,Lrp8,Lrrtm3,Lyn,Fzd3,Tn…	0.334746
GOBP_PROCESS_UTILIZING_AUTOPHAGIC_MECHANISM	0.000646267	0.00892058	0.477271	0.27702	1.40406	490	Bnip3,Bnip3l,Hspa8,Xbp1,Ulk1,Vdac1,Atg9b,Gapdh,Stat3,Plk2,Phf23,Sesn2,Pim2,Mapk3,Pip4k2a,Dcaf12,Foxo3,Hk2,Bag3,Tfeb,Atg16l2,Trib3,Kdr,Retreg3,Kat8,Atg2b,Ddit3,Gabarap,Atp6v0e,Anxa7,Bmf,Rab39,Src,Ulk3,Trim32,Chmp7,Rraga,Wdfy4,Vps37d,Tex264,Epm2a,Hmox1,Snx18,Mapk8,Mcl1,Ehmt2,Atp6v1d,Gfap,Adrb2,Mtcl1,Il10ra,Prkn,Acer2,Zfyve1,Dapk3,Wipi1,Tbc1d14,Plk3,Lamp2,Irf8,Dcn,Eva1a,Arfip2,Sqstm1,Capns1,Eif4e,Or…	0.285714
GOBP_REGULATION_OF_LYMPHOCYTE_MEDIATED_IMMUNITY	0.000651077	0.0089694	0.477271	0.413532	1.74768	102	H2-Q2,Ahr,Arid5a,Stat6,Crk,Pvr,Zbtb1,Rasgrp1,Lag3,H2-Eb1,H2-Q1,Bcl6,Dusp22,H2-Q7,Nectin2,Ptprc,P2rx7,Ndfip1,Lamp1,Cd81,Ccr2,H2-T23,Fcgr2b,Paxip1,Kmt5b,B2m,H2-D1,Ptpn6,Sash3,Tgfb1,Tfrc,Vav1,Arg1,Tnfrsf1b,Prkcz,Nckap1l,Trem2,Susd4,Ap1g1,Gata3,Arrb2,Smad7,Mill2,Hmgb1,Il2,Mr1,Cyrib,Stx7	0.470588
GOBP_REGULATION_OF_PROTEIN_CATABOLIC_PROCESS	0.000652149	0.0089694	0.477271	0.297775	1.47139	351	Hspa1b,Rnf19a,Plk2,Cdkn1b,Tiparp,Pten,Rnf217,Cav1,Mdm2,Arih1,Serpine2,Rnf144b,Ubxn1,Sumo1,Trib3,Herpud1,Oaz2,Dedd,Gabarap,Snx3,Glmn,Trim32,Prickle1,Hspa1a,Snx33,Fzr1,Fbxl5,Snx1,Banp,Kcne2,Nfe2l2,Stx5a,Ubb,Ube2k,Cblb,Gfap,Arih2,Sumo2,Rps7,Prkn,Rnft1,Agap2,Psmc4,Anxa2,Plk3,Cst3,Smad4,Adam9,Rchy1,Ndufa13,Rpl23,Elob,Sdcbp,Rpl5,Gipc1,Bag2,Rad23b,Eef1a1,Cebpa,Chek2,Pacsin3,Clu,Rnf128,Ndfip1,Rack1,Pithd…	0.316239
GOBP_POSITIVE_REGULATION_OF_NEURON_DEATH	0.000656887	0.00901834	0.477271	0.44789	1.79165	77	Ddit4,Atf4,Foxo3,Rhoa,Bax,Ddit3,Pak3,Ctnnb1,Casp8,Tyrobp,Itga1,Bace1,Picalm,Mcl1,Daxx,Cdc42,C1qa,Itgb2,Itgam,Trpm2,Tfap2a,Clu,Srpk2,Fcgr2b,Trp53,Aimp2,Grik2,Efnb2	0.363636
GOBP_POSITIVE_REGULATION_OF_REACTIVE_OXYGEN_SPECIES_METABOLIC_PROCESS	0.000662676	0.00908151	0.477271	0.488952	1.84317	52	Cdkn1a,Foxo3,Clcn3,Grin1,Tyrobp,Nfe2l2,Agtr1a,Syk,Mapk14,Itgb2,Gnai2,Itgam,Slc5a3,Hvcn1,Gnai3,Park7,Cyba,Cd36,Trp53,Tgfb1,Prkcd,Zc3h12a,Plcg2,Cyp1b1,Tgfbr2,Grb2,Ripk1,Sod1,Rab27a	0.557692
GOBP_REGULATION_OF_LEUKOCYTE_MEDIATED_IMMUNITY	0.000665216	0.00910002	0.477271	0.376617	1.68349	145	H2-Q2,Ahr,Arid5a,Stat6,Crk,Pvr,Jak3,Zbtb1,Rasgrp1,Lag3,H2-Eb1,H2-Q1,Tyrobp,Bcl6,Dusp22,Hmox1,Bcr,Syk,H2-Q7,Itgb2,Nectin2,Rac2,Itgam,Fer,Ptprc,P2rx7,Ndfip1,Lamp1,Cd81,Ccr2,H2-T23,Cx3cr1,Stx4a,Fcgr2b,Paxip1,Kmt5b,B2m,H2-D1,Ptpn6,Cd84,Sash3,Vamp8,Tgfb1,Tfrc,Vav1,Lyn,Arg1,Tnfrsf1b,Prkcz,Nckap1l,Trem2,Susd4,Plcg2,Ap1g1,Gata3,Arrb2,Smad7,Spi1,Mill2,Sphk2,Hmgb1,Il2,Mr1,Cyrib,Stx7	0.448276
GOBP_RNA_MODIFICATION	0.000671807	0.00917376	0.477271	-0.350643	-1.62037	144	Tyw3,Elp1,Mettl4,Nat10,Nsun6,Thg1l,Mettl16,Trub1,Nudt16,Cbll1,Mettl2,Zc3h13,Rpusd3,Qtrt2,Thada,Nsun3,Mrm2,Dus4l,Parn,Aars2,Elp3,Trmu,Alkbh3,Dph3,Dkc1,Trmt9b,Trmt12,Adarb1,Rbm15,Dalrd3,Trub2,Trdmt1,Ctu2,Rpusd2,Mettl8,Tyw1,Fdxacb1,Thumpd2,Trmt10a,Pcif1,Zcchc4,Dtwd2,Cmtr1,Adar,Ankrd16,Mettl15,Cmtr2,Alkbh8	0.333333
GOBP_CYTOKINE_PRODUCTION_INVOLVED_IN_IMMUNE_RESPONSE	0.00067773	0.00923814	0.477271	0.459521	1.79061	65	H2-Q2,Mif,Hk1,Arid5a,Jak3,Cd74,Sema7a,Slc7a5,H2-Q1,Nr4a3,Bcl6,Gprc5b,Hmox1,H2-Q7,Cd81,Ccr2,H2-T23,B2m,Laptm5,Cd36,Sash3,Tgfb1,Sirt1,Arg1,Tnfrsf1b,Prkcz,Cuedc2,Bcl10,Plcg2,Gata3	0.461538
GOBP_REGULATION_OF_ENDOTHELIAL_CELL_MIGRATION	0.000696787	0.00948102	0.477271	0.375482	1.66834	143	Gpi1,Vegfa,Bcar1,Fgf2,Rock2,Plk2,Lgmn,Rhoa,Kdr,Stc1,Cxcl13,Nfe2l2,Tmsb4x,Hmox1,Rac1,Spred1,Map2k3,Dll4,Dcn,Mapk14,Epha2,Sh3bp1,Nr2f2,Csnk2b,Prox1,Svbp,Hdac5,Rras,Adam17,Mmrn2,Rhob,Hspb1,Tgfb1,Sirt1,Notch1,Nrp2,Sp100,P2rx4,Jup,Zc3h12a,Edn1,Apoe,Nr2e1,Atoh8,Foxp1,Hif1a,Klf4,Itgb1bp1,Pdcd10,Calr,Gata3,Acvrl1	0.363636
GOBP_DEVELOPMENTAL_GROWTH	0.000698326	0.00948507	0.477271	0.27897	1.41471	498	Adm,Vegfa,Stc2,Dipk2a,Fgf2,Ulk1,Edn2,Chd7,Stat3,Cdkn1a,Kdm5b,Ppard,Cdkn1b,H3f3a,Ppp1r13l,Pten,Jarid2,Syt4,Lgmn,Ptgfrn,Arid2,Trim28,Foxo3,Wwtr1,Ppp3ca,Pygo2,Ndel1,Stc1,Cited2,Ddr1,Dpysl2,Hey2,Ctnnb1,Creb1,Sema7a,Sema6a,Arid5b,Yy1,Slc1a2,Pls1,Ier3ip1,Zfp36l1,Usp9x,Rai1,L1cam,Ppib,Ccm2,Cdkl5,Ctr9,Plekha1,Cpne6,Ehmt2,Bmpr1a,Arih2,Adrb2,Syt3,Rgs2,Prkn,Sav1,Unc13a,Cela1,Mapk11,Dusp6,Mapk14,Socs2,Smad4,…	0.305221
GOBP_HISTONE_DEACETYLATION	0.000710724	0.00963636	0.477271	0.419204	1.72296	89	Vegfa,Ing2,Per2,Zbtb7b,Jdp2,Sfpq,Per1,Morf4l2,Mideas,Bcl6,Rcor1,Mapk8,Rbm14,Mbd2,Ski,Kat14,Zfp541,Mier3,Sin3b,Suds3,Hdac5,Sap30bp,Gatad2a,Rbbp4,Wdr5,Trp53,Hdac1,Tbl1x,Pink1,Sirt1,Hopx,Hdac11,Chd4,Rbbp7,Gatad2b	0.393258
GOBP_TRNA_MODIFICATION	0.000716049	0.00969138	0.477271	-0.408835	-1.69721	82	Tyw3,Elp1,Nat10,Nsun6,Thg1l,Trub1,Mettl2,Qtrt2,Thada,Nsun3,Dus4l,Aars2,Elp3,Trmu,Dph3,Trmt9b,Trmt12,Dalrd3,Trdmt1,Ctu2,Mettl8,Tyw1,Thumpd2,Trmt10a,Dtwd2,Ankrd16,Alkbh8,Trmt44,Trmt6,Mettl1,Adat2,Trmt1	0.390244
GOBP_REGULATION_OF_BLOOD_CIRCULATION	0.000719632	0.00972267	0.477271	0.350649	1.59614	185	Adm,Adm2,Smtnl2,Edn2,Atp1a1,Grk2,Per2,Pkp2,Cav1,Mdm2,Tnnt2,Ednrb,Rhoa,Sumo1,Stc1,Hey2,Akap9,Calca,Pde4d,Jak2,Kcne2,Cd38,Kcnj2,Mmp2,Tmem65,Agtr1a,Chrm2,Rgs2,Calm3,Tmem38a,S100a1,Fxyd1,Atp2b1,Thra,Pde4b,Tmem161b,Adra1b,Isl1,Chga,Kcng2,Slc8a3,Scn3b,Adra1d,Adrb1	0.237838
GOBP_POSITIVE_REGULATION_OF_TRANSCRIPTION_FROM_RNA_POLYMERASE_II_PROMOTER_IN_RESPONSE_TO_ENDOPLASMIC_RETICULUM_STRESS	0.000723061	0.0097299	0.477271	0.764281	1.91853	11	Atf3,Atf4,Hspa5,Ddit3,Cebpb,Creb3l1,Trp53,Atf6b,Creb3l3	0.818182
GOBP_REGULATION_OF_ADAPTIVE_IMMUNE_RESPONSE	0.000721655	0.0097299	0.477271	0.398361	1.7252	117	H2-Q2,Ahr,Arid5a,Stat6,Nfkbiz,Pvr,Zbtb7b,Jak3,Zbtb1,H2-Eb1,H2-Q1,Bcl6,Dusp22,Ephb2,H2-Q7,Nectin2,Ptprc,P2rx7,Ndfip1,Cd81,Ccr2,H2-T23,Adcy7,Fcgr2b,Il6st,Paxip1,Irf1,Kmt5b,B2m,H2-D1,Dusp10,Ptpn6,Sash3,Loxl3,Tgfb1,Tfrc,Sirt1,Slc11a1,Arg1,Tnfrsf1b,Prkcz,Nckap1l,Trem2,Zc3h12a,Susd4	0.384615
GOBP_CELLULAR_RESPONSE_TO_INSULIN_STIMULUS	0.000723985	0.0097299	0.477271	0.346822	1.57351	175	Bcar1,Xbp1,Gck,Igf1r,Ccnd3,Pde3b,Pkm,Ptpn2,Errfi1,Socs3,Slc27a4,Baiap2l1,Zbtb7b,Pip4k2a,Trib3,Grb10,Ndel1,Src,Ptpn1,Rb1,Zfp36l1,Eef2k,Mars1,Adipor1,Sh2b2,Rab10,Cav2,Irs1,Shc1,Gnai2,Atp2b1,Fer,Insig2,Syap1,Baiap2,Rab8a,Hdac5,Cdk4,Gpr21,Phip,Grb7,Ncoa5,Nampt,Ptpra,Cflar,Gab1,Uso1,Ywhag,Foxo4,Pik3ca	0.285714
GOBP_REGULATION_OF_RESPONSE_TO_CYTOKINE_STIMULUS	0.000734344	0.00983852	0.477271	0.379127	1.67236	133	Hspa1b,Lsm14a,Cnot7,Ptpn2,Cav1,Cd74,Trim32,Hspa1a,Ptpn1,Rnf113a1,Casp8,Nr1h2,Dhx9,Nlrc5,Usp29,Ube2k,Prkn,Ppp2cb,Tle5,Ttll12,Syk,Ccl5,Nkiras2,Tnfrsf1a,Ptprc,Cxcr4,Adam17,Casp1,Ikbke,Laptm5,Birc7,Pias4,Ptpn6,Trex1,Nol3,Gps2,Irgm2,Mapk7,C1qtnf4,Irgm1,Zbp1,Ythdf3,Vrk2,Naip2,Arg1,Trem2,Spata2,Tlr2,Parp9,Hsp90ab1,Edn1,Hif1a,Klf4,Pafah1b1,Nr1h3,Sting1,Ythdf2,Parp14,Irak3,Axl,Oas1a,Trim56,Ripk1,Cd300lf	0.481203
GOBP_ADENOSINE_METABOLIC_PROCESS	0.00073464	0.00983852	0.477271	-0.902478	-1.82071	5	Nt5e,Nt5c2	0.4
GOBP_CELLULAR_EXTRAVASATION	0.000767392	0.0102592	0.477271	0.501344	1.84915	49	Cd47,Crk,Golph3,Itga1,Selplg,Bcr,Ripor2,Cx3cl1,Sirpa,St3gal4,Itgal,Fer,Gcnt1,Mdk,Ccr2,Cx3cr1,Itga4,Rock1,Plvap,Jam3,Vcam1,Chst2,Olfm4,Bst1,Itgb1,Pik3cg,Pik3cd,Plcb1,Ccl2	0.591837
GOBP_MODIFICATION_OF_POSTSYNAPTIC_STRUCTURE	0.000772642	0.0102934	0.477271	0.735584	1.96679	13	Rhoa,Pfn1,Cdc42,Synpo,Pfn2,Cttnbp2,Wasf1,Baiap2,Camkv	0.692308
GOBP_HEAD_MORPHOGENESIS	0.000772642	0.0102934	0.477271	0.602764	1.92738	26	Tiparp,Arid5b,Mmp2,Plekha1,Csrnp1,Ski,Cldn5,Rras,Lef1,Asph,Ankrd11	0.423077
GOBP_NEGATIVE_REGULATION_OF_LOCOMOTION	0.000785197	0.0104301	0.477271	0.326476	1.5429	247	Mif,Fgf2,Stat3,Ptpn2,Ppard,Dlc1,Pten,Dpysl3,Mctp1,Crk,Nf2,Arid2,Foxo3,Rhoa,Cygb,Adgrg1,Stc1,Cited2,Cd74,Sema7a,Sema6a,Cxcl13,Gna13,Nfe2l2,Dusp22,Hmox1,Bmpr1a,Rac1,Spred1,Adipor1,Marveld3,Dll4,Sinhcaf,Dusp3,Pfn2,Bcr,Ripor2,Dcn,Cx3cl1,Ndrg4,Sulf1,Cldn5,Nr2f2,Csnk2b,Svbp,Dusp1,Eng,Clic4,Cx3cr1,Igfbp5,Hdac5,Rras,Mmrn2,Bmerb1,Rhob,Dusp10,Ryk,Rap2a,Aif1,Dag1,Trp53inp1,Ptpro,Tgfb1,Notch1,Sp100,Ctnna1,Ni…	0.364372
GOBP_TRANSMEMBRANE_RECEPTOR_PROTEIN_SERINE_THREONINE_KINASE_SIGNALING_PATHWAY	0.000785631	0.0104301	0.477271	0.315012	1.51149	281	Ing2,Stat3,Snx25,Ube2o,Hspa5,Strap,Cav1,Mapk3,Gdf11,Kdr,Wwtr1,Men1,Acvr1b,Cited2,Src,Hspa1a,Inha,Usp9x,Jak2,Skor2,Dusp22,Rbm14,Bmpr1a,Spred1,Eid2,Cav2,Jun,Cited1,Fbxl15,Mapk14,Ski,Smad4,Sulf1,Adam9,Fkbp8,Ctdspl2,Smad1,Cldn5,Mtmr4,Bcl9l,Csnk2b,Sdcbp,Gipc1,Fst,Eng,Spred2,Cdh5,Trim33,Lats2,Itgb5,Fzd1,Acvr1,Adam17,Spry1,Tob1,Ccn1,Gdf3,Lrrc32,Acvr2a,Ube2d1,Fgf10,Ilk,Trp53,Hpgd,Zfp703,Lef1,Zmiz1,Sub1,T…	0.345196
GOBP_RESPONSE_TO_KETONE	0.000788243	0.0104466	0.477271	0.373839	1.66104	143	Gpi1,Ddit4,Igf1r,Ahr,Ccnd1,Rock2,Errfi1,Cav1,Foxo3,Fosb,Golph3,Cbx3,Src,Jak2,Cd38,P2ry6,Calm3,Acaca,A2m,Rpl27,Eif4e,Cda,Atp2b1,Hpca,Cdk4,Msn,Yap1,Pcna,Plat,Tfap4,Park7,Cyba,Sgk1,Cflar,Dcps,Pik3ca,Ppp1r9b,Ncoa4,Tgfb1,Fibin,Myc,Sirt1	0.293706
GOBP_DOUBLE_STRAND_BREAK_REPAIR	0.00079152	0.0104719	0.477271	-0.308284	-1.51783	241	Xrcc2,Recql,Rtel1,Hdgfl2,Mcm2,Fus,Fan1,Mlh1,Mre11a,Brca2,Abraxas1,Brd8,Hmgb2,Prkdc,Atm,Dclre1c,Brme1,Smc5,Slf1,Ercc6,Meaf6,Xrcc6,Yeats4,Eya1,Zfyve26,Fmn2,Nsmce2,Samhd1,Actl6a,Rpa2,Helq,Swsap1,Mms19,Shld2,Otub2,Exd2,Msh2,Ep400,Ruvbl1,Nucks1,Dmap1,Uimc1,Rev3l,Fen1,Mcm5,Hsf1,Usp51,Dclre1b,Xrcc3,Actb,Ercc1,Recql5,Aptx,Tonsl,Foxm1,Recql4,Cyren,Polm,Nsd2,Ap5z1,Rad51,Terf2ip,Lig4,Wdr48,Mus81,Dna2,Iffo1,…	0.315353
GOBP_NEGATIVE_REGULATION_OF_PROTEIN_SERINE_THREONINE_KINASE_ACTIVITY	0.000811268	0.0107146	0.477271	0.419154	1.75973	96	Dnaja1,Cdkn1a,Cdkn1b,Pten,Cav1,Hexim1,Dusp16,Pkig,Men1,Ipo5,Chordc1,Ptpn1,Rb1,Cdkn2d,Nup62,Cdkn2c,Spry4,Lrp5,Rgs2,Stk38,Nr2f2,Prkar1a,Dusp1,Cebpa,Lats2,Spry1,Tfap4,Slc8a3,Mapk8ip1,Plk1,Dusp10,Ptpn6,Prkar2b,Prkag2	0.354167
GOBP_NEGATIVE_REGULATION_OF_ENDOPLASMIC_RETICULUM_STRESS_INDUCED_INTRINSIC_APOPTOTIC_SIGNALING_PATHWAY	0.000824512	0.010852	0.477271	0.668029	1.94391	18	Xbp1,Creb3,Herpud1,Hyou1,Hspa1a,Ptpn1,Txndc12,Prkn,Creb3l1,Syvn1,Park7	0.611111
GOBP_PROTEIN_LOCALIZATION_TO_CILIUM	0.000824178	0.010852	0.477271	-0.419631	-1.67546	65	Cc2d2a,Ttc21b,Tulp1,Tctn1,Bbs1,Tbc1d32,Crocc,Bbs9,Rom1,Trip11,Gas8,Efcab7,Dync2h1,Ccdc88a,Ift80,Ift122,Ttc21a,Ift140	0.276923
GOBP_SYNAPSE_MATURATION	0.000857978	0.0112219	0.477271	0.628085	1.97142	24	Neurl1a,Sybu,Pten,Nfatc4,Pfn1,Adgrl1,Nfia,Cx3cr1,Neurod2,Sez6,Ywhaz	0.458333
GOBP_NEGATIVE_REGULATION_OF_OXIDATIVE_STRESS_INDUCED_CELL_DEATH	0.00085848	0.0112219	0.477271	0.54325	1.89761	39	Atf4,Ppia,Ctnnb1,Nr4a3,Nfe2l2,Prkn,Rack1,Fzd1,Park7,Nol3,Hspb1,Mapk7,Pink1,Sirt1,Gpx1,Hif1a	0.410256
GOBP_REGULATION_OF_T_CELL_MEDIATED_IMMUNITY	0.000855804	0.0112219	0.477271	0.50555	1.87792	50	H2-Q2,Ahr,Arid5a,Pvr,Zbtb1,H2-Eb1,H2-Q1,Dusp22,H2-Q7,Nectin2,Ptprc,P2rx7,Cd81,Ccr2,H2-T23,Fcgr2b,B2m,H2-D1,Sash3,Arg1,Tnfrsf1b,Prkcz,Nckap1l,Gata3,Smad7,Hmgb1,Mr1,Cyrib,Stx7	0.58
GOBP_POSITIVE_REGULATION_OF_UBIQUITIN_DEPENDENT_PROTEIN_CATABOLIC_PROCESS	0.000855584	0.0112219	0.477271	0.413265	1.74791	100	Hspa1b,Rnf19a,Pten,Rnf217,Cav1,Mdm2,Arih1,Rnf144b,Sumo1,Trib3,Herpud1,Gabarap,Prickle1,Hspa1a,Fzr1,Nfe2l2,Arih2,Sumo2,Prkn,Plk3,Rchy1,Elob,Bag2,Cebpa,Clu,Rack1,Plk1,Laptm5,Trib2	0.29
GOBP_REGULATION_OF_PROTEIN_MODIFICATION_BY_SMALL_PROTEIN_CONJUGATION_OR_REMOVAL	0.000877795	0.0114548	0.477271	0.331521	1.55278	230	Hspa1b,Dnaja1,Per2,Ppia,Phf23,Pten,Hspa5,Cav1,Siah2,Cry1,Ubxn1,Trib3,Herpud1,Bub1b,Gabarap,Glmn,Ctnnb1,Prickle1,Hspa1a,Ddx3x,Fzr1,Ubb,Ctr9,Ube2s,Daxx,Cblb,Rps7,Prkn,Birc2,Sqstm1,Cul3,Pef1,Usp4,Rps3,Rchy1,Ivns1abp,Rpl37,Rpl23,Svbp,Rpl5,Bag2,Fbxo2,Ndfip1,Cdk9,Paxip1,Derl1,Park7,Rps20,Plk1,Rpl11,Ube2d1,Laptm5,Spsb4,Birc7,Pias4,Aimp2,Skp1,Sae1,Vps28,Gps2,Fbxo33,Zmiz1,Cenpx,Rnf180,Hsp90aa1,Pink1,Rasd2…	0.356522
GOBP_POSITIVE_REGULATION_OF_T_CELL_PROLIFERATION	0.000880598	0.0114718	0.477271	0.459214	1.78649	63	Tnfsf9,Igfbp2,Jak3,Jak2,Cd86,H2-DMb1,Syk,H2-Q7,Ccl5,Rps3,Ptprc,Pnp2,Coro1a,Cd81,Ccr2,H2-T23,Il6st,Efnb1,Sash3,Aif1,Rasal3,Tfrc,Vcam1,Nckap1l,Cd274,Tgfbr2,Gpam,Anxa1,Hmgb1,Il2,Nck1	0.492063
GOBP_ACUTE_PHASE_RESPONSE	0.000884356	0.0115011	0.477271	0.697334	1.98679	16	Ednrb,Plscr1,Tfr2,Cebpb,A2m,Il6ra,Serpina3n,Apol8,Tfrc,Serpina3m,Fn1	0.6875
GOBP_POSITIVE_REGULATION_OF_PROTEIN_CONTAINING_COMPLEX_ASSEMBLY	0.00089838	0.0116637	0.477271	0.34965	1.57083	162	Vegfa,Hspa1b,Fscn1,Spidr,Cdkn1b,Baiap2l1,Rhoa,Sumo1,Bax,Arpc2,Vasp,Bmf,Src,Akap9,Pfn1,Hspa1a,Ddx3x,Cxcl13,Nr1h2,Rac1,Lcp1,Pfn2,Syk,Gbp5,P2ry12,Plek,Fer,Rps3,Clu,Baiap2,Rack1,Cdh5,Msn,Togaram1,Sh3glb1,Psmc6,Myd88,Park7,Ckap5,Cand1,Terf1,Cd36,Trp53,Tppp,Arf6,Tppp3,Tgfb1,Tfrc,Hsp90aa1,Pink1,Pih1d1,Cttn,Lmod1,Nckap1l,Cdc42ep4,Arl2,Git1,Capg,Map1b,Plcg2,Hck,Bin1,Abca1,Asap1,Rap1b,Rhoc	0.407407
GOBP_POSITIVE_REGULATION_OF_MACROAUTOPHAGY	0.000911966	0.01182	0.477271	0.456975	1.785	68	Bnip3,Bnip3l,Ulk1,Vdac1,Sesn2,Mapk3,Pip4k2a,Bag3,Kdr,Epm2a,Hmox1,Snx18,Adrb2,Wipi1,Dcn,Rab3gap2,Gnai3,Wac,Sh3glb1,Irgm2,Irgm1,Pink1,Sirt1,Pip4k2b,Scoc,Trim13	0.382353
GOBP_DICARBOXYLIC_ACID_BIOSYNTHETIC_PROCESS	0.000918495	0.0118826	0.477271	0.787547	1.86812	9	Mthfd1l,Gls2,Glud1	0.333333
GOBP_POSITIVE_REGULATION_OF_AUTOPHAGY	0.0009199	0.0118826	0.477271	0.395142	1.72463	122	Bnip3,Bnip3l,Ulk1,Vdac1,Plk2,Sesn2,Pim2,Mapk3,Pip4k2a,Foxo3,Bag3,Tfeb,Kdr,Trim32,Epm2a,Hmox1,Snx18,Adrb2,Prkn,Wipi1,Plk3,Dcn,Ormdl3,Trim8,Rab3gap2,Nprl2,Gnai3,Wac,Sh3glb1,Park7,Sh3bp4,Rock1,Irgm2,Trp53inp1,Plekhf1,Tmem59,Irgm1,Pink1,Sirt1	0.319672
GOBP_REGULATION_OF_CELLULAR_RESPONSE_TO_TRANSFORMING_GROWTH_FACTOR_BETA_STIMULUS	0.000934377	0.0120492	0.477271	0.407818	1.72312	104	Ing2,Snx25,Hspa5,Strap,Cav1,Men1,Cited2,Hspa1a,Skor2,Spred1,Eid2,Cav2,Cited1,Ski,Smad4,Mtmr4,Bcl9l,Sdcbp,Gipc1,Eng,Spred2,Trim33,Lats2,Adam17,Spry1,Trp53,Cflar,Zfp703,Tgfb1,Prdm16,Sirt1,Nrep,Fkbp1a,Ppm1a,Snw1,Hsp90ab1,Cdkn2b,Lemd3,Snx6,Npnt,Smurf2,Smad7	0.403846
GOBP_RESPONSE_TO_INTERLEUKIN_6	0.0009384	0.012062	0.477271	0.595684	1.90474	26	Stat3,Ptpn2,Src,Jak2,Ctr9,Selplg,Cited1,Smad4,St18,Sbno2,Fer,Cebpa,Il6ra,Yap1,Il6st,C1qtnf4,Aqp4	0.653846
GOBP_MONONUCLEAR_CELL_MIGRATION	0.000938525	0.012062	0.477271	0.384631	1.67285	121	Cd47,Oxsr1,Crk,Mapk3,Creb3,Lgmn,Rhoa,Cxcl13,Calca,Cxcl10,Cdc42,Ripor2,Cx3cl1,Ccl5,Sirpa,Itgal,Stk39,Spns2,Rps19,Trpm2,Cxcr4,Ccl12,Mdk,Dusp1,Il6ra,Ccr2,Cx3cr1,Itga4,Msn,Adam17,S1pr1,Akirin1,Cxcl16,Ccl6,Aif1,Ptpro,Lyn,Pla2g7,Csf1r,Il34,Calr,Gata3,Lrch1,Spi1,Adam10,Anxa1,Hmgb1,Ano6,Pik3cg,Myo1g,Serpine1,C3ar1,Slc12a2,Pik3cd,Plcb1,Ccl2,Trpm4	0.471074
GOBP_MACROPHAGE_ACTIVATION	0.000941813	0.012084	0.477271	0.444237	1.75399	73	Jmjd6,Mif,Edn2,Jund,Cd74,Tyrobp,Jak2,Jun,C1qa,Syk,Cx3cl1,Itgb2,Cd93,Sbno2,Itgam,Ptprc,Cebpa,Clu,Cx3cr1,Fcgr2b,Syt11,Cd84,Trex1,Aif1,Dysf,Ctsc,Slc11a1,Trem2,Zc3h12a,Tlr2,Foxp1,Plcg2,Ifngr1,Nr1h3	0.465753
GOBP_POSITIVE_REGULATION_OF_PROTEOLYSIS_INVOLVED_IN_CELLULAR_PROTEIN_CATABOLIC_PROCESS	0.000958905	0.0122827	0.477271	0.386627	1.68667	123	Hspa1b,Rnf19a,Pten,Rnf217,Cav1,Mdm2,Arih1,Rnf144b,Sumo1,Trib3,Herpud1,Gabarap,Prickle1,Hspa1a,Fzr1,Kcne2,Nfe2l2,Arih2,Sumo2,Prkn,Rnft1,Psmc4,Plk3,Rchy1,Elob,Bag2,Cebpa,Clu,Rack1,Ecscr,Psmc1,Psmc6,Plk1,Psmc5,Laptm5,Trib2	0.292683
GOBP_PROLINE_TRANSMEMBRANE_TRANSPORT	0.000960582	0.0122836	0.477271	-0.822399	-1.83826	7	Slc36a1,Slc36a4	0.285714
GOBP_NEGATIVE_REGULATION_OF_MUSCLE_CELL_DIFFERENTIATION	0.000970032	0.0123837	0.477271	0.506169	1.86255	48	Xbp1,Bhlhe41,Hey2,Ptbp1,Yy1,Tmem119,Bmpr1a,Rgs2,Smad4,Smad1,Bdnf,Hdac5,Ybx1,Foxo4,Plpp7,Hdac1,Fgf9,Notch1	0.375
GOBP_EYE_PHOTORECEPTOR_CELL_DIFFERENTIATION	0.00100214	0.0127723	0.45506	-0.493494	-1.84237	43	Ttc8,Hcn1,Crb1,Rorb,Tulp1,Gnat1,Fscn2,Rpgrip1,Nrl,Tug1,Crb2,Rom1	0.27907
GOBP_POSITIVE_REGULATION_OF_PROTEIN_SERINE_THREONINE_KINASE_ACTIVITY	0.00103461	0.0131424	0.45506	0.346504	1.57739	178	Vegfa,Dipk2a,Mif,Fgf2,Ccnd3,Ccnd1,Cdkn1b,Rhoa,Rasgrp1,Camk1,Src,Ddx3x,Ptpn1,Map2k1,Bmpr1a,Adrb2,Calm3,Hras,Erp29,Acsl1,Syk,Adam9,Rps3,Ptprc,Syap1,Prox1,Cks2,P2rx7,Ppp2ca,Adam17,Kitl,Map3k12,Als2,Irgm2,Cab39,Tgfb1,Maged1,Irgm1,Sirt1,Pih1d1,Ccnk,Map3k11,Map3k5,Map3k10,Tgfa,Diras1,Stk4,Ccnt2,Csk,Hsp90ab1,Edn1,Fgd2,Calm2,Diras2,Csf1r,Il34	0.314607
GOBP_PHOTORECEPTOR_CELL_DIFFERENTIATION	0.00103317	0.0131424	0.45506	-0.453834	-1.78457	57	Ttc8,Hcn1,Crb1,Rorb,Tulp1,Gnat1,Fscn2,Rpgrip1,Cngb1,Nrl,Tug1,Prph2,Crb2,Rom1	0.245614
GOBP_CLEAVAGE_FURROW_FORMATION	0.00104261	0.0132219	0.45506	0.879586	1.85638	6	Rhoa,Spire1,Snx33,Spire2,Snx18	0.833333
GOBP_TUMOR_NECROSIS_FACTOR_SUPERFAMILY_CYTOKINE_PRODUCTION	0.00104534	0.0132347	0.45506	0.382981	1.66194	119	Mif,Stat3,Arid5a,Cd47,Errfi1,Ube2j1,Bcl3,Rasgrp1,Nfatc4,Tyrobp,Jak2,Mapkapk2,Dhx9,Cd86,Ephb2,Syk,Cx3cl1,Vsir,Sirpa,Ptprc,Clu,Frmd8,Isl1,Cd33,Ccr2,H2-T23,Cx3cr1,Syt11,Myd88,Park7,Zfp36,Cyba,Cd36,Ptpn6,Cd84,Sash3,Trex1,Hspb1,Cd34,C1qtnf4	0.336134
GOBP_B_CELL_DIFFERENTIATION	0.0010548	0.0133323	0.45506	0.405434	1.68247	91	Xbp1,Ptpn2,Bcl3,Jak3,Bax,Lrrc8a,Tpd52,Inha,Yy1,Zfp36l1,Bcl6,Cebpg,Mmp14,Irf8,Irf2bp2,Syk,Itm2a,Blnk,Ptprc,Hdac5,Itga4,Syvn1,Fcgr2b,Lfng,Adam17,Lgals1,Cmtm7,Inpp5d,Trp53,Ptpn6,Gps2,Klf6,Zfp36l2,Dnajb9,Tcirg1,Vcam1,Nckap1l	0.406593
GOBP_CD4_POSITIVE_ALPHA_BETA_T_CELL_DIFFERENTIATION	0.00105785	0.0133488	0.45506	0.484976	1.83711	54	Stat3,Stat6,Nfkbiz,Zbtb7b,Bcl3,Jak3,Ly9,H2-Eb1,Bcl6,Cd86,Il6ra,Cracr2a,Relb,Myb,Atp7a,Sash3,Loxl3,Lef1,Rorc,Prkcz,Nckap1l,Zc3h12a,Foxp1,Gata3,Smad7,Anxa1,Rc3h2,Hmgb1,Il2,Cbfb,Runx1	0.574074
GOBP_POLYSACCHARIDE_BIOSYNTHETIC_PROCESS	0.00106112	0.013353	0.45506	0.471589	1.79616	58	Gys1,Ppp1r3g,Gck,Ppp1r3c,Ppp1r3b,Per2,Gbe1,Ptges3,Acadm,Ppp1cb,Irs1,Prkag3,B4galt5	0.224138
GOBP_NON_MOTILE_CILIUM_ASSEMBLY	0.00106167	0.013353	0.45506	-0.453912	-1.79079	58	Ttc8,Cc2d2a,Bbs1,Rpgrip1,Tbc1d32,Mks1,Tmem80,Cep126,Intu,Dync2h1,Cep250,Ift80,Ift122,Cep131,Fuz,Ift140,Ift52,Ift172,Gorab,Rp1,Tmem17	0.362069
GOBP_CANONICAL_WNT_SIGNALING_PATHWAY	0.00108511	0.0136253	0.45506	0.31624	1.50802	257	Fgf2,Tle3,Mllt3,Igfbp2,Limd1,Ruvbl2,Pten,Caprin2,Ankrd6,Cav1,Ednrb,Siah2,Tpbg,Foxo3,Wwtr1,Lgr5,Pygo2,Ddit3,Kremen1,Src,Ctnnb1,Prickle1,Ddx3x,Otud5,Tle6,Gprc5b,Rps12,Lrp5,Prkn,Dapk3,Tle5,Mapk14,Tle4,Bcl9l,Mdk,Sdhaf2,Frmd8,Ppp1ca,Kpna1,Isl1,Wnt5b,Notum,Tmem64,Lats2,Yap1,Fzd1,Usp34,Fgf10,Ppm1b,Plekha4,Ilk,Ryk,Ube2b,Zfp703,Lef1,Hdac1,Tbl1x,Nrarp,Zbed3,Sdc1,Wnt2b,Ptpro,Tgfb1,Csnk1g1,Ctdnep1,Fgf9,Csnk1…	0.315175
GOBP_REGULATION_OF_PROTEIN_CONTAINING_COMPLEX_ASSEMBLY	0.00109075	0.0136738	0.45506	0.301242	1.48342	343	Vegfa,Triobp,Hspa1b,Hspa8,Ulk1,Fscn1,Spidr,Cdkn1b,H3f3a,Hspa5,Baiap2l1,Lmo4,Rhoa,Sumo1,Bax,Arpc2,Vasp,Camsap2,Pak3,Bmf,Src,Akap9,Pfn1,Hspa1a,Ddx3x,Sar1a,Kank4,Cxcl13,Nr1h2,Rb1,Tmsb10,Arpc3,Tmsb4x,Gfap,Rac1,Cdc42,Birc2,Insm1,Kif14,Tmod3,Lcp1,Pfn2,Cotl1,Fblim1,Stmn1,Syk,Gbp5,P2ry12,Plek,Senp6,Stxbp6,Clip3,Capza1,Fer,Rps3,Dbnl,Avil,Thra,Clu,Coro1a,Baiap2,Isl1,Rack1,Cdh5,Msn,Riok3,Togaram1,Sh3glb1,Na…	0.358601
GOBP_SMALL_GTPASE_MEDIATED_SIGNAL_TRANSDUCTION	0.00109933	0.0137588	0.45506	0.27712	1.39556	449	Fgf2,Rock2,Cdkn1a,Plk2,Dennd4b,Dock6,Dlc1,Crk,Tnfaip1,Siah2,Trim28,Pdpn,Rhoa,Cdh13,Adgrg1,Cfl1,Gabarap,Rasgrp1,Rhou,Rgl1,Rab39,Arhgap29,Src,Cadm4,Grap2,Gna13,Rb1,Ralbp1,Rassf1,Arhgdia,Bcl6,Sipa1l2,Shoc2,Nup62,Agtr1a,Hmox1,Spry4,Rhof,Rac1,Rhog,Cdc42,Arhgap45,Arhgap30,Flot1,Ppp2cb,Kif14,Plce1,Jun,Dock7,Hras,Bcr,Ephb2,Ripor2,Stmn1,Ralgps2,Arfip2,Sqstm1,Cul3,Rhobtb2,Lztr1,Rab33a,Nkiras2,Sh3bp1,Rac2,T…	0.311804
GOBP_PROTEIN_REFOLDING	0.00111303	0.0139074	0.45506	0.644834	1.93288	20	Hspa1b,Hspa8,Hspa5,Hspa2,Hspa1a,Dnaja2,B2m,Hsp90aa1,Fkbp1a	0.45
GOBP_POSITIVE_REGULATION_OF_CELL_SUBSTRATE_ADHESION	0.00112019	0.013974	0.45506	0.400137	1.6854	99	Vegfa,Triobp,Plekha2,P4hb,Ndnf,Crk,Col26a1,Kdr,Arpc2,Cdh13,Jak2,Rac1,Cdc42,Cx3cl1,Mdk,Rras,Ccn1,Ilk,Cd36,Dag1,Rock1,Cspg5,Fn1,Prkcz,Jup,Stk4,Arl2,Lims2,Olfm4,S100a10,Itgb1bp1,Calr,Npnt,Npy,Rac3,Agr2,Efemp2	0.373737
GOBP_EMBRYONIC_PLACENTA_DEVELOPMENT	0.00115008	0.014301	0.45506	0.450782	1.75656	65	Adm,Junb,Lif,Socs3,Trim28,Tfeb,Cited2,Hey2,Hey1,Casp8,Zfp36l1,Map2k1,Cebpb,Cited1,Tmed2,Nr2f2,Cebpa	0.261538
GOBP_REGULATION_OF_NUCLEOTIDE_METABOLIC_PROCESS	0.00115014	0.014301	0.45506	0.444383	1.73105	69	Ak4,Ddit4,Eno1,Pdk1,Pgam1,Gck,Stat3,Pdk3,Prxl2c,Tmsb4x,Rd3,Entpd5,Cda,P2rx7,Hpca,Trex1,Prkag2,Pink1,Myc,Ogt,Prkag1,Trem2,Arl2,Git1,Hif1a	0.362319
GOBP_ADENYLATE_CYCLASE_ACTIVATING_G_PROTEIN_COUPLED_RECEPTOR_SIGNALING_PATHWAY	0.00118525	0.0146898	0.45506	0.40837	1.72721	100	Adm,Adm2,Cxcl9,Lgr5,Adgrg1,Gna13,Gpr3,Calca,Pde4d,Adgrl1,Adgrl4,Gipr,Cxcl10,Adrb2,S1pr5,Gpr157,Gnai2,Tcp11,Pde4b,Rit2,Adra1b,Calcrl,Adcy7,Aplp1,Adgre1,S1pr1,Chga,Vip,Pth1r,Adcy4,Adgrg6,Adra1d,Adrb1	0.33
GOBP_REGULATION_OF_WNT_SIGNALING_PATHWAY	0.00118414	0.0146898	0.45506	0.311637	1.49486	276	Zranb1,Fgf2,Tle3,Pbxip1,Mllt3,Sulf2,Igfbp2,Limd1,Ruvbl2,Caprin2,Tmem237,Ankrd6,Cav1,Siah2,Tpbg,Foxo3,Grb10,Wwtr1,Lgr5,Ddit3,Snx3,Kremen1,Nfatc4,Src,Ctnnb1,Prickle1,Ddx3x,Otud5,Tle6,Sox30,Gprc5b,Rps12,Mbd2,Prkn,Dapk3,Tle5,Cited1,Mapk14,Ski,Sulf1,Tle4,Mdk,Sdhaf2,Frmd8,Ppp1ca,Kpna1,Isl1,Rack1,Wnt5b,Notum,Tmem64,Lats2,Ppp2ca,Yap1,Fzd1,Usp34,Fgf10,Ppm1b,Plekha4,Ilk,Ube2b,Zfp703,Lef1,Hdac1,Tbl1x,Hic1,N…	0.318841
GOBP_ANTIGEN_PROCESSING_AND_PRESENTATION_OF_PEPTIDE_OR_POLYSACCHARIDE_ANTIGEN_VIA_MHC_CLASS_II	0.00120675	0.014932	0.45506	0.592828	1.88844	25	H2-Ab1,Lgmn,H2-Aa,Cd74,H2-Eb1,Ctss,H2-DMb1,H2-DMa,Ctse,Fcgr2b,Arl8b,Fcer1g,B2m,Ifi30,Ctsd,Trem2	0.64
GOBP_REGULATION_OF_CELL_SHAPE	0.0012125	0.0149789	0.45506	0.381558	1.68213	132	Vegfa,Aldoa,Limd1,Dlc1,Epb41l3,Crk,Plxnd1,Pdpn,Rhoa,Kdr,Rhou,Septin7,Gna13,Myo10,Fmnl2,Plekho1,Fam171a1,Rhof,Rac1,Rhog,Dapk3,Fblim1,Itgb2,Rhobtb2,Rac2,Prag1,Coro1a,Baiap2,Msn,Phip,Cdc42se1,Rhob,Cfdp1,Dag1,Rasa1,Plxna2,Cfap410,Fn1,Hexb,Gna12,Rhod,Fmnl1,Cdc42ep4,Fgd2,Rnd2,Mkln1,Arhgap18,Csf1r,Hck,Rhoc,Fgd5,Rac3,Anxa1,Mark2,Fgd6,Fgd3,Taok2,Palmd,Ccl2,Myh9,Rnd3,Fes,Brwd3,Fmnl3,Bambi	0.492424
GOBP_REGULATION_OF_TUBE_SIZE	0.00122083	0.0150575	0.45506	0.412066	1.72997	96	Adm,Smtnl2,Uts2r,Edn2,Rock2,Per2,Ppard,Cav1,Ednrb,Rhoa,Calca,Cd38,Mmp2,Itga1,Agtr1a,Adrb2,Rgs2	0.177083
GOBP_RESPONSE_TO_HYPEROXIA	0.00122511	0.0150612	0.45506	0.684414	1.94998	16	Bnip3,Cav1,Pdpn,Fas,Mmp2	0.3125
GOBP_CELLULAR_RESPONSE_TO_BIOTIC_STIMULUS	0.00122703	0.0150612	0.45506	0.356744	1.59853	159	Mif,Xbp1,Arid5a,Ppard,Hspa5,Ednrb,Mapk3,Rhoa,Cxcl9,Ddit3,Src,Cxcl13,Jak2,Cdk19,Nfkbib,Cebpb,Cd86,Cxcl10,Ctr9,Mapk8,Map2k3,Bcr,Ephb2,Irf8,Syk,Cx3cl1,Ccl5,Mapk14,Sirpa,Adam9,Cda,Sbno2,Pde4b,Chmp5,Cx3cr1,Cdk4,Fcgr2b,Casp1,Myd88,Eif2ak3,Zfp36,Ccdc47,Cd36,Trp53,Apaf1,Ly86,Irgm2,Efnb2,Tgfb1,Irgm1,Cd68,Notch1,Cd14,Plscr4,Lyn,Arg1,Tnfrsf1b,Trem2,Zc3h12a,Tlr2,Git1,Bcl10,Plcg2,Nfkb1,Hck,Abca1,Tmco1,Nr1h3,C…	0.440252
GOBP_DETECTION_OF_STIMULUS	0.00122466	0.0150612	0.45506	-0.336385	-1.56432	152	Crb1,Atp8a2,Rs1,Tulp1,Sag,Gnat1,Opn1mw,Unc119,Reep6,Rho,Pdc,Cacna1f,Cngb1,Gnat3,Pde6b,Abca4,Grk1,Prph2,Grk4,Rom1,Rgs9bp,Cds1,Cadm1,Cep250,Ryr2,Adgrv1,Piezo1,Cacna2d4,Csrp3,Stim1,Ppef1,Guca1a,Rp1,Mmp24,Gucy2e,Kcnmb4,Ppef2,Gucy2f,Trpm3,Cabp4,Slc24a2,Pde6c,Tlr4,Dach1	0.289474
GOBP_NEGATIVE_REGULATION_OF_COLLAGEN_METABOLIC_PROCESS	0.00123217	0.0151	0.45506	0.87588	1.84856	6	Errfi1,Ppard,Cygb,Ciita,Cst3	0.833333
GOBP_REPRODUCTIVE_BEHAVIOR	0.00124494	0.0151636	0.45506	0.65467	1.90503	18	Pten,Ube2q1,Nhlh2,Mbd2,Thra,Brinp1,Zfx,Ppp1r9b,Ppp1r1b,Hexb,Oxtr	0.611111
GOBP_INFLAMMATORY_RESPONSE_TO_ANTIGENIC_STIMULUS	0.00124557	0.0151636	0.45506	0.531261	1.88667	42	Plk2,Rasgrp1,Src,H2-Eb1,Ighg3,A2m,Syk,Mapk14,Cd81,Ighg2c,H2-T23,Fcgr2b,Ighg2b,Park7,Trex1,Cd68,Notch1,Psma1,Lyn,Gpx1,Trem2,Hck,Gata3,Fcgr1,Npy,Hmgb1,Furin	0.642857
GOBP_CELLULAR_GLUCAN_METABOLIC_PROCESS	0.00124638	0.0151636	0.45506	0.472204	1.78094	55	Gys1,Ppp1r3g,Gck,Ppp1cc,Ppp1r3c,Ppp1r3b,Per2,Gbe1,Ptges3,Acadm,Ppp1cb,Irs1,Prkag3,Stk40,Ppp1ca,Il6st	0.290909
GOBP_NEGATIVE_REGULATION_OF_MACROPHAGE_MIGRATION	0.00124386	0.0151636	0.45506	0.894096	1.78039	5	Mif,Emilin1	0.4
GOBP_REGULATION_OF_ERBB_SIGNALING_PATHWAY	0.00124796	0.0151636	0.45506	0.449089	1.74996	65	Neurl1a,Rnf126,Zfyve28,Ptpn2,Btc,Errfi1,Lgmn,Cdh13,Itga1,Nup62,Cblb,Dusp3,Fer,Ptpn12,Ncf1,Adam17	0.246154
GOBP_RETINA_MORPHOGENESIS_IN_CAMERA_TYPE_EYE	0.00124925	0.0151636	0.45506	-0.462311	-1.77839	53	Ttc8,Hcn1,Crb1,Atp8a2,Rs1,Rorb,Rpgrip1,Nrl,Crb2,Rom1,Hipk2,Igfn1,Dscam,Ahi1,Rp1,Vsx1,Cabp4,Pde6c,Thrb,Ptprm,Man2a1,Prom1,Dio3	0.433962
GOBP_NEGATIVE_REGULATION_OF_INCLUSION_BODY_ASSEMBLY	0.00126426	0.0153214	0.45506	0.752199	1.81351	10	Hspa1b,Dnajb1,Hspa2,Hspa1a	0.4
GOBP_LYMPHOCYTE_COSTIMULATION	0.00126653	0.0153224	0.45506	0.618327	1.94079	24	Cav1,Src,Cd86,Cd81,Efnb1,Lgals1,Ptpn6,Pik3ca,Efnb2,Vav1,Lyn,Lck,Csk,Cd274,Cd320,Dpp4	0.666667
GOBP_EYE_PHOTORECEPTOR_CELL_DEVELOPMENT	0.00126835	0.0153224	0.45506	-0.538473	-1.93782	35	Hcn1,Crb1,Rorb,Tulp1,Gnat1,Fscn2,Rpgrip1,Nrl,Tug1,Crb2	0.285714
GOBP_TISSUE_REGENERATION	0.00127475	0.0153754	0.45506	0.500951	1.80667	44	Cdkn1a,Ppard,Cdkn1b,Ptgfrn,Ppp3ca,Cd9,Mdk,Kpna1,Cd81,Ptpn12,Yap1,Akirin1,Fgf10,Dusp10,Cflar,Mtpn,Dag1,Cpq,Notch1,Hopx	0.454545
GOBP_REGULATION_OF_MRNA_SPLICING_VIA_SPLICEOSOME	0.00127944	0.0154077	0.45506	0.409686	1.71458	93	Jmjd6,Hspa8,Mbnl2,Tra2a,Srsf7,Qki,Srsf10,Srsf3,Fxr2,Celf6,Tra2b,Fxr1,Ptbp1,Rbm39,Srsf2,Hnrnpu,Rbfox2,Sf3b4,Prpf19,Sap18,Srpk2,Rbm15b,Ncbp1,Hnrnpa1,Rbm10,Srrm4,Dyrk1a,Prdx6,Srsf6,Mbnl1,Raver1,Raver2,Snw1,Celf5,Wtap	0.376344
GOBP_CORTICOSTEROID_RECEPTOR_SIGNALING_PATHWAY	0.00128485	0.0154243	0.45506	0.735173	1.91003	12	Cry2,Per1,Cry1,Ptges3,Jak2,Calr,Ywhah,Arid1a,Lmo3	0.75
GOBP_T_CELL_MEDIATED_CYTOTOXICITY	0.00128421	0.0154243	0.45506	0.563847	1.86413	30	H2-Q2,Pvr,H2-Eb1,H2-Q1,H2-Q7,Nectin2,Ptprc,Gzmm,P2rx7,H2-T23,Fcgr2b,B2m,H2-D1,Ctsc,Ctsh,Nckap1l,Mill2,Mr1,Cyrib,Stx7,Rab27a,H2-M3	0.733333
GOBP_HUMORAL_IMMUNE_RESPONSE_MEDIATED_BY_CIRCULATING_IMMUNOGLOBULIN	0.00129401	0.0155099	0.45506	0.558543	1.86705	31	Bcl3,C1qb,C1qc,Ighm,Ighg3,C1qa,Igkc,Ptprc,C1rl,Clu,Cd81,Ighg2c,Fcgr2b,Ighg2b,Ptpn6,Igha,Trem2,Susd4,Cfi	0.612903
GOBP_RESPONSE_TO_PROTOZOAN	0.00129934	0.0155323	0.45506	0.668963	1.93341	17	Bcl3,Gbp8,Hras,Irf8,Gbp4,Gbp2,Myd88,Gbp7,Slc11a1,Arg1,Gbp10,Gbp9,Gbp3	0.764706
GOBP_CELLULAR_RESPONSE_TO_STARVATION	0.00129994	0.0155323	0.45506	0.364972	1.61773	138	Tbl2,Hspa8,Xbp1,Slc2a1,Atf3,Cdkn1a,Atf4,Bmt2,Max,Hspa5,Sesn2,Mapk3,Klf10,Foxo3,Jmy,Tfeb,Slc38a2,Gabarap,Fas,Rraga,Nfe2l2,Mars1,Mapk8,Ehmt2,Zfyve1,Wipi1,Lamp2,Prkag3,Asns,Gas2l1,Pmaip1,Gabarapl1,Seh1l,Upp1,Nprl2,Sh3glb1,Eif2ak3,Wdr45b,Trp53,Rragc,Prkag2,Hnrnpa1,Gabarapl2,Wnt2b,Sirt1,Mtmr3,Map3k5,Stk26,Prkag1,Gcn1,Ppm1d,Zc3h12a	0.376812
GOBP_NEGATIVE_REGULATION_OF_STRIATED_MUSCLE_CELL_DIFFERENTIATION	0.00130854	0.0156106	0.45506	0.596922	1.93905	27	Xbp1,Bhlhe41,Yy1,Tmem119,Rgs2,Smad4,Bdnf,Hdac5,Ybx1,Plpp7,Hdac1,Notch1,Frs2	0.481481
GOBP_GLUCOSE_IMPORT	0.00132053	0.0157291	0.45506	0.459435	1.74034	57	Slc2a3,Slc2a1,Slc27a4,Sesn2,Hk2,Grb10,Slc1a2,Nfe2l2,Pea15a,Arpp19,Irs1,Crebl2,Rtn2,Mapk14	0.245614
GOBP_CARBOHYDRATE_TRANSMEMBRANE_TRANSPORT	0.00132481	0.0157556	0.45506	0.428096	1.73982	81	Slc2a3,Slc2a1,Ppard,Slc27a4,Sesn2,Hk2,Trib3,Grb10,Slc1a2,Slc50a1,Nr4a3,Nfe2l2,Pea15a,Arpp19,Irs1,Crebl2,Rtn2,Mapk14,Clip3,Slc5a3,Fabp5	0.259259
GOBP_APOPTOTIC_MITOCHONDRIAL_CHANGES	0.00134303	0.0159475	0.45506	0.416008	1.71133	88	Bnip3,Fam162a,Bnip3l,Prelid1,Hk2,Bax,Pdcd5,Nptx1,Bmf,Hspa1a,Timm50,Mapk8,Bloc1s2,Prkn,Ppp2cb,Pmaip1,Bok,Clu,Acaa2,Bbc3,Trp53,Fxn,Fis1,Nol3,Mff,Rhot1,Pink1,Lmna,Atg3,Mllt11,Gpx1,Sfn,Arrb2,Ghitm,Bcl2l2,Eya2,Vps35,Ndufs1	0.431818
GOBP_REGULATION_OF_BLOOD_PRESSURE	0.00135278	0.0160182	0.45506	0.387093	1.6895	122	Adm,Adm2,Uts2r,Gnb3,Edn2,Atp1a1,Rps6ka2,Ednrb,Rhoa,Ncald,Gna13,Calca,Pde4d,Agtr1a,Hmox1,Adrb2,Lrp5,Stk39,Atp2b1,Nr2f2,Npy1r,Adra1b,Npr3,Chga,Adra1d,Cyba,Adrb1,Sgk1,Ddah1,Cd34,Ctsz,Ptpro,Mkks,Gna12,Cyp4f14,P2rx4,Coro2b,Anpep,Edn1,Oxtr,Snx5,Ptgs1,Adh5,Acvrl1,Acta2,Erap1,Ntsr1,Npy	0.393443
GOBP_CELLULAR_RESPONSE_TO_INTERFERON_GAMMA	0.00135437	0.0160182	0.45506	0.411748	1.6785	82	Gapdh,Ptpn2,Cd47,Nr1h2,Gbp8,Jak2,Nlrc5,Cdc42,Dapk3,Irf8,Cx3cl1,Ccl5,Sirpa,Gbp5,Gbp4,Ccl12,Syncrip,Gbp2,Stx4a,Casp1,Irf1,Ccl6,Trp53,Aif1,Irgm2,Irgm1,Myc,Aqp4,Gbp7,Sp100,Arg1,Tlr2,Parp9,Cdc42ep4,Hsp90ab1,Edn1,Vamp3,Gbp10,Hck,Nr1h3,Gbp9,Rps6kb1,Gbp3,Parp14	0.536585
GOBP_PROTEIN_CONTAINING_COMPLEX_ORGANIZATION	0.00135527	0.0160182	0.45506	0.23493	1.2704	1440	Samd1,Bnip3,Vegfa,Jmjd6,Triobp,Higd1a,Ddit4,Hspa1b,Mif,Hspa8,Slc2a1,Ulk1,Fscn1,Lrrc8c,Spidr,Pdxp,Igf1r,H4c3,Aldoa,Pde4dip,Kctd15,H3c15,Tcp1,Ccdc115,H3c4,Ruvbl2,Cdkn1b,Kcnc3,H3f3a,Lonp1,Cox20,Phf23,Max,Uqcc2,Rpsa,Tmem120b,Hspa5,Strap,Srsf10,Mdm2,Rpl38,Tnfaip1,Baiap2l1,Arl6,H2-Ab1,Lmo4,Arid2,Clybl,Ikzf4,Rhoa,Zbtb1,Sumo1,Bax,Lrrc8a,Arpc2,Snap47,Kcna6,Celf6,Cltb,Kcng4,Vasp,Ranbp9,Cfl1,Ndel1,Camsap2,P…	0.297917
GOBP_RESPONSE_TO_ESTRADIOL	0.00140744	0.0166091	0.45506	0.403014	1.69845	98	Gpi1,Igf1r,Ccnd1,Stat3,Igfbp2,Ruvbl2,Cdkn1b,Sstr3,Ctnnb1,Casp8,Cd38,Mmp2,H2az1,Mbd2,Sstr2,Socs2,Itga2,Mmp15,Nr2f2,Pcna,Gpx4,Strn3,Fgf10,Cflar,Hpgd,Zfp703,Ppp1r9b,Tgfb1,Myc,Aqp4,Ncoa3,Ptch1,Gpx1,Pam,Oxtr,Esrra,Map1b,Ccn2,Mbd3,Calr,Sstr1,Eno2,Bcl2l2,Cyp1b1	0.44898
GOBP_RESPONSE_TO_DEXAMETHASONE	0.00141242	0.0166421	0.45506	0.55669	1.86086	31	Ddit4,Igf1r,Errfi1,Foxo3,Cbx3,Jak2,Eif4e,Pcna,Plat,Tfap4,Cflar,Pik3ca,Fibin,Arg1,Edn1,Cyp1b1,Rps6kb1,Casp9	0.580645
GOBP_MAINTENANCE_OF_LOCATION	0.00141886	0.0166923	0.45506	0.319673	1.52195	252	Hilpda,Ero1a,Fgf2,Chd7,Hk1,Cry2,Ptpn2,Ppard,Hspa5,Cav1,Hk2,Cry1,Igsf11,Bax,Cxcl9,Golph3,Ddit3,Ywhab,Akap9,Ftl1,Pde4d,Nr1h2,Mest,Tmsb10,Tmsb4x,Sun1,Tapt1,Nfkbib,P2ry6,Cxcl10,Calm3,Tmem38a,Zfyve1,Morc3,Hnrnpu,Cx3cl1,Soat1,Ehd1,Insig2,Fth1,Cpt1a,Trpm2,Ptprc,Kdelr2,Ces1d,Rit2,Coro1a,P2rx7,Slc30a3,Park7,Ikbke,Slc30a7,Nfkbie,Jph3,Dgat2,Cyba,Cd36,Ptpn6,Skp1,Nol3,Dzip1,Slc18a2,B4galnt1,Vstm2a,Ryr1,Pink1,…	0.380952
GOBP_NEGATIVE_REGULATION_OF_CARBOHYDRATE_METABOLIC_PROCESS	0.00144358	0.0169571	0.45506	0.548017	1.87679	35	Ddit4,Gck,Pgp,Stat3,Midn,Cry1,Gckr,Fam3a,Prkn,Plek	0.285714
GOBP_SIGNAL_TRANSDUCTION_IN_ABSENCE_OF_LIGAND	0.00144892	0.0169774	0.45506	0.492532	1.82957	50	Hspa1b,Stradb,Foxo3,Bag3,Bax,Fas,Hspa1a,Mcl1,Cx3cl1,Unc5b,Bok,Ppp1ca,Mknk2,Kitl,Fgf10,Eya4,Mapk7	0.34
GOBP_ORGANIC_ACID_METABOLIC_PROCESS	0.00144975	0.0169774	0.45506	0.255927	1.33145	686	Slc2a3,Ldha,Gpi1,Pfkl,Ddit4,Mthfd1l,Tpi1,Me2,Gls2,Mif,Xbp1,Slc2a1,Plod2,Eno1,Pdk1,Prkab2,Vdac1,Pgk1,Pgam1,Edn2,Pgm1,Gck,Gapdh,Hk1,Gpt2,Aldoa,Pkm,Stat3,Grhpr,Atf4,Pfkp,Per2,Pdk3,Elovl2,Pex13,Ppard,Qki,Slc27a4,Prxl2c,Cav1,Pgd,Sesn2,Slc1a3,Mthfd2,Hk2,Slc35b2,Trib3,Elovl4,Cygb,Cyp39a1,Galk1,Hmgcl,Mdh1,Cyp26b1,Cd74,Gckr,Ptges3,Tecrl,Acadm,Nr1h2,Osbpl6,Acoxl,Nr4a3,Glud1,Mars1,Mapkapk2,Pank2,Ech1,Aldh1a…	0.145773
GOBP_CORONARY_VASCULATURE_MORPHOGENESIS	0.00148473	0.0173605	0.45506	0.676415	1.92719	16	Vegfa,Fgf2,Arid2,Hey2,Spred1,Notch1,Tgfbr1,Tbx5	0.5
GOBP_SIGNAL_TRANSDUCTION_BY_P53_CLASS_MEDIATOR	0.0014898	0.0173931	0.45506	0.364375	1.62877	145	Ddit4,Mif,Ing2,Ndrg1,Cdkn1a,Plk2,Cdkn1b,Mlf1,Hexim1,Sesn2,Mdm2,Phlda3,Bcl3,Smyd2,Foxo3,Jmy,Bax,Rpl26,Cd74,Ubb,Spred1,Rps7,Prkn,Acer2,Plk3,Tmem109,Pmaip1,Bop1,Rps27l,Rpl37,Rpl23,Rpl5,Bok,Chek2,Eif5a,Spred2,Rnf34,Paxip1,Tfap4,Rps20,Rpl11,Cdip1,Trp53,Sgk1,Hic1,Ppp1r13b,Dyrk1a,Myc,Sirt1,Usp2,Sp100,Pip4p1,Cops3,Muc1,E2f2,Ppm1d,Snw1,Usp7,Fhit,Rps15,E2f1	0.42069
GOBP_RETINAL_CONE_CELL_DIFFERENTIATION	0.00149745	0.0174557	0.45506	-0.721294	-1.87283	11	Hcn1,Rorb,Crb2,Rp1,Cabp4,Pde6c,Thrb,Dio3	0.727273
GOBP_POSITIVE_REGULATION_OF_MACROPHAGE_MIGRATION	0.00150582	0.0175266	0.45506	0.628535	1.90738	21	Mapk3,Mmp14,Cx3cl1,Ccl5,P2ry12,Mdk,Cx3cr1,Akirin1,P2rx4,Trem2,Csf1r,Il34	0.571429
GOBP_REGULATION_OF_LENS_FIBER_CELL_DIFFERENTIATION	0.00150834	0.0175293	0.45506	0.766368	1.81788	9	Fgf2,Cdkn1b,Spred1,Spred2,Spry1	0.555556
GOBP_REGULATION_OF_CYTOSOLIC_CALCIUM_ION_CONCENTRATION	0.00151556	0.0175864	0.45506	0.321719	1.50767	231	Adm,Ero1a,Fgf2,Edn2,Chd7,Scgn,Cav1,Ednrb,Jak3,Bax,Cxcl9,Ddit3,Cxcl13,Gna13,Gpr3,Calca,Grin1,Pde4d,Nalf2,Jak2,Cd38,P2ry6,Gipr,Cxcl10,Agtr1a,Gng3,Calm3,Tmem38a,Cav2,Plce1,Kcnk3,Gpr157,Cx3cl1,Atp2b1,Trpm2,Ptprc,Trpc4,Cxcr4,Trpm1,Bok,Cd52,Coro1a,P2rx7,Adra1b,Ccr2,Cacnb3,Cx3cr1,Tmem64,S1pr1,Slc8a3,Jph3,Adra1d,Cyba,Cd36,Ptpn6,Fis1,Nol3,Lpar6,Ryr1,Adcyap1,Gpr35,Bcap31,Jsrp1,Cckbr,Fkbp1a,Selenon,Lyn,S1pr…	0.333333
GOBP_CARDIAC_MUSCLE_TISSUE_DEVELOPMENT	0.0015229	0.0176449	0.45506	0.360764	1.61862	158	Vegfa,Dipk2a,Fgf2,Chd7,Kdm6b,Pkp2,Ppp1r13l,Pten,Jarid2,Tnnt2,Arid2,Maml1,Cited2,Hey2,Creb1,Hey1,Yy1,Acadm,Tnnc1,Bmpr1a,Rgs2,Cdc42,Dll4,Sav1,Mapk11,Hnrnpu,Mapk14,Smad4,Ndrg4,Ptcd2,Smad1,Neb,Prkar1a,Prox1,Eng,Isl1,Pim1,Yap1,Acvr1,S1pr1	0.253165
GOBP_NCRNA_PROCESSING	0.00153648	0.0177753	0.45506	-0.276046	-1.41757	359	Rpp40,Tyw3,Elp1,Nat10,Elac1,Ints2,Nsun6,Shq1,Eri2,Utp15,Nolc1,Pop4,Nol8,Prkdc,Ddx51,Urb1,Thg1l,Mettl16,Trub1,Nudt16,Usp36,Utp20,Rrp12,Nol6,Mettl2,Rcl1,Tsr1,Rpusd3,Qtrt2,Dhx37,Wdr75,Thada,Nsun3,Nol11,Mrto4,Mrm2,Dus4l,Bysl,Parn,Aars2,Ddx54,Heatr1,Rrp9,Helq,Wdr18,Tsr2,Lyar,Elac2,Elp3,Trmu,Dicer1,Dph3,Dkc1,Trmt9b,Trmt12,Ago3,Ints7,Xrn2,Riok2,Pop7,Dalrd3,Lsm6,Krr1,Eif4a3,Mdn1,Rbfa,Ints4,Trdmt1,Ctu2,In…	0.295265
GOBP_RESPONSE_TO_MANGANESE_ION	0.00154174	0.0178092	0.45506	0.63547	1.90481	20	Atf4,Hspa5,Bace1,Prkn,Adam9,Eif2ak3,Atp7a,Tfrc,Fibin,Arg1	0.5
GOBP_POSITIVE_REGULATION_OF_B_CELL_ACTIVATION	0.0015447	0.0178165	0.45506	0.45485	1.75513	61	Mif,Xbp1,Cdkn1a,Stat6,Cd74,Bcl6,Cd38,Ighm,Ighg3,Ephb2,Mmp14,Syk,Igkc,Ptprc,Cd81,Ighg2c,Ighg2b,Paxip1,Kmt5b,Inpp5d,Vav3,Sash3,Igha,Tgfb1,Tfrc	0.409836
GOBP_REGULATION_OF_TUMOR_NECROSIS_FACTOR_MEDIATED_SIGNALING_PATHWAY	0.00155347	0.0178642	0.45506	0.508311	1.81689	43	Hspa1b,Ptpn2,Trim32,Hspa1a,Casp8,Ube2k,Prkn,Ppp2cb,Syk,Nkiras2,Tnfrsf1a,Adam17,Casp1,Laptm5,Birc7,Pias4,Nol3,Gps2	0.418605
GOBP_PALLIUM_DEVELOPMENT	0.00155351	0.0178642	0.45506	0.364205	1.61824	143	Bnip3,Slc2a1,Igf1r,Pex13,Pten,Crk,Nf2,Rhoa,Bax,Phlpp2,Tra2b,Adgrg1,Slc38a2,Ndel1,Ctnnb1,Neurod1,Sun1,Bloc1s2,Kif14,Mboat7,P2ry12,Phactr1,Prox1,Mdk,Dmrta2,Ccdc85c,Uqcrq,Bmerb1,Fez1,Pax6,Lef1,Mdga1,Pou3f2,Hdac1,Zmiz1,Ppp1r9b,Mkks,Lrp8,Col3a1,Ywhae,Ascl1,Srf	0.293706
GOBP_RESPONSE_TO_BLUE_LIGHT	0.00159179	0.0182769	0.45506	0.888215	1.76868	5	Cry2,Cry1	0.4
GOBP_CYCLIC_NUCLEOTIDE_CATABOLIC_PROCESS	0.00160274	0.018375	0.45506	0.741484	1.8613	11	Pde8b,Pde4d,Pde7a,Cnp,Pde4b,Pde10a,Pde7b,Pde4a	0.727273
GOBP_REGULATION_OF_MITOCHONDRIAL_MEMBRANE_POTENTIAL	0.00160857	0.0183867	0.45506	0.469394	1.8017	59	Bnip3,Prelid1,Clic1,Kdr,Bax,Src,Pank2,Ubb,Prkn,Dcn,Tusc2,Pmaip1,Bok,P2rx7,Rack1,Park7,Slc4a11,Pink1,Myc,Prdx3,Bco2,Slc25a36,Mllt11	0.389831
GOBP_MODULATION_BY_HOST_OF_SYMBIONT_PROCESS	0.00160857	0.0183867	0.45506	0.473173	1.76987	51	Hspa8,Sap30,Cfl1,Ppib,Vapa,Prkn,Cav2,Jun,Ccl5,Zfp639,Ccl12,Cx3cr1,Cdk9,Tfap4,Sap30bp,Tbc1d20,Stom,Lef1,Hdac1,Ccnk,Napepld,Rab9,Snw1,Zc3h12a,Apoe,Csf1r	0.509804
GOBP_REGULATION_OF_INCLUSION_BODY_ASSEMBLY	0.00161454	0.0184275	0.45506	0.674585	1.92198	16	Hspa1b,Dnajb1,Hspa2,Hspa1a,Clu,Psmc6,Psmc5	0.4375
GOBP_LYMPHOCYTE_APOPTOTIC_PROCESS	0.00162605	0.0185312	0.45506	0.469013	1.768	52	Mif,Prelid1,Pten,Jak3,Bax,Fas,Cd74,Bcl6,Ccl5,Ormdl3,Gimap8,P2rx7,Birc7,Trp53,Lyn,Dffa,Noc2l,Foxp1,Hif1a,Bcl10,Tsc22d3,Cd274,Arg2,Gpam,Il2,Kdelr1,Tnfrsf21,Ripk1	0.538462
GOBP_NEGATIVE_REGULATION_OF_CYTOKINE_PRODUCTION	0.00163217	0.0185732	0.45506	0.344732	1.56864	180	H2-Q2,Errfi1,Bcl3,Jak3,Ddit3,Otud5,Lag3,H2-Eb1,Inha,Yy1,H2-Q1,Tyrobp,Bcl6,Tmsb4x,Nploc4,Hmox1,Rac1,Ephb2,Cx3cl1,Vsir,Sirpa,Tusc2,Epha2,Ptprs,Atp2b1,Ptprc,Rnf128,Ndfip1,Relb,Cd33,Adcy7,Cx3cr1,Fcgr2b,Casp1,Syt11,Lrrc32,Zfp36,Laptm5,Ppm1b,Inpp5d,Trib2,Ptpn6,Cd84,Lef1,Cd34,Ssc5d,Tgfb1,Aqp4,Ppp1r11,Fn1,Gbp7,Slc11a1,Arg1,Itch,Nckap1l,Anxa4,Trem2,Arrb1,Zc3h12a,Csk,Hsp90ab1,Cptp,Git1,Cuedc2,Nfkb1,Klf4,Cr…	0.466667
GOBP_REGULATION_OF_MYOBLAST_FUSION	0.00164533	0.0186951	0.45506	0.702505	1.91897	14	Cxcl9,Cxcl10,Plekho1,Flot1,Ripor2,Mapk14,Ehd1,Cflar,Cd53	0.642857
GOBP_B_CELL_APOPTOTIC_PROCESS	0.00165419	0.018768	0.45506	0.61919	1.82608	19	Mif,Pten,Bax,Cd74,Bcl6,Ormdl3,Lyn,Noc2l,Foxp1,Bcl10,Il2,Tnfrsf21	0.631579
GOBP_ANGIOGENESIS_INVOLVED_IN_WOUND_HEALING	0.00165874	0.0187917	0.45506	0.609952	1.9145	24	Vegfa,Xbp1,Mcam,Ndnf,Kdr,Hpse,Cx3cl1,Adipor2,Cxcr4,Dag1,Cd34,Srf,Gpx1	0.541667
GOBP_ANTIMICROBIAL_HUMORAL_RESPONSE	0.00166307	0.0188129	0.45506	0.543794	1.86233	35	Gapdh,Bcl3,Cxcl9,H2bc4,Cxcl13,Cxcl10,Fam3a,Ighm,Lyz2,H2-Q7,Rps19,H2bc8,Jchain,H2-T23,Rpl39,H2bc6,Igha,Wfdc2,Slc11a1	0.542857
GOBP_CELL_MORPHOGENESIS	0.00166653	0.0188242	0.45506	0.247106	1.29639	879	Vegfa,Triobp,Bsg,Vldlr,Zranb1,Ulk1,Edn2,Igf1r,Caprin1,Strip1,Aldoa,Atf4,P4hb,Limd1,Dlc1,Efna3,Pten,Epb41l3,Tubb2b,Caprin2,Crk,Plxnd1,Syt4,Slc1a3,Stradb,Tpbg,Pdpn,Rhoa,Cck,Kdr,Ppp3ca,Arpc2,Chl1,Vasp,Nptx1,Cfl1,Ndel1,Stc1,Pak3,Rhou,Ddr1,Dpysl2,Nfatc4,Vhl,Src,Septin7,Ctnnb1,Creb1,Sema7a,Ythdf1,Sema6a,Gna13,Pls1,Rpl24,Snx1,Rb1,Ephb3,Usp9x,Eef2k,Lipa,Map2k1,Bcl6,Spast,Llgl1,Myo10,Numb,L1cam,Itga1,Pica…	0.290102
GOBP_LENS_FIBER_CELL_DEVELOPMENT	0.0016946	0.0191005	0.45506	0.701799	1.91705	14	Atf4,Crygb,Epha2,Prox1,Bfsp1,Wnt5b,Tbc1d20,Frs2,Tmod1,Bfsp2	0.714286
GOBP_NEGATIVE_REGULATION_OF_PROTEOLYSIS	0.00169599	0.0191005	0.45506	0.331183	1.52741	203	Gpi1,Vegfa,Gapdh,Ube2o,Lamtor5,Serpine2,Siah2,Ubxn1,Chac1,Pros1,Src,Ddx3x,Pebp1,Nr1h2,Cdkn2d,Ctsb,Picalm,Rps7,Birc2,Anxa2,Rps6ka3,A2m,Prdx5,Cst3,Rpl23,Ube2z,Sdcbp,Rpl5,Gipc1,Serpina3n,Wac,Rnf34,Casp1,Plat,Park7,Mt3,Rpl11,Birc7,Trp53,Serpinh1,Nol3,Rock1,Ctsz,Serpine3,Gabarapl2,Tmem59,Wfdc2,Serpina3m,Lxn,Pih1d1,Csnk2a1,Prdx3,Ogt,Naip2,Serpind1,Gpx1,Usp7,Hsp90ab1,Fhit,Sgta,Arl6ip1,Klf4,Wfdc1,Bin1,Sf…	0.44335
GOBP_BODY_FLUID_SECRETION	0.00170318	0.0191337	0.45506	0.444303	1.7355	68	Neurl1a,Vegfa,Xbp1,Ccnd1,Cav1,Zbtb7b,Hk2,Nme1,Ddr1,Creb1,Copa,Nr1h2,Socs2,Stk39,Npr3,Vip,Cyba,Fgf10,Atp7a,Vamp8,Usf2,Mtx1,Pam,Edn1,Oxtr,Vamp3,Hif1a	0.397059
GOBP_REGULATION_OF_CELLULAR_PROTEIN_CATABOLIC_PROCESS	0.00170394	0.0191337	0.45506	0.323163	1.51545	236	Hspa1b,Rnf19a,Pten,Rnf217,Cav1,Mdm2,Arih1,Rnf144b,Ubxn1,Sumo1,Trib3,Herpud1,Gabarap,Glmn,Prickle1,Hspa1a,Fzr1,Fbxl5,Kcne2,Nfe2l2,Ubb,Ube2k,Arih2,Sumo2,Rps7,Prkn,Rnft1,Psmc4,Anxa2,Plk3,Rchy1,Rpl23,Elob,Sdcbp,Rpl5,Gipc1,Bag2,Rad23b,Cebpa,Clu,Rnf128,Rack1,Pithd1,Cd81,Mgat3,Wac,Msn,Ecscr,Psmc1,Psmc6,Park7,Plk1,Rpl11,Psmc5,Laptm5,Rhbdf1,Trib2,Gabarapl2,Rnf180,Hsp90aa1,Pink1,Bcap31,Csnk1e,Ctsc,Csnk2a1,…	0.368644
GOBP_INTERLEUKIN_6_MEDIATED_SIGNALING_PATHWAY	0.00171222	0.0191985	0.45506	0.673385	1.91856	16	Stat3,Ptpn2,Src,Jak2,Ctr9,Smad4,St18,Fer,Cebpa,Il6ra,Yap1,Il6st,C1qtnf4	0.8125
GOBP_ION_TRANSPORT	0.00171751	0.0192296	0.45506	0.239612	1.27599	1130	Slc2a3,Fgf11,Slc16a3,Stc2,Mif,Ero1a,Kcnab2,Slc2a1,Gem,Fgf2,Slc19a2,Vdac1,Gck,Chd7,Lrrc8c,Slc41a1,Slc30a9,Cry2,Cox4i2,Atp1a1,Atf4,Per2,Cd47,Mgst1,Pkp2,Slco1c1,Oxsr1,Cdkn1b,Kcnc3,Slc27a4,Cav1,Il16,Syt4,Cd63,Slc1a3,Serpine2,Ednrb,Commd3,Hspa2,Per1,Jak3,Tfr2,Pdpn,Rhoa,Clcn3,Kcnk9,Ttyh2,Clic1,Slc35b2,Pgrmc2,Sumo1,Bax,Ppp3ca,Lrrc8a,Grik1,Slc25a31,Kcna6,Cxcl9,Kcng4,Hcn2,Trpc4ap,Slc38a2,Ddit3,Atp6v0e,Stc…	0.193805
GOBP_GLUCOSE_6_PHOSPHATE_METABOLIC_PROCESS	0.00172228	0.0192548	0.45506	0.625134	1.89705	21	Gpi1,Pgam1,Gck,Hk1,Pgd,Hk2,Rpe,Trp53,Pgls,Tkt,Dera,Hk3	0.571429
GOBP_POSITIVE_REGULATION_OF_LYMPHOCYTE_DIFFERENTIATION	0.00172542	0.0192617	0.45506	0.432848	1.70902	73	Xbp1,Tnfsf9,Nfkbiz,Zbtb7b,Foxo3,Rhoa,Zbtb1,Rasgrp1,Cd74,H2-Eb1,Bcl6,Cd86,Mmp14,Syk,H2-Q7,Vsir,Ptprc,Mdk,Egr3,Pnp2,Myb,Inpp5d,Dusp10,Sash3,Lef1,Zmiz1,Gli2,Prkcz,Nckap1l,Gata3,Ppp2r3c,Tgfbr2,Anxa1,Il2,Cbfb,Ambra1,Runx1,Axl	0.520548
GOBP_REGULATION_OF_EPITHELIAL_CELL_MIGRATION	0.00173127	0.0192988	0.45506	0.336529	1.54505	194	Gpi1,Vegfa,Bcar1,Fgf2,Rock2,Plk2,Pten,Lgmn,Rhoa,Kdr,Stc1,Src,Pfn1,Cxcl13,Nfe2l2,Tmsb4x,Hmox1,Rac1,Spred1,Map2k3,Adipor1,Marveld3,Dll4,Jun,Pfn2,Dcn,Mapk14,Itga2,Adam9,Epha2,Sh3bp1,Nr2f2,Csnk2b,Prox1,Svbp,Hdac5,Rras,Adam17,Mmrn2,Glipr2,Capn7,Fgf10,Rhob,Dusp10,Hspb1,Arf6,Rab11a,Tgfb1,Sirt1,Notch1,Ctsh,Nrp2,Sp100,P2rx4,Jup,Zc3h12a,Edn1,Apoe,Nr2e1,Atoh8,Foxp1,Hif1a,Plcg2,Klf4,Itgb1bp1,Pdcd10,Calr,Gata…	0.35567
GOBP_POSITIVE_REGULATION_OF_DEFENSE_RESPONSE	0.00176715	0.0196702	0.45506	0.337527	1.5438	187	H2-Q2,Lsm14a,Cd47,Nfkbiz,Hexim1,Pvr,Il16,Mapk3,Sfpq,Plscr1,Rasgrp1,Pak3,Src,Lag3,H2-Q1,Tyrobp,Jak2,Cdk19,Gprc5b,Dhx9,Cebpb,Agtr1a,Nlrc5,Usp29,Ube2k,Rbm14,Osmr,Syk,H2-Q7,Cx3cl1,Ccl5,Itga2,Gbp5,Nectin2,Tnfrsf1a,Rps19,Mdk,Cebpa,Lamp1,Cd81,Ccr2,H2-T23,Riok3,Casp1,Il6st,Park7,Ikbke,Cyba,Trim62,Lgals1,Creb3l3,Irgm2,Vamp8,Pqbp1,Irgm1,Hsp90aa1,Vav1,Ctsc,Zbp1,Lyn,Arg1,Napepld,Matr3	0.336898
GOBP_RESPONSE_TO_VIRUS	0.00178745	0.0198383	0.45506	0.311629	1.496	274	Bnip3,Bnip3l,Ddit4,Eno1,Lsm14a,Cnot7,Agbl5,Lamtor5,Pim2,Bcl3,Trim28,Plscr1,Polr3k,Bax,Cxcl9,Cfl1,Src,Trim32,Ddx3x,Tspan6,Wdfy4,Ilf3,Dhx9,Nploc4,Cxcl10,Nlrc5,Usp29,Chrm2,Pou2f2,Kcnj8,Birc2,Stmn1,Mapk11,Tpt1,Apobec3,Ccl5,Mapk14,Ap1s1,Itgax,Serinc3,Pmaip1,Trim8,Sec14l1,Ivns1abp,Ptprc,Cxcr4,Ccl12,Unc93b1,Map3k14,Arf1,Gbp2,Clu,Eif5a,Riok3,Hyal3,Irf1,Dnajc3,Sap30bp,Myd88,Ikbke,Fgl2,Irf2,Ppm1b,Ncbp1,Tre…	0.40146
GOBP_POSITIVE_REGULATION_OF_PROTEIN_LOCALIZATION	0.00178553	0.0198383	0.45506	0.284938	1.41613	391	Npepps,Ache,Gck,Lif,Rock2,Tcp1,Ppia,Ppard,Sesn2,Lamtor5,B3gat3,Trim28,Bag3,Wwtr1,Lrrc8a,Ptp4a3,Pdcd5,Golph3,Cct4,Oaz2,Ipo5,Rhou,Camk1,Src,Snx33,Sar1a,H2-Eb1,Pls1,Nr1h2,Ier3ip1,Tyrobp,Jak2,Cd38,Glud1,Nup62,Gipr,Ubl5,Cnst,Mapk8,Pcm1,Arih2,Mtcl1,Rhog,Cdc42,Prkn,Hras,Ephb2,Plk3,Sqstm1,Mapk14,Itgb2,Ormdl3,Adam9,Epha2,Ctdspl2,Rac2,Trim8,Clip3,Itgam,Slc5a3,Trpm2,Anp32b,P2rx7,Hpca,Isl1,Rack1,Cd81,Cd33,Mg…	0.304348
GOBP_CHROMATIN_ORGANIZATION	0.00181453	0.0201098	0.45506	0.274068	1.38431	475	Samd1,Jmjd6,Kdm4b,Eif1,Ing2,Chd7,Mllt3,Kdm6b,Rsbn1,H4c3,H3c15,Kdm5b,Kdm2a,H3c4,L3mbtl3,Ruvbl2,Kdm3a,H3f3a,Phf13,Emsy,Jarid2,Bcor,Smyd2,Arid2,Trim28,Kmt2e,Zbtb1,Kdm5c,Kat8,Men1,Kdm6a,Cbx3,Glmn,Vps72,Fam50a,H2bc4,Nap1l1,Ube2a,Suv39h2,Ing3,H4c11,Yy1,Banp,Rb1,Jak2,H4c8,Phf8,Rcor1,Hat1,Hmgn3,Smarca2,Ctr9,Aebp2,Daxx,Ehmt2,Mbd2,H4c14,Kdm7a,Bcorl1,Kdm1b,Nsd1,Dapk3,Atxn7l3,Hnrnpu,Ikzf1,Smarca5,Pcgf5,Setd1…	0.246316
GOBP_POSITIVE_REGULATION_OF_NEURON_APOPTOTIC_PROCESS	0.00182185	0.0201617	0.45506	0.497634	1.80587	46	Atf4,Foxo3,Rhoa,Bax,Ddit3,Pak3,Ctnnb1,Tyrobp,Itga1,Bace1,Mcl1,Cdc42,Itgam,Tfap2a,Srpk2,Trp53,Grik2,Map3k11,Ascl1,Grik5	0.434783
GOBP_SKELETAL_MUSCLE_ORGAN_DEVELOPMENT	0.00183958	0.0203284	0.45506	0.385436	1.68955	125	Neurl1a,Maff,Atf3,Sap30,Uqcc2,Cav1,Rhoa,Myl6,Ppp3ca,Cited2,Cyp26b1,Ctnnb1,Fxr1,Rb1,Sox8,Niban2,Flot1,Cav2,Ripor2,Mapk14,Ski,Mef2d,Nr2f2,Zbtb18,Rcan1,Fgfrl1,Cfl2,Dmrta2,Cops2,Acvr1,Akirin1,Vamp5,Igsf8,Cflar,Myl6b,Dag1,Ryr1,Tgfb1,Notch1,Emd,Selenon	0.328
GOBP_NEGATIVE_REGULATION_OF_RESPONSE_TO_ENDOPLASMIC_RETICULUM_STRESS	0.00184946	0.0204081	0.45506	0.524229	1.8559	41	Xbp1,Ppp1r15a,Hspa5,Creb3,Ubxn1,Herpud1,Hyou1,Hspa1a,Ptpn1,Nr1h2,Txndc12,Prkn,Creb3l1,Clu,Rack1,Syvn1,Park7,Atf6b	0.439024
GOBP_REGULATION_OF_VASCULOGENESIS	0.00185269	0.0204143	0.45506	0.712456	1.90495	13	Adm,Kdr,Hey2,Hey1,Rras,Cd34	0.461538
GOBP_LEUKOCYTE_DEGRANULATION	0.00185974	0.0204624	0.45506	0.456216	1.7376	58	H2-Q2,Rasgrp1,H2-Q1,Nr4a3,Hmox1,Bcr,Syk,S100a13,Itgb2,Rac2,Itgam,Fer,Coro1a,Lamp1,Ccr2,Stx4a,Fcgr2b,Chga,Cd84,Vamp8,Lyn,Lat2,Nckap1l,Vamp3,Hck,Ap1g1,Snx6,Spi1,Sphk2,Lat,Pik3cg,Pik3cd,Rab27a,Fes,H2-M3,Lgals9,Vamp2,Kit,Ceacam1,Adgre5,Snx4	0.706897
GOBP_GLUCOSE_CATABOLIC_PROCESS	0.00186538	0.0204951	0.45506	0.657704	1.90088	17	Pfkl,Eno1,Gck,Hk1,Pfkp,Hk2,Lrp5	0.411765
GOBP_NEGATIVE_REGULATION_OF_CD4_POSITIVE_ALPHA_BETA_T_CELL_ACTIVATION	0.0018725	0.0205438	0.45506	0.630219	1.88907	20	Zbtb7b,Jak3,Bcl6,Vsir,Loxl3,Zc3h12a,Smad7,Cd274,Arg2,Anxa1,Rc3h2,Hmgb1,Il2,Cbfb,Runx1	0.75
GOBP_EPITHELIAL_CELL_FATE_COMMITMENT	0.00187993	0.0205958	0.45506	0.761673	1.80674	9	Pdpn,Neurod1,Nr2f2,Prox1,Acvr1	0.555556
GOBP_ANTIGEN_PROCESSING_AND_PRESENTATION_OF_PEPTIDE_ANTIGEN	0.00189126	0.0206606	0.45506	0.496781	1.80278	46	H2-Q2,H2-Ab1,Lgmn,H2-Aa,Cd74,H2-Eb1,H2-Q1,Ctss,H2-DMb1,H2-DMa,H2-Q7,Ctse,Pdia3,H2-T23,Fcgr2b,Fcer1g,B2m,Tap1,H2-D1,Slc11a1,Ifi30,Ctsd,Trem2,Tap2,Calr	0.543478
GOBP_POSITIVE_REGULATION_OF_TRANSMEMBRANE_RECEPTOR_PROTEIN_SERINE_THREONINE_KINASE_SIGNALING_PATHWAY	0.00189032	0.0206606	0.45506	0.409886	1.70767	92	Ing2,Ube2o,Gdf11,Kdr,Men1,Acvr1b,Cited2,Inha,Jak2,Bmpr1a,Cited1,Fbxl15,Smad4,Sulf1,Fkbp8,Csnk2b,Sdcbp,Gipc1,Eng,Cdh5,Acvr1,Adam17,Ccn1,Gdf3,Acvr2a,Ilk,Tgfb1,Fgf9,Notch1,Tgfbr1,Snw1,Hsp90ab1,Ttk,Cdkn2b,Acvrl1,Npnt,Tgfbr2,Inhbb	0.413043
GOBP_CAMERA_TYPE_EYE_PHOTORECEPTOR_CELL_DIFFERENTIATION	0.00190221	0.0207506	0.45506	-0.590547	-1.91466	24	Ttc8,Hcn1,Rorb,Rpgrip1,Nrl,Crb2,Rom1,Dscam,Rp1,Cabp4,Pde6c,Thrb,Prom1,Dio3	0.583333
GOBP_FEMALE_SEX_DIFFERENTIATION	0.00190893	0.0207943	0.45506	0.394139	1.66152	97	Vegfa,Chd7,Tiparp,Hspa5,Foxo3,Kdr,Bax,Src,Arid5b,Inha,Mmp2,Ubb,Adamts1,Cebpb,Plekha1,Mmp14,A2m,Smad4,Nr2f2,Fst,Zfx,Lhx9,Lfng,Hyal3,Kitl,Fgf10,Tyro3,Eif2b2,Gpr149,Myc,Sirt1	0.319588
GOBP_INTERLEUKIN_1_ALPHA_PRODUCTION	0.00192234	0.0209105	0.45506	0.863144	1.82168	6	Il16,S100a13,Cx3cl1,P2rx7,Isl1	0.833333
GOBP_VENTRICULAR_CARDIAC_MUSCLE_TISSUE_DEVELOPMENT	0.00192798	0.0209421	0.45506	0.504108	1.80187	43	Chd7,Pkp2,Ppp1r13l,Tnnt2,Hey2,Tnnc1,Bmpr1a,Dll4,Smad4,Ptcd2,Prox1,Eng,Isl1,Tgfb1,Notch1,Hopx,Fkbp1a,Tgfbr1,Tbx5	0.44186
GOBP_NEGATIVE_REGULATION_OF_TRANSCRIPTION_FROM_RNA_POLYMERASE_II_PROMOTER_IN_RESPONSE_TO_STRESS	0.0019493	0.0211437	0.45506	0.724638	1.88266	12	Dnajb1,Bag3,Cited2,Vhl,Hspa1a,Jun	0.5
GOBP_PEPTIDE_ANTIGEN_ASSEMBLY_WITH_MHC_PROTEIN_COMPLEX	0.0019533	0.0211571	0.431708	0.741591	1.78794	10	H2-Ab1,H2-Aa,H2-Eb1,H2-DMb1,H2-DMa,Pdia3,B2m	0.7
GOBP_STEM_CELL_DIFFERENTIATION	0.00196571	0.0212614	0.431708	0.341803	1.55087	170	Fgf2,Mllt3,Lif,Stat3,Kdm3a,Nsun2,Jarid2,Ednrb,Mapk3,Shc4,Cited2,Ctnnb1,Prickle1,Otud5,Sema7a,Sema6a,Sox8,Phf5a,Nfe2l2,Tapt1,Bmpr1a,Cdc42,A2m,Hnrnpu,Mtch2,Smad4,Pef1,Gpm6a,Ptprc,Eng,Epop,Isl1,Yap1,Fzd1,Acvr1,Kitl,Phactr4,Efnb1,Slc4a11,Trp53,Foxo4,Meox1,Mtf2,Notch1,Fn1,Pum1,Zfp36l2,Nrp2	0.282353
GOBP_INTEGRATED_STRESS_RESPONSE_SIGNALING	0.00198013	0.0213871	0.431708	0.607725	1.875	22	Atf4,Ptpn2,Ppp1r15a,Hspa5,Ddit3,Ptpn1,Nfe2l2,Qrich1,Tmed2,Bok,Eif2ak3,Tmem33,Oma1,Impact,Agr2,Nck1,Ppp1r15b	0.772727
GOBP_MORPHOGENESIS_OF_A_BRANCHING_STRUCTURE	0.00202508	0.0218109	0.431708	0.360781	1.60984	146	Adm,Vegfa,Fgf2,Kdm5b,Socs3,Plxnd1,Kdr,Ddr1,Nfatc4,Src,Ctnnb1,Gna13,Sox8,Lrp5,Dll4,Mmp14,Cited1,Smad4,Tmed2,Sulf1,Epha2,Tgm2,Prox1,Mdk,Eng,Clic4,Ppp1ca,Yap1,Acvr1,Spry1,Gzf1,Fgf10,Ilk,Dag1,Lef1,Ctsz,Nrarp,Wnt2b,Maged1,Myc,Notch1,Ctsh,Gli2,Srf,Ptch1,Stk4,Frs2,Notch4,Tie1,Edn1	0.342466
GOBP_SUPRAMOLECULAR_FIBER_ORGANIZATION	0.00202475	0.0218109	0.431708	0.256453	1.32656	640	Bcar1,P4ha1,Triobp,Espn,Hspa1b,Hspa8,Fscn1,Pdxp,Marcksl1,Aldoa,Rock2,Cd47,Pkp2,Cdkn1b,Dlc1,Dpysl3,Mdm2,Tnfaip1,Baiap2l1,Tnnt2,Siah2,Nf2,Jmy,Rhoa,Bax,Arpc2,Vasp,Ranbp9,Cfl1,Ndel1,Camsap2,Pak3,Spire1,Src,Akap9,Pfn1,Hspa1a,Kank4,Tle6,Pls1,Rb1,Tmsb10,Usp9x,Washc3,Arpc3,Jak2,Colgalt2,Spast,Tmsb4x,Ccdc13,Bace1,Spire2,Tpm4,Pcm1,Fam171a1,Gfap,Rhof,Rac1,Rhog,Cdc42,Prkn,Gdpd2,Synpo,Kif14,Tmod3,Dapk3,Lcp1,M…	0.30625
GOBP_CEREBRAL_CORTEX_DEVELOPMENT	0.00206669	0.0222278	0.431708	0.39132	1.64964	97	Bnip3,Slc2a1,Pex13,Crk,Rhoa,Bax,Tra2b,Adgrg1,Slc38a2,Ndel1,Ctnnb1,Sun1,Bloc1s2,Kif14,Mboat7,P2ry12,Phactr1,Mdk,Dmrta2,Ccdc85c,Bmerb1,Pax6,Mdga1,Pou3f2,Zmiz1,Ppp1r9b,Mkks,Lrp8,Col3a1,Ywhae,Ascl1,Nr2e1,Hif1a,Fbxo45,Fgf13,Pafah1b1	0.371134
GOBP_REGULATION_OF_LYMPHOCYTE_APOPTOTIC_PROCESS	0.00207553	0.0222916	0.431708	0.516182	1.79231	37	Mif,Prelid1,Pten,Jak3,Bax,Cd74,Bcl6,Ccl5,Ormdl3,Gimap8,P2rx7,Birc7,Trp53,Lyn,Noc2l,Foxp1,Hif1a,Bcl10,Tsc22d3,Cd274,Arg2,Gpam,Il2	0.621622
GOBP_NEGATIVE_REGULATION_OF_CARDIAC_MUSCLE_TISSUE_GROWTH	0.00210357	0.0225611	0.431708	0.667137	1.90076	16	Pten,Jarid2,Cited2,Yy1,Rgs2,Sav1,Mapk11,Tbx5,Tgfbr2,Vgll4,Ctdp1,Kcnk2	0.75
GOBP_CELL_ADHESION_MEDIATED_BY_INTEGRIN	0.00211973	0.0227025	0.431708	0.440509	1.70797	66	Lif,Pde3b,Crk,Podxl,Cxcl13,Itga1,Acer2,Syk,Ccl5,Itgb2,Itga2,P2ry12,Itgax,Adam9,Epha2,Itgal,Itgam,Itga4,Itgb5,Adam17,Ptpn6,Fermt3,Lyn,Muc1,Jam3,Nckap1l,Itgb1bp1,Npnt,Cyp1b1,Rac3,Itgb1,Pik3cg,Itga9,Lpxn,Serpine1,Dpp4	0.545455
GOBP_ENTRAINMENT_OF_CIRCADIAN_CLOCK	0.00213416	0.0228251	0.431708	0.56228	1.84245	29	Bhlhe40,Ppp1cc,Cry2,Per2,Per1,Cry1,Rbm4b,Ppp1cb,Nr2f6,Ppp1ca	0.344828
GOBP_NEGATIVE_REGULATION_OF_EXOCYTOSIS	0.00213911	0.0228461	0.431708	0.539401	1.81862	32	H2-Q2,Syt4,H2-Q1,Hmox1,Prkn,Bcr,Gnai2,Stxbp6,Cbarp,Ccr2,Fcgr2b,Cd84,Notch1,Atp9a,Nckap1l,Rap1b,Spi1,Anxa1	0.5625
GOBP_REGULATION_OF_JNK_CASCADE	0.0021503	0.0229335	0.431708	0.377402	1.62025	113	Gadd45g,Igf1r,Gadd45b,Dnaja1,Ankrd6,Dusp16,Per1,Men1,Rasgrp1,Ltbr,Dusp22,Cdc42,Prkn,Marveld3,Dusp3,Hras,Traf5,Magi3,Cops5,Sirpa,Zfp622,Sdcbp,Cracr2a,Ncf1,Fcgr2b,Mapk8ip1,Myd88,Birc7,Dusp10,Rap2a,Gps2,Grik2,Pink1,Traf4,Map3k11,Map3k5,Naip2,Map3k10,Itch,Ephb1,Zmynd11	0.362832
GOBP_NEGATIVE_REGULATION_OF_T_CELL_DIFFERENTIATION	0.00215884	0.0229926	0.431708	0.546252	1.82596	31	Ptpn2,Zbtb7b,Jak3,Cd74,Lag3,Bcl6,Mdk,Irf1,Fgl2,Loxl3,Nrarp,Zc3h12a,Smad7,Anxa1,Rc3h2,Hmgb1,Il2,Cbfb,Runx1	0.612903
GOBP_CELLULAR_RESPONSE_TO_INORGANIC_SUBSTANCE	0.00216339	0.023009	0.431708	0.330453	1.50585	179	Bnip3,Junb,Spidr,Slc41a1,Atf4,Cdkn1b,Hspa5,Crk,Syt4,Jund,Mapk3,Lgmn,Tfr2,Fosb,Sumo1,Nptx1,Nfatc4,Creb1,Syt6,Eef2k,Nfe2l2,Bace1,Hmox1,Mapk8,Cpne6,Daxx,Syt3,Prkn,Jun,Kcnk3,Trpm2,Hvcn1,Cebpa,Tfap2a,Clic4,Hpca,Adcy7,Neurod2,Ncf1,Cpne7,Syt11,Mt3,Eif2ak3,B2m,Cflar,Atp7a,Trex1,Cpne5	0.268156
GOBP_NEGATIVE_REGULATION_OF_DEVELOPMENTAL_GROWTH	0.002199	0.0232905	0.431708	0.403036	1.65976	87	Stc2,Ulk1,Cdkn1a,Cdkn1b,Pten,Jarid2,Lgmn,Cited2,Sema7a,Sema6a,Yy1,Rai1,Adrb2,Rgs2,Sav1,Mapk11,Socs2,Ptprs,Mt3,Adrb1,Dusp10,Fxn,Ryk,Trim46,Wwc1,Spag9	0.298851
GOBP_SMOOTH_MUSCLE_CELL_PROLIFERATION	0.0021981	0.0232905	0.431708	0.373121	1.60341	114	Fgf2,Igf1r,Cdkn1a,Ppard,Cdkn1b,Pten,Naa35,Rhoa,Cdh13,Ctnnb1,Gna13,Jak2,Nr4a3,Mmp2,Foxj2,Adamts1,P2ry6,Hmox1,Bmpr1a,Jun,Cx3cl1,Ccl5,Ndrg4,Itga2,Gnai2,Mef2d,Il6ra,Calcrl,Npr3,Igfbp5,Gnai3,S1pr1,Vip,Myd88,Cyba,Hpgd,Aif1,Hdac1,Pik3ca,Tgfb1,Fgf9,Myc,Map3k5,Gna12,S1pr2,Tcf7l2,Frs2,Edn1,Apoe,Foxp1	0.438596
GOBP_REGULATION_OF_ANATOMICAL_STRUCTURE_SIZE	0.00219569	0.0232905	0.431708	0.275833	1.3706	393	Adm,Vegfa,Smtnl2,Triobp,Uts2r,Ulk1,Gnb3,Edn2,Pdxp,Rock2,Per2,Ppard,Pten,Ppp1r15a,Cav1,Lamtor5,Baiap2l1,Ednrb,Rhoa,Clcn3,Lrrc8a,Arpc2,Vasp,Ndel1,Pak3,Dpysl2,Pfn1,Creb1,Sema7a,Kank4,Sema6a,Calca,Pls1,Tmsb10,Arpc3,Cd38,Tmsb4x,Mmp2,L1cam,Itga1,Picalm,Cdkl5,Agtr1a,Adrb2,Rac1,Rgs2,Tmod3,Pfn2,Cotl1,Plek,Ist1,Ptprs,Neb,Sh3bp1,Atp2b1,Capza1,Fer,Dbnl,Avil,Cfl2,Coro1a,Baiap2,P2rx7,Ppp1ca,Adra1b,Bdnf,Npr3,Ms…	0.277354
GOBP_PEPTIDYL_TYROSINE_MODIFICATION	0.00220827	0.0233563	0.431708	0.303814	1.45616	277	Neurl1a,Vegfa,Mif,Clk1,Igf1r,Lif,Cnot7,Zfyve28,Ptpn2,Btc,Errfi1,Socs3,Cav1,Nf2,Mapk3,Jak3,Kdr,Ddr1,Clk4,Src,Cd74,Cadm4,Ptpn1,Ephb3,Map2k1,Jak2,Gprc5b,Dusp22,Cblb,Clk3,Frk,Map2k3,Bcr,Ephb2,Syk,Ccl5,Shc1,Itgb2,Epha2,Inpp5f,Tnfrsf1a,Tnk2,Fer,Ptprc,Il6ra,Isl1,Rack1,Cd81,Ncf1,Ppp2ca,Acvr1,Adam17,Kitl,Dstyk,Il6st	0.198556
GOBP_CONNECTIVE_TISSUE_DEVELOPMENT	0.0022239	0.0234892	0.431708	0.328979	1.5065	193	Zfp516,Xbp1,Fgf2,Pbxip1,Sulf2,Arid5a,Ppard,Mapk3,Pgrmc2,Stc1,Ctnnb1,Arid5b,Rb1,Sox8,Zfp219,Cnmd,Tapt1,Ubb,Plaat3,Mboat2,Bmpr1a,Lrp5,Sh3pxd2b,Mapk14,Sulf1,Mef2d,Smad1,Thra,Mdk,Mgp,Il6ra,Ctsk,Wnt5b,Thbs3,Cdk4,Hyal3,Ccn1,Paxip1,Pth1r,Eif2ak3,Maf,Creb3l2,Dgat2,Nampt,Cflar,Atp7a,Serpinh1,Cd34,Otor,Rorc,Pik3ca,Bgn,Wnt2b,Tgfb1,Mkks,Fgf9,Sirt1,Notch1,Tgfbr1,Rarg,Col3a1,Wnt9a,Srf,Edn1,Esrra,Hif1a,Loxl2,Ad…	0.430052
GOBP_REGULATION_OF_MONONUCLEAR_CELL_MIGRATION	0.00224196	0.0236473	0.431708	0.425064	1.70702	78	Cd47,Oxsr1,Crk,Mapk3,Creb3,Lgmn,Rhoa,Cxcl13,Cxcl10,Ripor2,Ccl5,Stk39,Mdk,Dusp1,Ccr2,Cx3cr1,Itga4,Msn,Adam17,Akirin1,Aif1,Lyn,Pla2g7,Csf1r,Il34,Calr,Lrch1,Spi1,Adam10,Hmgb1,Ano6,Serpine1,C3ar1,Plcb1,Ccl2	0.448718
GOBP_PEPTIDYL_LYSINE_HYDROXYLATION	0.00225252	0.023726	0.431708	0.757844	1.79766	9	Jmjd6,Plod2,Plod1	0.333333
GOBP_T_HELPER_17_TYPE_IMMUNE_RESPONSE	0.00225801	0.023751	0.431708	0.600069	1.8682	23	Stat3,Arid5a,Nfkbiz,Zbtb7b,Ly9,Ephb2,Il6ra,Loxl3,Rorc,Notch1,Zc3h12a,Smad7,Rc3h2,Il2	0.608696
GOBP_REGULATION_OF_DNA_BINDING_TRANSCRIPTION_FACTOR_ACTIVITY	0.00227398	0.0238862	0.431708	0.290697	1.42031	330	Vegfa,Egln1,Hspa1b,Bhlhe40,Ndp,Stat3,Ppia,Pten,Cav1,Lamtor5,Mapk3,Bcl3,Jmy,Sumo1,Ppp3ca,Men1,Ddit3,Ctnnb1,Trim32,Hspa1a,Taf12,Arid5b,Rb1,Nhlh2,Neurod1,Jak2,Tmsb4x,Hes6,Cebpg,Nfkbib,Dhx9,Nlrc5,Hmox1,Mapk8,Lrp5,Flot1,Ppp2cb,Tax1bp1,Sav1,Traf5,Cops5,Syk,Cx3cl1,Rtkn2,Trim8,Fer,Rps3,Prox1,Clu,Tfdp1,Pim1,Cx3cr1,Neurod2,Hdac5,Fzd1,Casp1,Paxip1,Myd88,Park7,Ikbke,Nfkbie,Trim62,Pias4,4930447C04Rik,Cd36,Gli…	0.284848
GOBP_NEUROTRANSMITTER_UPTAKE	0.00227802	0.0238958	0.431708	0.538648	1.82914	33	Syngr3,Per2,Slc1a3,Slc1a2,Slc1a6,Gfap,Prkn,Flot1,Kcnj10,Slc38a1,Park7,Slc18a2	0.363636
GOBP_CELLULAR_COMPONENT_DISASSEMBLY	0.00228928	0.023981	0.431708	0.285495	1.42407	401	Bnip3,Triobp,Bnip3l,Ddit4,Hspa8,Ulk1,Fscn1,Vdac1,Atg9b,Pbxip1,Pdxp,Igf1r,Phf23,Hspa2,Arid2,Pdpn,Hk2,Bax,Retreg3,Atg2b,Cfl1,Ndel1,Gabarap,Camsap2,Ddr1,Chmp7,Tex264,Spast,Mmp2,Stx5a,Plaat3,C1qb,C1qc,Adrb2,Prkn,Sh3pxd2b,Flot1,Kif14,Tmod3,Lcp1,Wipi1,Dusp3,Ctss,Plk3,Lamp2,Mmp14,C1qa,Stmn1,Nes,Arfip2,Sqstm1,Cst3,Cx3cl1,Plek,Ist1,Mmp15,Gabarapl1,Sh3bp1,Capza1,Itgam,Avil,Smarcd2,Rpl23,Cfl2,Bok,Atg4b,Ctsk…	0.341646
GOBP_MUSCLE_CONTRACTION	0.00229957	0.0240558	0.431708	0.312741	1.47799	247	Eno1,Edn2,Aldoa,Sulf2,Rock2,Atp1a1,Grk2,Pkp2,Ppp1r13l,Cav1,Tnnt2,Ednrb,Rhoa,Myl6,Sumo1,Stc1,Akap9,Calca,Pde4d,Kcne2,Cd38,Kcnj2,Tnnc1,Chrnb4,Tpm4,Chrm2,Kcnj8,Adrb2,Rgs2,Calm3,Map2k3,Synm,Tmem38a,Tmod3,Plce1,Dapk3,Myof,Sstr2,Itga2,Sulf1,Ormdl3,Fxyd1,Atp2b1,Sntb1,Cxcr4,Pde4b,Adra1b,Scn7a,Calcrl,Pgam2,Dtna,Chga,Apbb1,Slc8a3,Hsbp1,Scn3b,Myl6b,Rock1,Pik3ca,Ryr1,Mkks,Jsrp1,Asph,Emd,Cacna1g,Setd3,Kcnip2,…	0.319838
GOBP_CARDIAC_MUSCLE_CELL_PROLIFERATION	0.00231601	0.0241588	0.431708	0.537058	1.85377	36	Dipk2a,Fgf2,Pten,Jarid2,Arid2,Cited2,Hey2,Bmpr1a,Sav1,Mapk11,Mapk14,Ndrg4,Smad1,Prkar1a,Pim1,Yap1,Fgf9,Notch1,Tgfbr1,Tbx5	0.555556
GOBP_POSITIVE_REGULATION_OF_T_CELL_MEDIATED_IMMUNITY	0.00231601	0.0241588	0.431708	0.537048	1.85374	36	H2-Q2,Arid5a,Pvr,Zbtb1,H2-Eb1,H2-Q1,H2-Q7,Nectin2,Ptprc,P2rx7,Cd81,H2-T23,B2m,H2-D1,Sash3	0.416667
GOBP_POSITIVE_REGULATION_OF_VASCULATURE_DEVELOPMENT	0.00231889	0.0241588	0.431708	0.368495	1.59908	119	Adm,Adm2,Vegfa,Xbp1,Fgf2,Pkm,Stat3,Hk2,Kdr,Nfe2l2,Hmox1,Cela1,S100a1,Itgax,Btg1,Smad1,Cxcr4,Mdk,Eng,Isl1,Cdh5,Cx3cr1,Rras,Rhob,Gab1,Hspb1,Mydgf,Ddah1,Cd34,Sirt1,Apela,Ctsh,F3,Jup,Zc3h12a,Tie1,Nr2e1,Hif1a,Klf4,Acvrl1,Cyp1b1,Erap1,Tgfbr2,Itgb1,Angptl4,Runx1,Ets1,Jmjd8,Hgf,Serpine1,Angpt2,C3ar1,Pik3cd,Ninj1,Cybb,Tek,Sirt6	0.478992
GOBP_NEURON_MIGRATION	0.00232644	0.0242044	0.431708	0.352261	1.56913	144	Vegfa,Ddit4,Stat3,Scrt2,Pex13,Ndnf,Neurod4,Tubb2b,Tubb2a,Crk,Cck,Bax,Chl1,Adgrg1,Ndel1,Ctnnb1,Sema6a,Zfp609,Usp9x,Cdkl5,Pcm1,Rac1,Acap3,Cx3cl1,Gpm6a,Nr2f2,Phactr1,Cxcr4,Mdk	0.201389
GOBP_POSITIVE_REGULATION_OF_SYNCYTIUM_FORMATION_BY_PLASMA_MEMBRANE_FUSION	0.00233187	0.0242082	0.431708	0.663072	1.88918	16	Cxcl9,Camk1,Tyrobp,Flot1,Ripor2,Mapk14,Adam9,Ehd1,Cd53,Trem2,Ehd2	0.6875
GOBP_REGULATION_OF_CD4_POSITIVE_ALPHA_BETA_T_CELL_ACTIVATION	0.00233313	0.0242082	0.431708	0.515262	1.82985	42	Nfkbiz,Zbtb7b,Jak3,H2-Eb1,Bcl6,Cd86,Vsir,Cd81,Myb,Sash3,Loxl3,Prkcz,Nckap1l,Zc3h12a,Gata3,Smad7,Cd274,Tgfbr2,Arg2,Anxa1,Rc3h2,Hmgb1,Il2,Cbfb,Runx1	0.595238
GOBP_PHAGOCYTOSIS	0.00236434	0.0244514	0.431708	0.333446	1.5207	186	Jmjd6,Cd47,Plscr1,Clcn3,Snx3,Rab39,Src,Tyrobp,P2ry6,Lman2,Rac1,Rhog,Ighm,Cdc42,Ighg3,Bcr,Pip5k1a,Irf8,Syk,Sirpa,Itgb2,Cd93,Itga2,Tusc2,Rhobtb2,Itgal,Bin2,Sh3bp1,Rac2,Igkc,Tgm2,Itgam,Ptprc,Coro1a,P2rx7,Arhgap25,Rack1,Ccr2,Ighg2c,Pld4,Fcgr2b,Cd302,Ighg2b,Il2rb,Arl8b,Cdc42se1,Syt11,Myd88,Fcer1g,Cyba,Cd36,Tyro3,Vav3,Trex1,Dock2,Aif1,Pik3ca,Igha,Dysf,Vav1,Cd14,Lyn,Atg3,Slc11a1,Pip5k1c,Myo7a,Gulp1,Rab3…	0.526882
GOBP_POSITIVE_REGULATION_OF_ESTABLISHMENT_OF_PROTEIN_LOCALIZATION	0.00236354	0.0244514	0.431708	0.302715	1.44278	262	Npepps,Ache,Gck,Tcp1,Ppia,Ppard,B3gat3,Trim28,Bag3,Lrrc8a,Ptp4a3,Pdcd5,Golph3,Cct4,Oaz2,Ipo5,Rhou,Camk1,Src,Sar1a,H2-Eb1,Nr1h2,Ier3ip1,Jak2,Cd38,Glud1,Gipr,Ubl5,Cnst,Mapk8,Pcm1,Arih2,Mtcl1,Cdc42,Hras,Plk3,Mapk14,Itgb2,Adam9,Ctdspl2,Rac2,Itgam,Trpm2,Anp32b,P2rx7,Hpca,Isl1,Rack1,Cd81,Cd33,Stx4a,Apbb1,Sh3glb1,Tcaf2,Bbc3,Baiap3,Fis1,Stom,Sae1,Vps28,Arf6,Mff,Cct2,Pcsk1,Tgfb1,Cct5,Pink1,Bcap31,Emd,Mief…	0.335878
GOBP_RNA_METHYLATION	0.00236616	0.0244514	0.431708	-0.402894	-1.66228	76	Tyw3,Mettl4,Nsun6,Mettl16,Cbll1,Mettl2,Zc3h13,Thada,Nsun3,Mrm2,Trmt9b,Trmt12,Rbm15,Dalrd3,Trdmt1,Mettl8,Fdxacb1,Thumpd2,Trmt10a,Pcif1,Zcchc4,Cmtr1,Mettl15,Cmtr2,Alkbh8,Trmt44,Trmt6,Mettl1,Trmt1,Rnmt,Trmt10b,Tfb2m	0.421053
GOBP_POSITIVE_REGULATION_OF_RESPONSE_TO_BIOTIC_STIMULUS	0.00239608	0.0247271	0.431708	0.381256	1.67123	125	H2-Q2,Mif,Lsm14a,Hexim1,Pvr,Sfpq,Plscr1,Rasgrp1,Pak3,Src,Lag3,H2-Eb1,H2-Q1,Tyrobp,Dhx9,Nlrc5,Usp29,Ube2k,Rbm14,Syk,H2-Q7,Ccl5,Gbp5,Nectin2,Rps19,Lamp1,H2-T23,Riok3,Ikbke,Cyba,Trim62,Ly86,Irgm2,Pqbp1,Irgm1,Hsp90aa1,Vav1,Pum1,Zbp1,Lyn,Arg1,Matr3,Parp9,Plcg2,Hck,Ap1g1,Oasl1,Sting1,Cd274,Spi1,Hmgb1,Pspc1,Cd180,Mr1,Zcchc3,Aim2,Trim56,Polr3g	0.464
GOBP_REGULATION_OF_HEART_CONTRACTION	0.0024028	0.0247631	0.431708	0.344793	1.54758	157	Adm,Adm2,Edn2,Atp1a1,Grk2,Pkp2,Cav1,Mdm2,Tnnt2,Ednrb,Sumo1,Stc1,Hey2,Akap9,Calca,Pde4d,Jak2,Kcne2,Kcnj2,Tmem65,Chrm2,Rgs2,Calm3,Tmem38a,S100a1,Fxyd1,Atp2b1,Thra,Pde4b,Tmem161b,Adra1b,Isl1,Chga,Kcng2,Slc8a3,Scn3b,Adra1d,Adrb1	0.242038
GOBP_VASCULAR_ENDOTHELIAL_GROWTH_FACTOR_RECEPTOR_SIGNALING_PATHWAY	0.00242365	0.0249444	0.431708	0.482539	1.76807	47	Vegfa,Bcar1,Kdr,Grb10,Src,Cadm4,Ptpn1,Mapkapk2,Niban2,Mapk14,Sulf1,Mmrn2,Mt3,Fgf10,Hspb1,Hgs,Fgf9,Vav1	0.382979
GOBP_CARBOHYDRATE_HOMEOSTASIS	0.00243341	0.0250112	0.431708	0.344436	1.56919	182	Gpi1,Xbp1,Ppp1r3g,Gck,Igf1r,Hk1,Cry2,Stat3,Ptpn2,Pdk3,Ppard,Sesn2,Foxo3,Hk2,Cry1,Ppp3ca,Lrrc8a,Tra2b,Nptx1,Men1,Gckr,H2-Eb1,Neurod1,Cyb5r4,Hmgn3,Lrp5,Adipor1,Irs1,Adipor2,Ubtf,Smad4,Tent4b,Fabp5,Cebpa,Rack1,Igfbp5,Stx4a,Gpr21,Park7,Pax6,Cyba,Baiap3,Ncoa5	0.236264
GOBP_HEMOSTASIS	0.00246402	0.0252918	0.431708	0.34441	1.54586	157	Gpi1,Itpk1,Ppia,Cav1,Serpine2,Plscr1,Pdpn,Clic1,Pros1,Hpse,Src,Gna13,Jak2,Nfe2l2,Entpd1,Metap1,Krt1,Ephb2,Syk,Mapk14,Itga2,P2ry12,Plek,St3gal4,Cd9,Csrp1,Tph1,Il6st,Plat,Vwf,Fcer1g,Ilk,Cd36,Ptpn6,Tyro3,Vav3,Fermt3,Hspb1,Cd34,Pik3ca,Scube1,Vkorc1,Vav1,Fn1,F3,Lyn,Gna12,Serpind1,Cyp4f14,Col3a1,Jmjd1c,Lck,Srf,Hps5,Prkcd,Edn1,Apoe,Dtnbp1	0.369427
GOBP_POSITIVE_REGULATION_OF_EPIDERMAL_GROWTH_FACTOR_ACTIVATED_RECEPTOR_ACTIVITY	0.00247186	0.0253383	0.431708	0.735639	1.77359	10	Neurl1a,Btc,Ncf1,Adam17	0.4
GOBP_INTERFERON_GAMMA_PRODUCTION	0.00247597	0.0253464	0.431708	0.450534	1.73201	60	Arid5a,Cd47,Bcl3,Ddit3,Rasgrp1,H2-Eb1,Inha,Slc7a5,Pde4d,Jak2,Cebpg,Hras,Irf8,H2-Q7,Vsir,Sirpa,Pde4b,Isl1,Ccr2,Laptm5,Sash3,Cd14,Slc11a1,Zc3h12a,Gata3,Cd274,Hmgb1,Il2,Prnp,Cyrib,Axl	0.516667
GOBP_POSITIVE_REGULATION_OF_TRANSCRIPTION_FROM_RNA_POLYMERASE_II_PROMOTER_INVOLVED_IN_CELLULAR_RESPONSE_TO_CHEMICAL_STIMULUS	0.00248875	0.0254091	0.431708	0.595632	1.85439	23	Vegfa,Xbp1,Atf4,Sesn2,Creb3,Nfe2l2,Jun,Smad4,Smad1,Mt3,Trp53	0.478261
GOBP_NEGATIVE_REGULATION_OF_MYOTUBE_DIFFERENTIATION	0.00248693	0.0254091	0.431708	0.726869	1.82462	11	Xbp1,Bhlhe41,Tmem119,Bdnf,Hdac5,Plpp7,Hdac1,Notch1	0.727273
GOBP_CELLULAR_RESPONSE_TO_INTERFERON_BETA	0.00249768	0.0254664	0.431708	0.604639	1.78317	19	Ube2k,Ndufa13,Irf1,Trex1,Irgm2,Ube2g2,Irgm1,Ifitm2,Sting1,Pnpt1,Oas1a,Aim2,Ifi204,Mndal,Stat1	0.789474
GOBP_REGULATION_OF_PROTEIN_BINDING	0.00252233	0.0256834	0.431708	0.34728	1.56835	166	Cdkn1a,Caprin2,Cav1,Crk,Plxnd1,Mapk3,Btbd1,Trib3,Bax,Men1,Nfatc4,Camk1,Src,Mapk8,Cblb,Adrb2,Cdc42,Prkn,Flot1,Ppp2cb,Anxa2,Tle5,Nes,Prmt8,Cldn5,Bag2,Ppp1ca,Rack1,Bdnf,Tex14,Hdac5,Itga4,Ppp2ca,Lfng,Casp1,Derl1,Park7,Plk1,Rpl11,B2m,Rock1,Dzip1,Ctsz,Snapin,Mark3,Aktip,Csnk1e,Hopx,Fkbp1a,Tdg,Tgfbr1,Golga2,Sppl3,Prkcd,Tcf7l2,Stk4,Hsp90ab1,Apoe,Dtnbp1,Itgb1bp1,Tmbim6,Styx,Aurka,Arrb2,Ldlrap1	0.391566
GOBP_PROTEIN_KINASE_B_SIGNALING	0.00254213	0.0258506	0.431708	0.350976	1.5634	144	Fgf2,Maz,Igf1r,Pten,Sesn2,Phlda3,Tpbg,Kdr,Ddit3,Hpse,Src,Zfp36l1,Plekha1,Plk3,H2-Q7,Cx3cl1,Ccl5,P2ry12,Epha2,Cavin3,Inpp5f,Eng,Rack1,Cx3cr1,Igfbp5,Rras,Ppp2ca,Park7,Mt3,Ilk,Tyro3,Dag1,Mydgf,Pik3ca,Tgfb1,Hsp90aa1,Pink1,Sirt1,Rasd2,Tgfbr1,F3,P2rx4,Gpx1,Tcf7l2,Hsp90ab1,Itgb1bp1,Cryba1,Gata3,Arrb2,Gcnt2,Lemd2	0.354167
GOBP_PROTEIN_LOCALIZATION_TO_NUCLEOLUS	0.00259323	0.0263352	0.431708	-0.639856	-1.8662	16	Mcrs1,Nol8,Pinx1,Bysl,Tert,Rrs1,Glul,Nop53,Polr1a,Ran	0.625
GOBP_INTERLEUKIN_4_MEDIATED_SIGNALING_PATHWAY	0.0026253	0.0265551	0.431708	0.79753	1.78806	7	Ptpn2,Stat6,Jak3,Il2rg,Parp14,Cd300lf	0.857143
GOBP_EPIDERMIS_DEVELOPMENT	0.00262154	0.0265551	0.431708	0.327161	1.49455	188	Triobp,Fosl2,Maff,Rock2,Nab2,Errfi1,Ppard,Nsun2,Nab1,Lgr5,Trpc4ap,Acvr1b,Ldb1,Cyp26b1,Hpse,Hey2,Ctnnb1,H2-Eb1,Pls1,Zfp36l1,Map2k1,Nme2,Sav1,Bcr,Pip5k1a,Irf6,Smad4,Adam9,Epha2,Fabp5,Fst,Tfdp1,Clic4,Etv4,Igfbp5,Yap1,Gdf3,Krt12,Zfp36,Krt5,Pax6,Fgf10,Clrn1,Pias4,Atp7a,Ybx1,Rock1,Pou3f2,Hdac1,Plod1,Notch1,Fzd3,Srsf6,Grhl3,Keap1,Ncoa3,Myo7a,Gli2,Ptch1,Stk4,Tprn	0.324468
GOBP_RECOMBINATIONAL_REPAIR	0.00262261	0.0265551	0.431708	-0.33713	-1.55426	142	Xrcc2,Recql,Rtel1,Hdgfl2,Mcm2,Fus,Fan1,Mre11a,Brca2,Brd8,Atm,Smc5,Ercc6,Meaf6,Yeats4,Zfyve26,Nsmce2,Samhd1,Actl6a,Rpa2,Helq,Swsap1,Mms19,Shld2,Exd2,Ep400,Ruvbl1,Nucks1,Dmap1,Rev3l,Fen1,Mcm5,Usp51,Xrcc3,Actb,Recql5,Tonsl,Recql4,Ap5z1,Rad51,Terf2ip,Wdr48,Mus81,Palb2,Inip,Cdc45,Trrap,Kash5,Brca1	0.34507
GOBP_REGULATION_OF_REACTIVE_OXYGEN_SPECIES_METABOLIC_PROCESS	0.00263009	0.0265685	0.431708	0.384181	1.64593	110	Bnip3,Cdkn1a,Pdk3,Foxo3,Hk2,Rhoa,Clcn3,Grin1,Tyrobp,Nfe2l2,Arf4,Agtr1a,Rac1,Prkn,Birc2,Bcr,Syk,Mapk14,Itgb2,Tusc2,Gnai2,Pon3,Rac2,Itgam,Slc5a3,Hvcn1,Tfap2a,Gnai3,Park7,Mt3,Cyba,Cd36,Trp53,Cflar,Slc18a2,Tgfb1,Pink1,Bco2,Prkcd,Zc3h12a,Hif1a,Plcg2,Eif6,Cyp1b1,Bst1,Tgfbr2,Arg2,Slc30a10,Sphk2	0.445455
GOBP_RESPONSE_TO_OXIDATIVE_STRESS	0.00264667	0.0267007	0.431708	0.28691	1.42114	361	Bnip3,Stc2,Hspa1b,Ero1a,Prdx1,Pdk1,Ankzf1,Kdm6b,Atf4,P4hb,Mgst1,Ppia,Stat6,Oxsr1,Lonp1,Mctp1,Crk,Sesn2,Mapk3,Sfpq,Foxo3,Cygb,Naprt,Src,Ctnnb1,Hspa1a,Car3,Jak2,Nr4a3,Cd38,Nfe2l2,Crygd,Mmp2,Hmox1,Mapk8,Mcl1,Plekha1,Sumo2,Prkn,Ppp2cb,Jun,Krt1,Plk3,Mmp14,Prdx5,Sirpa,Zfp622,Btg1,Adam9,Pawr,Fer,Rps3,Trpm2,Selenop,Rcan1,Hmox2,Rack1,Mgat3,Ncf1,Stx4a,Pdlim1,Pcna,Fzd1,Gpx4,Gpx8,Park7,Mt3,Als2,Slc4a11,Rhob,…	0.296399
GOBP_DNA_DEPENDENT_DNA_REPLICATION_MAINTENANCE_OF_FIDELITY	0.00266966	0.0268971	0.431708	-0.454571	-1.69526	44	Rtel1,Mre11a,Brca2,Tipin,Cenps,Bod1l,Samhd1,Pole,Exd2,Nucks1,Tonsl,Donson,Pold1,Rad51,Zgrf1,Mus81,Dna2,Primpol	0.409091
GOBP_SYNAPSE_PRUNING	0.00271386	0.0272706	0.431708	0.733611	1.7687	10	C1qb,C1qc,C1qa,Cx3cl1,Itgam,Cx3cr1,Trem2	0.7
GOBP_REGULATION_OF_AUTOPHAGY	0.00271066	0.0272706	0.431708	0.297274	1.43305	302	Bnip3,Bnip3l,Ulk1,Vdac1,Gapdh,Stat3,Plk2,Phf23,Sesn2,Pim2,Mapk3,Pip4k2a,Dcaf12,Foxo3,Bag3,Tfeb,Trib3,Kdr,Kat8,Ddit3,Atp6v0e,Bmf,Trim32,Rraga,Epm2a,Hmox1,Snx18,Mapk8,Mcl1,Ehmt2,Atp6v1d,Gfap,Adrb2,Mtcl1,Il10ra,Prkn,Acer2,Dapk3,Wipi1,Tbc1d14,Plk3,Dcn,Capns1,Eif4e,Ormdl3,Trim8,Mtmr4,Eef1a1,Bok,Rmc1,Gpr137,Vps29,Rab8a,Rab3gap2,Nprl2,Gnai3,Wac,Sh3glb1,Park7,Mt3,Fez1,Trp53,Rragc,Hspb1,Chmp4b,Sh3bp4,Rock…	0.291391
GOBP_REGULATION_OF_VASCULAR_PERMEABILITY	0.00272173	0.0272779	0.431708	0.534635	1.84541	36	Adm,Vegfa,Ptp4a3,Src,Bcr,Cldn5,Cdh5,Ddah1,Tgfb1,Pde3a,Plvap,Apoe,Tjp2,Tjp3	0.388889
GOBP_REGULATION_OF_INFLAMMATORY_RESPONSE_TO_ANTIGENIC_STIMULUS	0.00271841	0.0272779	0.431708	0.571063	1.81911	25	Plk2,Src,H2-Eb1,Syk,Mapk14,Cd81,H2-T23,Fcgr2b,Park7,Psma1,Lyn,Gpx1,Trem2,Hck,Npy,Furin,Cnr1,Psmb4,Yes1	0.76
GOBP_CELL_ADHESION_MOLECULE_PRODUCTION	0.00272673	0.0272821	0.431708	0.753643	1.7877	9	Ppia,Cav1,Golph3,Flot1,Gcnt1,Aqp4,Notch1,Notch4	0.888889
GOBP_INTERLEUKIN_6_PRODUCTION	0.00272928	0.0272821	0.431708	0.39531	1.65441	93	Xbp1,Stat3,Arid5a,Cd47,Il16,Cd74,Tyrobp,Mapkapk2,Dhx9,Cebpb,Pou2f2,Syk,H2-Q7,Cx3cl1,Sirpa,Il6ra,P2rx7,Isl1,Syt11,Myd88,H2-D1,Cyba,Cd36,Inpp5d,Ptpn6,Cd84,Aif1,C1qtnf4,Eola1,Aqp4,Nckap1l,Trem2,Arrb1,Zc3h12a,Tlr2,Csk,Bcl10,Plcg2	0.408602
GOBP_DNA_RECOMBINATION	0.00274915	0.0274448	0.431708	-0.291298	-1.4331	252	Xrcc2,Recql,Rtel1,Hdgfl2,Mcm2,Fus,Fan1,Mlh1,Mre11a,Brca2,Mcrs1,Brd8,Hmgb2,Prkdc,Atm,H1f0,Dclre1c,Brme1,Smc5,Ercc6,Meaf6,Supv3l1,H1f4,Yeats4,Cenps,Tnfsf13,Cntd1,Zfyve26,Nsmce2,Samhd1,Ighmbp2,Tep1,Actl6a,Rpa2,Helq,Swsap1,Mms19,Shld2,Exd2,Msh2,Ep400,Ruvbl1,Nucks1,Dmap1,Rev3l,Fen1,Mcm5,Tfpt,Usp51,Mlh3,Xrcc3,Actb,Ercc1,Recql5,Tonsl,Ung,Recql4,Cyren,Hmgb3,Polm,Nsd2,Ap5z1,Rad51,Ino80d,Terf2ip,Lig4,Wdr48…	0.301587
GOBP_REGULATION_OF_MRNA_METABOLIC_PROCESS	0.00276546	0.0275717	0.431708	0.304261	1.45475	266	Jmjd6,Hspa8,Mbnl2,Cnot7,Rock2,Alkbh5,Tra2a,Srsf7,Qki,Srsf10,Srsf3,Papola,Noct,Fxr2,Celf6,Samd4,Tra2b,Ythdf1,Fxr1,Ptbp1,Rbm39,Srsf2,Zfp36l1,Cnot6,Nanos1,Samd4b,Mapkapk2,Dhx9,Ctr9,Traf5,Cnot6l,Hnrnpu,Cpsf7,Mapk14,Ptcd2,Rbfox2,Elavl1,Sf3b4,Tent4b,Pabpc1,Prpf19,Ahcyl1,Sap18,Syncrip,Polr2g,Srpk2,Rbm15b,Cdk9,Tob1,Vip,Lsm1,Myd88,Ikbke,Zfp36,Ncbp1,Ybx1,Dcps,Rock1,Hnrnpa1,Npm1,Rbm10,Patl1,Srrm4,Pnldc1,Cno…	0.323308
GOBP_MATING	0.00278736	0.0277538	0.431708	0.571205	1.82646	26	Pten,Serpine2,Ednrb,Ube2q1,Nhlh2,Thra,Vip,Acvr2a,Ppp1r9b,Ppp1r1b,Hexb,Oxtr	0.461538
GOBP_NADH_METABOLIC_PROCESS	0.00279542	0.0277925	0.431708	0.575493	1.86944	27	Pfkl,Eno1,Gck,Hk1,Pfkp,Hk2,Mdh1	0.259259
GOBP_RESPONSE_TO_TEMPERATURE_STIMULUS	0.0028027	0.0277925	0.431708	0.345428	1.54426	153	Adm,Zfp516,Hspa1b,Ero1a,Dnajb1,Dio2,Dnaja1,Hspa2,St8sia1,Bag3,Sumo1,Dnajb4,Chordc1,Hspa1a,Calca,Acadm,Casp8,Mapkapk2,Cxcl10,Hmox1,Daxx,Adrb2,Dnaja2,Metrnl,Lrp11,Atp2b1,Trpm2,Cxcr4,Hikeshi,Thra,Nr2f6,Rnf34,Hsbp1,Dnajc3,Eif2ak3,Adrb1,Eif2b2,Cd34,Grik2,Trp53inp1,Hsp90aa1,Sirt1,Lxn,Cd14	0.287582
GOBP_SMALL_MOLECULE_BIOSYNTHETIC_PROCESS	0.00280404	0.0277925	0.431708	0.280102	1.40037	403	Gpi1,Adm,Mthfd1l,Tpi1,Gls2,Mif,Xbp1,Adk,Plod2,Fgf2,Prkab2,Pgk1,Edn2,Pgm1,Gck,Atf3,Pgp,Atf4,Ptpn2,Pmvk,Per2,Elovl2,Qki,Kdm3a,Pgd,Sesn2,Slc1a3,Cry1,Trib3,Elovl4,Cyp39a1,Ip6k1,Hmgcl,Coq10b,Cd74,Ptges3,Tecrl,Acadm,Nr1h2,Osbpl6,Glud1,Cyb5r3,P2ry6,Aldh1a3,Apoc1,Fam3a,Arpp19,Mgst3,Lgsn,Acer2,Acaca,Prkag3,Syk,Serinc3,Plek,Asns,Coq8b,Enoph1,Insig2,Acss3,Pcbd2,Ces1d,Prox1,Fabp5,Ip6k3,Pnp2,Erlin1,Acot8,Prxl…	0.215881
GOBP_AMINO_ACID_ACTIVATION	0.00280578	0.0277925	0.431708	-0.554662	-1.88089	28	Mars2,Wars2,Iars2,Qrsl1,Aars2,Aarsd1,Sars2,Tars2,Dalrd3,Vars2,Pars2,Aasdh,Ears2	0.464286
GOBP_NEGATIVE_REGULATION_OF_INFLAMMATORY_RESPONSE	0.00281164	0.0278145	0.431708	0.401035	1.67079	92	Ptpn2,Plk2,Ppard,Socs3,Src,H2-Eb1,Rb1,Krt1,Bcr,Syk,Cx3cl1,Mapk14,Sirpa,Metrnl,Tnfrsf1a,Rps19,Ptprc,Mdk,Ndfip1,Isl1,Calcrl,Cdh5,Fcgr2b,Syt11,Zfp36,Dusp10,Tyro3,Gps2,Mapk7,Psma1,Lyn,Tnfrsf1b,Gpx1,Trem2,Prkcd,Apoe,Git1,Nfkb1,Klf4,Wfdc1,Hck,Gata3,Nr1h3,Vps35,Npy,Il2,Furin	0.51087
GOBP_PHOTOPERIODISM	0.0028204	0.0278651	0.431708	0.555827	1.81037	28	Bhlhe40,Ppp1cc,Cry2,Per2,Per1,Cry1,Rbm4b,Ppp1cb,Nr2f6,Ppp1ca	0.357143
GOBP_SEX_DIFFERENTIATION	0.00284076	0.0280301	0.431708	0.319454	1.47071	202	Vegfa,Ing2,Chd7,Ccnd1,Tiparp,H3f3a,Hspa5,Foxo3,Kdr,Bax,Adgrg1,Cited2,Src,Ctnnb1,Arid5b,Inha,Sox8,Nhlh2,Mmp2,Ubb,Adamts1,Cebpb,Plekha1,Bmpr1a,Eif2s2,Mmp14,A2m,Ago4,Smad4,Nr2f2,Dmrta2,Bok,Fst,Zfx,Lhx9,Lfng,Hyal3,Mea1,Kitl,Arid4a,Tbc1d20,Acvr2a,Fgf10,Tyro3,Eif2b2,Gpr149,Ncoa4,Hsd17b4,Sdc1,Wnt2b,Mkks,Fgf9,Myc,Sirt1,Tgfbr1,Tmf1,Ctnna1	0.282178
GOBP_REGULATION_OF_MUSCLE_CELL_DIFFERENTIATION	0.00285325	0.028117	0.431708	0.390953	1.65226	102	Xbp1,Bhlhe41,Mdm2,Maml1,Cyp26b1,Hey2,Morf4l2,Camk1,Trim32,Olfm2,Rbm38,Ptbp1,Yy1,Tmem119,Niban2,Bmpr1a,Rgs2,Mmp14,Mapk11,Mapk14,Smad4,Smad1,Prox1,Eng,Bdnf,Hdac5,Cdk9,Ybx1,Foxo4,Plpp7,Hdac1,Efnb2,Tgfb1,Fgf9,Sirt1,Notch1,Hopx	0.362745
GOBP_T_CELL_MIGRATION	0.00293536	0.0288542	0.431708	0.513583	1.81821	41	Oxsr1,Crk,Rhoa,Cxcl13,Cxcl10,Ripor2,Ccl5,Itgal,Stk39,Ccr2,Itga4,Msn,Adam17,S1pr1,Cxcl16,Aif1	0.390244
GOBP_RESPONSE_TO_TOXIC_SUBSTANCE	0.0029356	0.0288542	0.431708	0.327998	1.48887	173	Prdx1,Ahr,Atf4,Kdm5b,Mgst1,Prxl2c,Sesn2,Gstm5,Bax,Cygb,Kdm5c,Slc22a8,Dhx15,Slc30a1,Ralbp1,Nfe2l2,Ehmt2,Mgst3,Prkn,Prdx5,Ccl5,Pon3,Cnp,Ces1d,Txndc17,Pim1,Prxl2b,Gpx4,Gpx8,Park7,Mt3,Selenof,Cd36,Atp7a,Srxn1,Slc18a2,Rdh11,Trp53inp1,Slc47a1,Sdc1,Mt2,Prdx6,Pink1,Prdx3,Lyn,Arg1,Cdh1,Pon2,Srf,Gpx1,Tlr2,Apoe,Mt1,Prdx4,Map1b,Ptgs1,Adh5	0.32948
GOBP_CAMP_CATABOLIC_PROCESS	0.00295298	0.0289877	0.431708	0.781599	1.79291	8	Pde8b,Pde4d,Pde7a,Pde4b,Pde10a,Pde7b,Pde4a	0.875
GOBP_ESTABLISHMENT_OF_PROTEIN_LOCALIZATION	0.00296982	0.0291156	0.431708	0.231012	1.24955	1445	Bnip3l,Pfkl,Sec22c,Vldlr,Hspa8,Xbp1,Npepps,Ache,Gck,Spidr,Hk1,Cry2,Dnaja1,Stat3,Cdkn1a,Snx25,Per2,Tcp1,Ppia,Pdia4,Siah3,Ruvbl2,Pex13,Ppard,Ube2j1,Uqcc2,Hspa5,Cav1,Midn,B3gat3,Mdm2,Syt4,Cd63,Arl6,Ap1b1,Ednrb,Dusp16,Pkig,Bcl3,Stradb,Trim28,Tfr2,Tnpo1,Arfgap3,Hk2,Apba3,Bag3,Atg16l2,Lamp5,Sumo1,Bax,Herpud1,Ppp3ca,Lrrc8a,Ptp4a3,Pdcd5,Cltb,Golph3,Scg2,Cplx3,Unc119b,Cct4,Oaz2,Ndel1,Ddit3,Gabarap,Ipo5,Sn…	0.278201
GOBP_RESPONSE_TO_ACID_CHEMICAL	0.0029766	0.0291448	0.431708	0.37725	1.61633	109	Neurl1a,Vegfa,Xbp1,Igf1r,Cdkn1b,Sesn2,Lamtor5,Rhoa,Ipo5,Rraga,Slc1a2,Grin1,Mmp2,Cebpb,Lamtor2,Lrp11,Crls1,Baiap2,Hpca,Pcna,Cyba,Amigo1,Rragc,Atp7a,Sh3bp4,Pik3ca,Ppp1r9b,Myc,Lyn,Col3a1,Arg1,Lamtor3,Edn1,Cpeb1,Ccn2,Tmbim6,Bcl2l2,Rragd,Rps6kb1,Castor1	0.366972
GOBP_POSITIVE_REGULATION_OF_P38MAPK_CASCADE	0.00301141	0.0294479	0.431708	0.566228	1.80371	25	Vegfa,Gadd45g,Gadd45b,Stk39,Ncf1,Map3k5,Zc3h12a,Prmt1	0.32
GOBP_RHO_PROTEIN_SIGNAL_TRANSDUCTION	0.00302924	0.0295844	0.431708	0.371698	1.59577	113	Rock2,Dlc1,Tnfaip1,Pdpn,Rhoa,Cdh13,Adgrg1,Cfl1,Rhou,Arhgap29,Gna13,Ralbp1,Arhgdia,Bcl6,Agtr1a,Rac1,Rhog,Cdc42,Flot1,Bcr,Ripor2,Stmn1,Cul3,Prag1,Rit2,Phactr4,Cdc42se1,Arhgap5,Rhob,Rock1,Lpar6,Gpr35,Gna12,Col3a1,Rhod,Arrb1,Cdc42ep4,Tax1bp3,Apoe,Hacd3,Arhgef11,Arhgdig,Pdcd10,Abca1	0.389381
GOBP_POSITIVE_REGULATION_OF_HISTONE_MODIFICATION	0.00303325	0.0295858	0.431708	0.390795	1.6062	89	Vegfa,Ing2,Lif,Arid5a,Ruvbl2,Jarid2,Zbtb7b,Jdp2,Mapk3,Kmt2e,Kat8,Ctnnb1,Bcl6,Ctr9,Smad4,Tet1,Phf20,Isl1,Cdk9,Myb,Paxip1,Glyr1,Sap30bp,Wdr5,Trp53,Mtf2,Pink1,Sirt1,Pih1d1,Ogt,Lmna,Muc1,Snw1,Arrb1	0.382022
GOBP_DETECTION_OF_STIMULUS_INVOLVED_IN_SENSORY_PERCEPTION	0.00304386	0.0296515	0.431708	-0.412821	-1.65105	62	Crb1,Atp8a2,Tulp1,Gnat1,Reep6,Rho,Cacna1f,Cngb1,Gnat3,Prph2,Rom1,Rgs9bp,Cep250,Adgrv1,Cacna2d4,Ppef1,Mmp24,Ppef2,Gucy2f	0.306452
GOBP_GLIAL_CELL_PROLIFERATION	0.00304864	0.0296602	0.431708	0.530244	1.78774	32	Ppp1cc,Nf2,Gfap,Cx3cl1,Ski,Clu,Rnf10,Myc,Notch1,Lyn,Trem2,Csf1r,E2f1,Cdkn2b,Il34	0.46875
GOBP_PEPTIDE_ANTIGEN_ASSEMBLY_WITH_MHC_CLASS_II_PROTEIN_COMPLEX	0.00309996	0.030083	0.431708	0.845684	1.78483	6	H2-Ab1,H2-Aa,H2-Eb1,H2-DMb1,H2-DMa,B2m	1
GOBP_HEART_GROWTH	0.00309901	0.030083	0.431708	0.451962	1.73479	59	Dipk2a,Fgf2,Pten,Jarid2,Arid2,Cited2,Hey2,Yy1,Bmpr1a,Rgs2,Sav1,Mapk11,Dusp6,Mapk14,Ndrg4,Smad1,Prkar1a,Prox1,Pim1,Yap1,S1pr1	0.355932
GOBP_REGULATION_OF_B_CELL_APOPTOTIC_PROCESS	0.00310948	0.0301372	0.431708	0.685089	1.8714	14	Mif,Pten,Bax,Cd74,Bcl6,Ormdl3,Lyn,Noc2l,Foxp1,Bcl10,Il2	0.785714
GOBP_CELL_MATRIX_ADHESION	0.00312236	0.0302237	0.431708	0.324881	1.47841	183	Vegfa,Plekha2,Rock2,Dlc1,Pten,Cd63,Nf2,Rhoa,Kdr,Cdh13,Ldb1,Ddr1,Hpse,Src,Ctnnb1,Bcl6,L1cam,Dusp22,Itga1,Rac1,Acer2,Dapk3,Dusp3,Bcr,Pip5k1a,Mmp14,Cx3cl1,Itgb2,Itga2,Itgax,Adam9,Itgal,Itgam,Slk,Itga4,Thbs3,Rras,Col5a3,Itgb5,Ilk,Cd36,Ptpra,Fermt3,Dag1,Cd34,Rock1,Rasa1,Fn1,Muc4,Col3a1,Jam3,Rhod,Cttn,Vcam1,Prkcz,Srf,Coro2b,Jup,Rcc2,Whamm,Mkln1,Peak1,S100a10,Ccn2,Itgb1bp1,Pxn,Plet1	0.36612
GOBP_REGULATION_OF_MITOCHONDRIAL_MEMBRANE_PERMEABILITY	0.0031346	0.0303037	0.431708	0.47385	1.74774	49	Bnip3,Bnip3l,Hk2,Bax,Slc25a31,Hspa1a,Mapk8,Bloc1s2,Cnp,Pmaip1,Bok,Acaa2,Bbc3,Trp53,Nol3,Rhot1	0.326531
GOBP_CELLULAR_RESPONSE_TO_MOLECULE_OF_BACTERIAL_ORIGIN	0.00314865	0.0304011	0.431708	0.358614	1.58334	135	Mif,Xbp1,Arid5a,Ppard,Ednrb,Mapk3,Rhoa,Cxcl9,Src,Cxcl13,Jak2,Cdk19,Nfkbib,Cebpb,Cd86,Cxcl10,Ctr9,Mapk8,Map2k3,Bcr,Ephb2,Irf8,Cx3cl1,Ccl5,Mapk14,Sirpa,Adam9,Sbno2,Pde4b,Chmp5,Cx3cr1,Cdk4,Fcgr2b,Casp1,Myd88,Zfp36,Cd36,Ly86,Irgm2,Efnb2,Tgfb1,Irgm1,Cd68,Cd14,Plscr4,Lyn,Arg1,Tnfrsf1b,Trem2,Zc3h12a,Tlr2,Git1,Bcl10,Plcg2,Nfkb1,Hck,Abca1	0.422222
GOBP_ALPHA_BETA_T_CELL_DIFFERENTIATION	0.00316399	0.0305108	0.431708	0.424831	1.69682	76	Stat3,Stat6,Nfkbiz,Zbtb7b,Bcl3,Jak3,Rhoa,Ly9,H2-Eb1,Bcl6,Cd86,Syk,Il6ra,Cracr2a,Pnp2,Relb,Myb,Irf1,Atp7a,Sash3,Loxl3,Lef1,Rorc,Rpl22,Prkcz,Nckap1l,Zc3h12a,Foxp1,Gata3,Smad7,Tgfbr2,Tnfsf8,Anxa1,Rc3h2,Hmgb1,Il2,Cbfb,Runx1	0.5
GOBP_MODIFICATION_OF_POSTSYNAPTIC_ACTIN_CYTOSKELETON	0.00318921	0.0307153	0.431708	0.778868	1.78664	8	Rhoa,Pfn1,Pfn2,Cttnbp2,Wasf1,Baiap2	0.75
GOBP_L_ASCORBIC_ACID_METABOLIC_PROCESS	0.00325272	0.0312875	0.431708	0.792077	1.77583	7	Slc2a3,Slc2a1,Akr1a1,Gsto1	0.571429
GOBP_NECROTIC_CELL_DEATH	0.00326653	0.0313808	0.431708	0.460369	1.72198	51	Bnip3,Atg9b,Itpk1,Cav1,Bax,Fas,Casp8,Birc2,Bok,Atg9a,Mt3,Trp53,Cflar,Nol3,Zbp1,Ogt,Map3k5,Spata2,Peli1,Olfm4	0.392157
GOBP_REGULATION_OF_SYSTEMIC_ARTERIAL_BLOOD_PRESSURE_BY_NOREPINEPHRINE_EPINEPHRINE	0.00329046	0.031571	0.431708	0.777545	1.78361	8	Pde4d,Adrb2,Adra1b,Adra1d,Adrb1	0.625
GOBP_HISTONE_H3_K27_DEMETHYLATION	0.003299	0.0316134	0.431708	0.920184	1.7055	4	Kdm6b,Kdm6a,Phf8,Kdm7a	1
GOBP_POSITIVE_REGULATION_OF_SPROUTING_ANGIOGENESIS	0.00331026	0.0316815	0.431708	0.648885	1.84876	16	Vegfa,Fgf2,Pkm,S100a1,Smad1	0.3125
GOBP_NEUTROPHIL_MEDIATED_IMMUNITY	0.00332472	0.0317405	0.431708	0.596254	1.75844	19	Kmt2e,Bcr,Syk,Itgb2,Tusc2,Itgam,Adam17,Myd88,Vamp8,Arg1,Irak4,Spi1	0.631579
GOBP_REGULATION_OF_SYSTEMIC_ARTERIAL_BLOOD_PRESSURE	0.00332472	0.0317405	0.431708	0.427907	1.6647	63	Adm,Adm2,Edn2,Rps6ka2,Ednrb,Rhoa,Ncald,Calca,Pde4d,Agtr1a,Adrb2,Nr2f2,Adra1b,Adra1d,Cyba,Adrb1,Ddah1,Ctsz,Ptpro,Cyp4f14,Coro2b,Edn1,Oxtr	0.365079
GOBP_EXTRACELLULAR_MATRIX_DISASSEMBLY	0.00334257	0.0318711	0.431708	0.508161	1.79901	41	Fscn1,Pbxip1,Pdpn,Ddr1,Mmp2,Sh3pxd2b,Flot1,Lcp1,Ctss,Mmp14,Cst3,Mmp15,Ctsk	0.317073
GOBP_REGULATION_OF_CARBOHYDRATE_CATABOLIC_PROCESS	0.00335185	0.0319085	0.431708	0.472056	1.72966	47	Ddit4,Pgam1,Gck,Ppp1r3b,Stat3,Prxl2c,Ppp1cb,Entpd5,P2rx7,Ppp1ca,Trp53,Trex1,Prkag2,Myc,Ogt,Prkag1,Arl2,Git1,Hif1a,Eif6	0.425532
GOBP_CELLULAR_RESPONSE_TO_HYDROGEN_PEROXIDE	0.00335483	0.0319085	0.431708	0.419052	1.65814	74	Bnip3,Ankzf1,Kdm6b,Stat6,Foxo3,Src,Nr4a3,Nfe2l2,Plekha1,Sirpa,Pawr,Rps3,Trpm2,Rack1,Pcna,Park7,Rhob,Fxn,Mapk7,Pink1,Sirt1,Map3k5,Arg1,Stk26,Prkcd,Edn1,Pdcd10,Map1lc3a,Impact,Cyp1b1,Anxa1,Pycr1,Axl,Hgf,Ripk1	0.472973
GOBP_NEGATIVE_REGULATION_OF_PEPTIDASE_ACTIVITY	0.00337547	0.0320648	0.431708	0.351297	1.5496	133	Gpi1,Vegfa,Gapdh,Ube2o,Lamtor5,Serpine2,Siah2,Ubxn1,Pros1,Src,Ddx3x,Pebp1,Cdkn2d,Ctsb,Picalm,Birc2,Anxa2,Rps6ka3,A2m,Prdx5,Cst3,Ube2z,Serpina3n,Rnf34,Casp1,Park7,Mt3,Birc7,Serpinh1,Nol3,Rock1,Serpine3,Wfdc2,Serpina3m,Lxn,Pih1d1,Csnk2a1,Prdx3,Naip2,Serpind1	0.300752
GOBP_REGULATION_OF_NATURAL_KILLER_CELL_MEDIATED_IMMUNITY	0.00338822	0.032146	0.431708	0.564557	1.80521	26	H2-Q2,Crk,Pvr,Rasgrp1,Lag3,H2-Q1,H2-Q7,Nectin2,Lamp1,H2-T23,H2-D1	0.423077
GOBP_VASCULAR_ENDOTHELIAL_GROWTH_FACTOR_PRODUCTION	0.00341204	0.0322122	0.431708	0.588726	1.83288	23	Sulf2,Atf4,Adgrg1,Hpse,Sulf1,Il6ra,Isl1,Ccr2,Il6st,Eif2ak3,Tgfb1,Aqp4,Hif1a,Cyp1b1,Arnt,C3ar1	0.695652
GOBP_POSITIVE_REGULATION_OF_ENDOTHELIAL_CELL_PROLIFERATION	0.00341204	0.0322122	0.431708	0.414758	1.65911	77	Vegfa,Fgf2,Stat3,Kdr,Scg2,Cdh13,Agtr1a,Hmox1,Cav2,Jun,Prox1,Mdk,Egr3,Itga4,Adam17,Vip,Cyba,Egfl7,Mydgf,Nrarp,Sirt1,Apela,Nrp2,Tgfbr1,F3,Arg1	0.337662
GOBP_SMALL_MOLECULE_METABOLIC_PROCESS	0.00341115	0.0322122	0.431708	0.228238	1.22586	1318	Slc2a3,Ldha,Gpi1,Adm,Ak4,Pfkfb3,Pfkl,Ddit4,Vldlr,Mthfd1l,Tpi1,Me2,Gls2,Mif,Xbp1,Adk,Ppp1r3g,Slc2a1,Plod2,Fgf2,Eno1,Slc19a2,Pdk1,Prkab2,Vdac1,Pgk1,Pgam1,Gnb3,Edn2,Pgm1,Gck,Glo1,Gapdh,Pdxp,Hk1,Atf3,Ppp1r3c,Ppp1r3b,Itpk1,Pgp,Gpt2,Aldoa,Pkm,Stat3,Grhpr,Atf4,Pfkp,Ptpn2,Pmvk,Per2,Pdk3,Elovl2,Pde8b,Pex13,Ppard,Qki,Kdm3a,Pten,Dpysl3,Guk1,Slc27a4,Prxl2c,Cav1,Pgd,Sesn2,Midn,Slc1a3,Ednrb,Mthfd2,Lgmn,Clybl,H…	0.163885
GOBP_PYRIMIDINE_DEOXYRIBONUCLEOSIDE_METABOLIC_PROCESS	0.00340275	0.0322122	0.431708	-0.909022	-1.68709	4	Tk2,Dhfr	0.5
GOBP_DENDRITIC_CELL_ANTIGEN_PROCESSING_AND_PRESENTATION	0.00342545	0.0322989	0.431708	0.775306	1.77847	8	Cd74,H2-Eb1,Fcgr2b,Fgl2,Cd68,Slc11a1	0.75
GOBP_REGULATION_OF_CELLULAR_RESPIRATION	0.00351258	0.0330797	0.431708	0.507039	1.79504	41	Ak4,Bnip3,Prelid1,Uqcc2,Rhoa,Park7,Iscu,Atp7a,Trex1,Cox7a2,Pik3ca,Prdm16,Pink1,Myc	0.341463
GOBP_DEVELOPMENT_OF_PRIMARY_FEMALE_SEXUAL_CHARACTERISTICS	0.00354111	0.0333073	0.431708	0.405589	1.66268	84	Vegfa,Tiparp,Hspa5,Foxo3,Kdr,Bax,Src,Arid5b,Inha,Mmp2,Ubb,Adamts1,Cebpb,Plekha1,Mmp14,A2m,Smad4,Nr2f2,Fst,Zfx,Lhx9,Lfng,Hyal3,Kitl	0.285714
GOBP_ACTIVATION_OF_ADENYLATE_CYCLASE_ACTIVITY	0.00355727	0.0334182	0.431708	0.593192	1.74941	19	Lgr5,Calca,Gipr,Adrb2,Calm3,Adrb1,Adcyap1	0.368421
GOBP_REGULATION_OF_VASOCONSTRICTION	0.00358078	0.0335978	0.431708	0.506022	1.79144	41	Adm,Smtnl2,Edn2,Per2,Cav1,Rhoa,Cd38,Mmp2,Agtr1a	0.219512
GOBP_REGULATION_OF_ACTIN_FILAMENT_BASED_MOVEMENT	0.00358739	0.0336186	0.431708	0.533924	1.78475	31	Pkp2,Cav1,Tnnt2,Pdpn,Sumo1,Stc1,Akap9,Pde4d,Kcnj2,Tnnc1	0.322581
GOBP_DEFENSE_RESPONSE_TO_GRAM_POSITIVE_BACTERIUM	0.00360067	0.033678	0.431708	0.489537	1.74978	43	H2bc4,Gbp8,Lyz2,H2-Q7,Epha2,Gbp4,Mpeg1,H2bc8,Seh1l,Gbp2,P2rx7,H2-T23,Rpl39,Adam17,Chga,Myd88,Cd36,H2bc6,Ssc5d,Gsdmd,Ppp1r11,Gbp7,Tlr2,Gbp10,Gbp9,Tnfsf8,Gbp3,Mr1	0.651163
GOBP_POSITIVE_REGULATION_OF_TUMOR_NECROSIS_FACTOR_SUPERFAMILY_CYTOKINE_PRODUCTION	0.00360254	0.033678	0.431708	0.416303	1.6437	73	Mif,Stat3,Arid5a,Rasgrp1,Nfatc4,Tyrobp,Jak2,Mapkapk2,Dhx9,Cd86,Ephb2,Syk,Ptprc,Clu,Frmd8,Isl1,Ccr2,H2-T23,Myd88,Cyba,Cd36,Cd84,Sash3,Hspb1,C1qtnf4	0.342466
GOBP_NEGATIVE_REGULATION_OF_INNATE_IMMUNE_RESPONSE	0.00361569	0.0337185	0.431708	0.449596	1.69567	55	H2-Q2,Cnot7,Ptpn2,Crk,Nr1h2,H2-Q1,Nlrc5,Fam3a,Ttll12,A2m,H2-Q7,Rps19,H2-T23,H2-D1,Dusp10,Tyro3,Trex1,Ythdf3,Arg1,Susd4,Arrb2,Nr1h3,Mill2,Ythdf2,Parp14,Irak3,Oas1a,Cr1l,Serping1,H2-M3,Usp15,Lgals9	0.581818
GOBP_DEVELOPMENT_OF_PRIMARY_SEXUAL_CHARACTERISTICS	0.00361247	0.0337185	0.431708	0.342795	1.5481	166	Vegfa,Ing2,Ccnd1,Tiparp,H3f3a,Hspa5,Foxo3,Kdr,Bax,Adgrg1,Cited2,Src,Arid5b,Inha,Sox8,Nhlh2,Mmp2,Ubb,Adamts1,Cebpb,Plekha1,Eif2s2,Mmp14,A2m,Ago4,Smad4,Nr2f2,Bok,Fst,Zfx,Lhx9,Lfng,Hyal3,Mea1,Kitl,Arid4a,Tbc1d20,Acvr2a,Eif2b2,Gpr149,Ncoa4,Hsd17b4,Sdc1,Wnt2b,Mkks,Fgf9,Myc,Sirt1,Tgfbr1,Tmf1,Ctnna1	0.307229
GOBP_POSITIVE_REGULATION_OF_INTERLEUKIN_1_PRODUCTION	0.00364113	0.0339144	0.431708	0.502415	1.75497	39	Hk1,Stat3,Il16,Casp8,Tyrobp,Jak2,S100a13,Gbp5,P2rx7,Isl1,Casp1,Myd88,Cd36,Hspb1,Gsdmd	0.384615
GOBP_B_CELL_RECEPTOR_SIGNALING_PATHWAY	0.00365572	0.0339675	0.431708	0.489975	1.77183	45	Bcar1,Bax,Cd38,Plekha1,Ighm,Sh2b2,Ighg3,Syk,Blnk,Igkc,Ptprc,Cd81,Ighg2c,Fcgr2b,Ighg2b,Klhl6,Ptpn6,Vav3,Gps2,Igha,Lyn,Lat2,Lck,Nckap1l,Cmtm3,Foxp1,Plcg2	0.6
GOBP_SKELETAL_SYSTEM_DEVELOPMENT	0.00365178	0.0339675	0.431708	0.282729	1.40043	361	Mthfd1l,Phospho1,Prdx1,Fgf2,Atg9b,Pbxip1,Chd7,Sulf2,Nab2,Arid5a,Tiparp,Nab1,Rpl38,Mapk3,Pip4k2a,Rhoa,Gdf11,Kdr,Stc1,Cited2,Cyp26b1,Src,Ctnnb1,Arid5b,Inha,Rb1,Tyrobp,Rai1,Zfp219,Cnmd,Mmp2,Ppib,Tmem119,Tapt1,Mboat2,Plekha1,Bmpr1a,Lrp5,Sh3pxd2b,Slc39a1,Anxa2,Rps6ka3,Mmp14,Tle5,Mapk11,Csrnp1,Mapk14,Ski,Sulf1,Mef2d,Epha2,Smad1,Spns2,Tgm2,Insig2,Ptprc,Papss1,Thra,Fgfrl1,Mdk,Mgp,Fst,Tfap2a,Ctsk,Eng,P2rx…	0.263158
GOBP_POSITIVE_REGULATION_OF_NATURAL_KILLER_CELL_MEDIATED_IMMUNITY	0.00368398	0.0341472	0.431708	0.63684	1.84058	17	H2-Q2,Pvr,Rasgrp1,Lag3,H2-Q1,H2-Q7,Nectin2,Lamp1,H2-T23	0.529412
GOBP_MITOTIC_RECOMBINATION	0.00368116	0.0341472	0.431708	-0.573741	-1.84643	23	Mlh1,Mre11a,Brca2,Smc5,Nsmce2,Tep1,Msh2,Xrcc3,Ercc1,Rad51	0.434783
GOBP_VASCULAR_ASSOCIATED_SMOOTH_MUSCLE_CELL_DEVELOPMENT	0.00372367	0.0344733	0.431708	0.710254	1.78291	11	Adm,Vegfa,Hey2,Eng	0.363636
GOBP_TELENCEPHALON_DEVELOPMENT	0.00372819	0.0344733	0.431708	0.316002	1.46762	212	Bnip3,Slc2a1,Chd7,Igf1r,Pex13,Pten,Crk,Nf2,Rhoa,Bax,Phlpp2,Tra2b,Adgrg1,Slc38a2,Ndel1,Ctnnb1,Sema7a,Slc1a2,Ephb3,Neurod1,Sun1,Numb,Aldh1a3,Bloc1s2,Numbl,Kif14,Mboat7,Ephb2,Ski,P2ry12,Rtn4rl1,Phactr1,Cxcr4,Zdhhc16,Prox1,Mdk,Dmrta2,Ccdc85c,Uqcrq,Bmerb1,Fez1,Pax6,Ryk,Lef1,Mdga1,Pou3f2,Hdac1,Zmiz1,Ppp1r9b	0.231132
GOBP_STEROID_BIOSYNTHETIC_PROCESS	0.0037436	0.0345741	0.431708	-0.349209	-1.55599	116	Hsd17b7,Insig1,Stard4,Hmgcs1,Dhcr24,Rdh8,Lss,Abcg1,Nsdhl,Mvd,Med1,Mvk,Dhcr7,Fdps,Msmo1,Srebf1,Idi1,Fdft1,Cyp51,Abcd3,Pbx1,Hmgcr,Sc5d,Srd5a1,Lpcat3,Cyb5r1,Abca2,Fdxr,Mbtps1,Erlin2,Lbr,Cyp7b1,Armc5,Hint2,H6pd,Sqle,Dkk3,Cacna1h,Prlr,Acly,Dgkq,Plpp6,Tm7sf2,Sdr42e1	0.37931
GOBP_REGULATION_OF_CANONICAL_WNT_SIGNALING_PATHWAY	0.00378351	0.0349005	0.431708	0.316962	1.47427	216	Fgf2,Tle3,Mllt3,Igfbp2,Limd1,Ruvbl2,Caprin2,Ankrd6,Cav1,Siah2,Tpbg,Foxo3,Wwtr1,Lgr5,Ddit3,Kremen1,Src,Ctnnb1,Prickle1,Ddx3x,Otud5,Tle6,Gprc5b,Rps12,Prkn,Dapk3,Tle5,Mapk14,Tle4,Mdk,Sdhaf2,Frmd8,Ppp1ca,Kpna1,Isl1,Notum,Tmem64,Lats2,Yap1,Fzd1,Usp34,Fgf10,Ppm1b,Plekha4,Ilk,Ube2b,Zfp703,Hdac1,Tbl1x,Nrarp,Zbed3,Ptpro,Tgfb1,Csnk1g1,Ctdnep1,Fgf9,Csnk1e,Notch1,Emd,Tnks2,Jup,Dact3,Ppm1a,Tcf7l2,Stk4,Prdm15,…	0.310185
GOBP_NEGATIVE_REGULATION_OF_CELL_JUNCTION_ASSEMBLY	0.00379076	0.0349253	0.431708	0.559161	1.78795	26	Rock2,Dlc1,Pten,Src,Dusp22,Mmp14,Cbln1,Rock1,Rcc2,Tlr2,Itgb1bp1,Acvrl1	0.461538
GOBP_PHOSPHOLIPASE_C_ACTIVATING_G_PROTEIN_COUPLED_RECEPTOR_SIGNALING_PATHWAY	0.00380642	0.0350273	0.431708	0.440865	1.67914	58	Ednrb,Calca,P2ry6,Agtr1a,Gna14,Chrm2,Plce1,Gpr157,Plcb2,P2ry12,Tgm2,Adra1b,Cx3cr1,Npr3,S1pr1,Chga,Vip,Pth1r,Adra1d,Lpar6,Gpr35,Cckbr,Gng13,Edn1	0.413793
GOBP_NEGATIVE_REGULATION_OF_CELL_KILLING	0.0038301	0.0352029	0.431708	0.608839	1.82499	20	H2-Q2,Crk,H2-Q1,H2-Q7,Ptprc,H2-T23,Cx3cr1,Fcgr2b,H2-D1,Nckap1l,Hsp90ab1,Arrb2,Mill2,H2-M3,Lgals9,Havcr2,Ceacam1	0.85
GOBP_MORPHOGENESIS_OF_AN_ENDOTHELIUM	0.00390019	0.035804	0.431708	0.640086	1.82369	16	Rhoa,Ctnnb1,Ccm2,Cxcl10,Dll4,Itgax,Cxcr4,Csnk2b,Rhob,Foxp1,Acvrl1	0.6875
GOBP_REGULATION_OF_CELL_CHEMOTAXIS_TO_FIBROBLAST_GROWTH_FACTOR	0.0039509	0.0362138	0.407018	0.914111	1.69424	4	Fgf2,Cxcl13	0.5
GOBP_POSITIVE_REGULATION_OF_HEMOPOIESIS	0.0039543	0.0362138	0.407018	0.370866	1.5877	111	Xbp1,Tnfsf9,Lif,Nfkbiz,Zbtb7b,Klf10,Foxo3,Rhoa,Zbtb1,Rasgrp1,Cd74,Creb1,H2-Eb1,Casp8,Rb1,Zfp36l1,Tyrobp,Bcl6,Cd86,Mmp14,Syk,H2-Q7,Vsir,Ptprc,Mdk,Egr3,Pnp2,Tmem64,Kitl,Myb,Lgals1,Inpp5d,Dusp10,Sash3,Lef1,Zmiz1	0.324324
GOBP_PHOTORECEPTOR_CELL_MAINTENANCE	0.00396849	0.0363003	0.407018	-0.458486	-1.71168	43	Crb1,Nxnl1,Tulp1,Bbs1,Rho,Cngb1,Abca4,Crocc,Esrrb,Ercc6,Crb2	0.255814
GOBP_NEGATIVE_REGULATION_OF_BINDING	0.00400638	0.0366031	0.407018	0.350172	1.54464	133	Cdkn1a,Per2,Cav1,Mapk3,Sumo1,Bax,Ppp3ca,Ddit3,Hey2,Nfatc4,Camk1,Hey1,Jak2,Tmsb4x,Hmox1,Mapk8,Adrb2,Sumo2,Jun,Tle5,Nes,1810037I17Rik,Bag2,Ppp1ca,Rack1,Tex14,Itga4,Casp1,Tfap4,Park7,B2m,Lef1,Rock1,Sumo3,Ctsz,Zfp593,Csnk1e,Tdg,Sp100,Golga2,Prkcd,Dtnbp1,E2f1,Itgb1bp1,Tmbim6,Styx,Aurka,Arrb2	0.360902
GOBP_CHAPERONE_MEDIATED_AUTOPHAGY	0.00403128	0.0367428	0.407018	0.639003	1.8206	16	Hspa8,Bag3,Gfap,Plk3,Lamp2,Eef1a1,Clu,Hsp90aa1	0.5
GOBP_REGULATION_OF_SIGNALING_RECEPTOR_ACTIVITY	0.00402829	0.0367428	0.407018	0.366993	1.60177	122	Neurl1a,Zfyve28,Btc,Errfi1,Cnrip1,Ly6h,Nptx1,Src,Akap9,Pde4d,Jak2,Cblb,Adrb2,Lypd1,Ephb2,Shc1,Cnih2,Dlgap4,Ccr2,Nlgn3,Ncf1,Cacng3,Fcgr2b,Adam17,Park7,Neto2,Cacng4,Hdac1,Pink1,Shisa9,Muc4,Psca,Ncoa3,Tgfa,Prkcd,Begain,Edn1,Shank3,Hif1a	0.319672
GOBP_VASCULAR_ASSOCIATED_SMOOTH_MUSCLE_CELL_PROLIFERATION	0.00404211	0.0367976	0.407018	0.465836	1.70687	47	Fgf2,Cdkn1a,Cdkn1b,Pten,Rhoa,Gna13,Jak2,Nr4a3,Mmp2,Foxj2,Adamts1,P2ry6,Hmox1,Bmpr1a,Jun,Gnai2,Mef2d,Igfbp5,Gnai3,Hpgd,Fgf9,Map3k5,Gna12,S1pr2,Frs2,Edn1	0.553191
GOBP_SUBSTANTIA_NIGRA_DEVELOPMENT	0.00405725	0.0368915	0.407018	0.499432	1.74455	39	Fgf2,Dynll1,Syngr3,Hspa5,Rhoa,Glud1,Calm3,Cdc42,S100a1,Cnp,Suds3,Ndufs3,Fgf9,Ywhae,Calm2,Calm1,Ywhah,Ina	0.461538
GOBP_RELEASE_OF_CYTOCHROME_C_FROM_MITOCHONDRIA	0.00407321	0.0369927	0.407018	0.467253	1.73567	50	Bnip3,Fam162a,Prelid1,Bax,Pdcd5,Bmf,Timm50,Prkn,Pmaip1,Bok,Clu,Bbc3,Trp53,Fxn,Fis1,Nol3,Mff,Pink1,Lmna,Mllt11,Gpx1,Sfn,Arrb2,Ghitm,Bcl2l2	0.5
GOBP_VASOCONSTRICTION	0.00408876	0.0370898	0.407018	0.446355	1.68345	55	Adm,Smtnl2,Edn2,Per2,Cav1,Ednrb,Rhoa,Cd38,Mmp2,Agtr1a	0.181818
GOBP_POSITIVE_REGULATION_OF_ALPHA_BETA_T_CELL_ACTIVATION	0.0041112	0.0372493	0.407018	0.464945	1.70361	47	Nfkbiz,Zbtb7b,Rhoa,H2-Eb1,Jak2,Cd86,Syk,H2-Q7,Ptprc,Pnp2,Cd81,Ccr2,H2-T23,Myb,Sash3,Rasal3,Hsph1,Prkcz,Nckap1l,Tgfbr2,Anxa1,Cbfb,Runx1	0.489362
GOBP_POSITIVE_REGULATION_OF_INNATE_IMMUNE_RESPONSE	0.00413961	0.0374623	0.407018	0.381157	1.61495	101	H2-Q2,Lsm14a,Hexim1,Pvr,Sfpq,Plscr1,Rasgrp1,Pak3,Src,Lag3,H2-Q1,Tyrobp,Dhx9,Nlrc5,Usp29,Ube2k,Rbm14,Syk,H2-Q7,Ccl5,Gbp5,Nectin2,Rps19,Lamp1,H2-T23,Riok3,Ikbke,Trim62,Irgm2,Pqbp1,Irgm1,Hsp90aa1,Vav1,Zbp1,Lyn,Matr3,Parp9,Plcg2,Hck,Ap1g1,Sting1,Spi1,Hmgb1,Pspc1,Zcchc3,Aim2,Trim56,Polr3g	0.475248
GOBP_POSITIVE_REGULATION_OF_PATTERN_RECOGNITION_RECEPTOR_SIGNALING_PATHWAY	0.00417156	0.0376179	0.407018	0.524387	1.78071	33	Hspa1b,Cav1,Hspa1a,Ddx3x,Flot1,Slc15a3,Cyba,Zdhhc5,Pum1,Tlr2,Peli1,Oasl1,Nr1h3,Hmgb1,Zcchc3,Ninj1,Usp15,Rtn4	0.545455
GOBP_REGULATION_OF_PROTEIN_AUTOPHOSPHORYLATION	0.00416476	0.0376179	0.407018	0.509731	1.77305	38	Vegfa,Errfi1,Cav1,Src,Ddx3x,Eef2k,Calm3,Jun,Ptprc,Eng	0.263158
GOBP_ENDOCYTOSIS	0.00416786	0.0376179	0.407018	0.263968	1.33335	478	Adm,Vegfa,Jmjd6,Vldlr,Trip10,Ache,Grk2,Sncb,Pgbd1,Cd151,Mctp1,Cav1,Syt4,Cd63,Mapk3,Tfr2,Clcn3,Ppp3ca,Cltb,Cdh13,Nme1,Rhou,Dpysl2,Lrrtm2,Src,Snx33,Ptpn1,Snx1,Nr1h2,Eef2k,Ralbp1,Numb,Btbd9,Necap2,Mapkapk2,Picalm,Apoc1,Snx18,Adrb2,Rac1,Rhog,Il10ra,Ighm,Lrp5,Tex261,Calm3,Cdc42,Nckipsd,Flot1,Syp,Cav2,Ighg3,Hras,Anxa2,Fcho2,Syk,Itgb2,Itga2,Ap1s1,Rhobtb2,Ankrd13a,Inpp5f,Cd9,Bin2,Sh3bp1,Ehd1,Rac2,Clip3,I…	0.338912
GOBP_CELLULAR_RESPONSE_TO_DEXAMETHASONE_STIMULUS	0.00417716	0.037618	0.407018	0.5843	1.80272	22	Ddit4,Igf1r,Errfi1,Cbx3,Jak2,Eif4e,Plat,Tfap4,Cflar	0.409091
GOBP_POSITIVE_REGULATION_OF_INTERLEUKIN_1_ALPHA_PRODUCTION	0.00418141	0.037618	0.407018	0.862045	1.71657	5	Il16,S100a13,P2rx7,Isl1	0.8
GOBP_NEGATIVE_REGULATION_OF_RESPONSE_TO_BIOTIC_STIMULUS	0.00419084	0.0376262	0.407018	0.396278	1.61983	83	H2-Q2,Cnot7,Ahr,Ptpn2,Crk,Tspan6,Nr1h2,H2-Q1,Nploc4,Nlrc5,Fam3a,Ttll12,A2m,H2-Q7,Sec14l1,Rps19,H2-T23,Riok3,Casp1,Fgl2,H2-D1,Ppm1b,Dusp10,Tyro3,Trex1,Ythdf3,Arg1,Itch,Susd4,Arrb2,Nr1h3,Rnf26,Arg2,Mill2,Ythdf2,Parp14,Irak3,Atg12,Oas1a,Cr1l,Serping1,Nfkbil1,Atg5,H2-M3,Usp15,Lgals9	0.554217
GOBP_RRNA_METABOLIC_PROCESS	0.00419216	0.0376262	0.407018	-0.283748	-1.40306	247	Rpp40,Nat10,Polr1e,Dis3l,Shq1,Eri2,Utp15,Nolc1,Pop4,Nol8,Prkdc,Ddx51,Urb1,Mettl16,Nudt16,Usp36,Utp20,Rrp12,Mtor,Nol6,Rcl1,Tsr1,Rpusd3,Dhx37,Wdr75,Nsun3,Nol11,Mrto4,Mrm2,Bysl,Ddx54,Heatr1,Xrn1,Rrp9,Helq,Wdr18,Tsr2,Lyar,Dkc1,Xrn2,Riok2,Pop7,Gtf3c2,Lsm6,Krr1,Eif4a3,Mdn1,Rbfa,Smarca4,Nol10,Drosha,Gtf3c4,Rpusd2,Sart1,Mrpl1,Fdxacb1,Utp18,Kri1,Zcchc4,Dis3,Ebna1bp2,Rrs1,Gtf2h5,Exosc1,Wbp11,Gtpbp4,Rrp8,La…	0.291498
GOBP_REGULATION_OF_PEPTIDYL_TYROSINE_PHOSPHORYLATION	0.00420019	0.037654	0.407018	0.330498	1.50387	180	Neurl1a,Vegfa,Mif,Lif,Cnot7,Zfyve28,Ptpn2,Btc,Errfi1,Socs3,Cav1,Nf2,Src,Cd74,Cadm4,Ptpn1,Jak2,Gprc5b,Dusp22,Cblb,Syk,Ccl5,Shc1,Itgb2,Inpp5f,Tnfrsf1a,Tnk2,Ptprc,Il6ra,Isl1,Rack1,Cd81,Ncf1,Ppp2ca,Acvr1,Adam17,Kitl,Il6st,Fgf10,Cd36,Trp53,Ptpn6	0.233333
GOBP_NEGATIVE_REGULATION_OF_CD4_POSITIVE_ALPHA_BETA_T_CELL_DIFFERENTIATION	0.00421459	0.0377389	0.407018	0.658317	1.84097	15	Zbtb7b,Jak3,Bcl6,Loxl3,Zc3h12a,Smad7,Anxa1,Rc3h2,Hmgb1,Il2,Cbfb,Runx1	0.8
GOBP_REGULATION_OF_GLUCOCORTICOID_RECEPTOR_SIGNALING_PATHWAY	0.00425169	0.0380265	0.407018	0.861543	1.71557	5	Cry2,Per1,Cry1	0.6
GOBP_PEPTIDYL_THREONINE_DEPHOSPHORYLATION	0.00429347	0.0381679	0.407018	0.637804	1.81718	16	Dusp5,Ppp2cb,Dusp1,Ppp1ca,Ppp2ca,Pdp1,Ppm1b,Dusp10,Ppm1d,Ppm1a	0.625
GOBP_REGULATION_OF_LYMPHOCYTE_MIGRATION	0.00430243	0.0381679	0.407018	0.508652	1.7693	38	Oxsr1,Crk,Rhoa,Cxcl13,Cxcl10,Ripor2,Ccl5,Stk39,Ccr2,Itga4,Msn,Adam17,Aif1	0.342105
GOBP_POSITIVE_REGULATION_OF_CYSTEINE_TYPE_ENDOPEPTIDASE_ACTIVITY_INVOLVED_IN_APOPTOTIC_SIGNALING_PATHWAY	0.00427331	0.0381679	0.407018	0.718402	1.73203	10	Bax,Fas,Jak2,St18,Tfap4	0.5
GOBP_REGULATION_OF_TRANSCRIPTION_REGULATORY_REGION_DNA_BINDING	0.00428941	0.0381679	0.407018	0.475726	1.72637	46	Lif,Per2,Lamtor5,Ddit3,Hey2,Ctnnb1,Hey1,Zbtb7c,Rb1,Neurod1,Tmsb4x,Niban2,Nsd1,Gtf2b,Park7,Pax6,Tgfb1,Zfp593	0.391304
GOBP_POSITIVE_REGULATION_OF_CYTOKINE_PRODUCTION_INVOLVED_IN_IMMUNE_RESPONSE	0.00428941	0.0381679	0.407018	0.475606	1.72594	46	H2-Q2,Mif,Hk1,Arid5a,Cd74,Sema7a,Slc7a5,H2-Q1,Nr4a3,Gprc5b,H2-Q7,Cd81,H2-T23,B2m,Laptm5,Cd36,Sash3	0.369565
GOBP_REGULATION_OF_PHOSPHATIDYLINOSITOL_3_KINASE_SIGNALING	0.00430109	0.0381679	0.407018	0.403158	1.63847	81	Dipk2a,Fgf2,Maz,Igf1r,Ppard,Pten,Serpine2,Kdr,Rasgrp1,Src,Jak2,Entpd5,Pip5k1a,Dcn,Ccl5,Unc5b,Ncf1,Ptpn6,Mydgf,Sirt1,Pik3ip1,Fn1,Pik3ap1,Pip5k1c,Trem2	0.308642
GOBP_POSITIVE_REGULATION_OF_EPITHELIAL_CELL_MIGRATION	0.00428992	0.0381679	0.407018	0.362708	1.5982	128	Gpi1,Vegfa,Bcar1,Fgf2,Rock2,Plk2,Lgmn,Kdr,Src,Pfn1,Nfe2l2,Tmsb4x,Hmox1,Rac1,Map2k3,Jun,Mapk14,Itga2,Adam9,Prox1,Rras,Adam17,Glipr2,Capn7,Fgf10,Rhob,Hspb1,Arf6,Rab11a,Tgfb1,Sirt1,Ctsh,Nrp2,P2rx4,Zc3h12a,Edn1,Atoh8,Foxp1,Hif1a,Plcg2,Itgb1bp1,Calr,Gata3	0.335938
GOBP_SPROUTING_ANGIOGENESIS	0.00431014	0.0381919	0.407018	0.377622	1.60379	105	Vegfa,Jmjd6,Fgf2,Pkm,Plk2,Rhoa,Kdr,Cdh13,Sema6a,Agtr1a,Hmox1,Spred1,Cdc42,Dll4,Creb3l1,S100a1,Epha2,Smad1,Egr3,Eng,Hdac5,Mmrn2,Lef1,Efnb2,Nrarp,Notch1,Apela,Srf,E2f2,Nr2e1,Loxl2,Klf4,Itgb1bp1,Pdcd10	0.32381
GOBP_REGULATION_OF_CELL_MATRIX_ADHESION	0.00433255	0.0383461	0.407018	0.372989	1.57105	99	Vegfa,Plekha2,Rock2,Dlc1,Pten,Nf2,Rhoa,Kdr,Cdh13,Ldb1,Ddr1,Src,Bcl6,Dusp22,Rac1,Acer2,Dapk3,Dusp3,Mmp14,Cx3cl1	0.20202
GOBP_BLOOD_VESSEL_ENDOTHELIAL_CELL_DIFFERENTIATION	0.00437505	0.0386775	0.407018	0.767546	1.76067	8	Hey2,Hey1,Ccm2,Foxj2,Notch1	0.625
GOBP_MUSCLE_CELL_APOPTOTIC_PROCESS	0.0043901	0.0387413	0.407018	0.439778	1.6578	52	Bnip3,Dipk2a,Igf1r,Atf4,Rps6ka2,Bag3,Hey2,Jak2,Nfe2l2,Hmox1,Bmpr1a,Gria4,Smad4,Mdk,Eng,Trp53,Cflar,Nol3,Apaf1,Rbm10,Sirt1,Map3k5,E2f3,Zc3h12a,Edn1	0.480769
GOBP_POSITIVE_REGULATION_OF_SMALL_MOLECULE_METABOLIC_PROCESS	0.00439241	0.0387413	0.407018	0.379883	1.60956	101	Adm,Ppp1r3g,Eno1,Gck,Ptpn2,Ppard,Prxl2c,Clybl,Src,Cd74,Nr1h2,Nr4a3,Tmsb4x,P2ry6,Arpp19,Entpd5,Irs1,Pmaip1,Cpt1a,Ces1d,P2rx7,Mlycd,Elovl5,Pth1r,Park7,Dgat2,Wdr5,Ddb1,Pink1,Myc,Sirt1	0.306931
GOBP_AUTOPHAGIC_CELL_DEATH	0.00441228	0.0388396	0.407018	0.716188	1.72669	10	Bnip3,Cdkn1b,Cdkn2d,Sh3glb1,Laptm5,Trp53inp1,Trem2,Calm2	0.8
GOBP_REGULATION_OF_TRANSLATIONAL_INITIATION	0.0044137	0.0388396	0.407018	0.411054	1.61847	72	Eif1b,Eif1,Atf4,Ppp1r15a,Paip2,Eif4ebp1,Ddx3x,Ythdf1,Bzw1,Eif5b,Eif3e,Paip2b,Ccl5,Tmed2,Ppp1ca,Polr2g,Gm11837,Eif3k,Dnajc3,Eif2ak3,Ncbp1,Hspb1,Eif2b2,Eif3b,Bzw2,Npm1	0.361111
GOBP_REGULATION_OF_CIRCADIAN_RHYTHM	0.0044532	0.0391421	0.407018	0.387771	1.62261	95	Bhlhe40,Ppp1cc,Cry2,Rock2,Per2,Kdm2a,Siah2,Sfpq,Klf10,Per1,Noct,Cry1,Suv39h2,Rbm4b,Usp9x,Ppp1cb,Mapk8,Fbxw11,Prox1,Nr2f6,Ppp1ca,Spsb4,Adrb1,Trp53,Ddb1,Rorc,Maged1,Csnk1e,Usp2	0.305263
GOBP_BLOOD_VESSEL_ENDOTHELIAL_CELL_PROLIFERATION_INVOLVED_IN_SPROUTING_ANGIOGENESIS	0.00446978	0.0392427	0.407018	0.594736	1.80481	21	Vegfa,Fgf2,Agtr1a,Hmox1,Dll4,Epha2,Mmrn2,Nrarp,Apela,Itgb1bp1,Pdcd10,Acvrl1	0.571429
GOBP_POSITIVE_REGULATION_OF_CELL_MIGRATION_INVOLVED_IN_SPROUTING_ANGIOGENESIS	0.00449619	0.0394293	0.407018	0.614214	1.78731	18	Vegfa,Fgf2,Plk2,Kdr,Hmox1	0.277778
GOBP_REGULATION_OF_CARBOHYDRATE_BIOSYNTHETIC_PROCESS	0.00452877	0.0396695	0.407018	0.41352	1.63625	74	Ppp1r3g,Gck,Ppp1r3c,Ppp1r3b,Pgp,Ptpn2,Sesn2,Cry1,Acadm,Ppp1cb,P2ry6,Fam3a,Arpp19,Irs1,Plek,Ppp1ca,Pth1r,Dgat2,Wdr5,Ddb1,Tgfb1,Sirt1,Ogt,Ppp4r3b,Ranbp2	0.337838
GOBP_POSITIVE_REGULATION_OF_CELLULAR_PROTEIN_CATABOLIC_PROCESS	0.00453682	0.0396945	0.407018	0.348496	1.55779	145	Hspa1b,Rnf19a,Pten,Rnf217,Cav1,Mdm2,Arih1,Rnf144b,Sumo1,Trib3,Herpud1,Gabarap,Prickle1,Hspa1a,Fzr1,Fbxl5,Kcne2,Nfe2l2,Arih2,Sumo2,Prkn,Rnft1,Psmc4,Plk3,Rchy1,Elob,Bag2,Cebpa,Clu,Rnf128,Rack1,Cd81,Msn,Ecscr,Psmc1,Psmc6,Plk1,Psmc5,Laptm5,Trib2,Rnf180,Hsp90aa1,Bcap31,Csnk1e,Ctsc	0.310345
GOBP_G_PROTEIN_COUPLED_RECEPTOR_SIGNALING_PATHWAY	0.00456636	0.0399074	0.407018	0.262034	1.32868	499	Adm,Adm2,Bcar1,Uts2r,Gpr146,Gnb3,Pde3b,Rock2,Grk2,Rgs16,Sstr3,Gnb2,Cav1,Gpr180,Ednrb,Npy4r,Cry1,Cxcl9,Lgr5,Adgrg1,Gpr153,Hrh3,Ywhab,Src,Gng5,Gna13,P2ry13,Gpr3,Calca,Pde4d,Scg5,Jak2,Gprc5b,Zfp219,Adgrl1,Tapt1,Adgrl4,P2ry6,Gipr,Gpr22,Cxcl10,Grik3,Agtr1a,Ric8b,Gna14,Chrm2,Adrb2,Rac1,Gpr34,Gng3,S1pr5,Rgs2,Calm3,Cdc42,Syp,Plce1,Stmn1,Gpr157,Sstr2,Cx3cl1,Ccl5,Plcb2,P2ry12,Gnai2,Plek,Adgra1,Gng12,Gng11,…	0.228457
GOBP_LENS_FIBER_CELL_MORPHOGENESIS	0.00462941	0.0404122	0.407018	0.828247	1.74803	6	Atf4,Crygb,Epha2,Prox1,Tbc1d20	0.833333
GOBP_REGULATION_OF_PROTEIN_FOLDING	0.00464637	0.0404678	0.407018	0.76616	1.75749	8	Hspa5,Pdcd5,Dnajb2	0.375
GOBP_MYOTUBE_DIFFERENTIATION	0.00464565	0.0404678	0.407018	0.385073	1.58407	88	Xbp1,Bhlhe41,Ptgfrn,Ppp3ca,Cxcl9,Maml1,Cyp26b1,Rbm38,Tmem119,Cxcl10,Plekho1,Niban2,Flot1,Cav2,Pld3,Mmp14,Ripor2,Myof,Mapk14,Ski,Cd9,Ehd1,Rcan1,Cd81,Bdnf,Hdac5,Cflar,Plpp7,Hdac1,Cd53,Ryr1,Notch1,Selenon	0.375
GOBP_NATURAL_KILLER_CELL_ACTIVATION	0.00465416	0.0404896	0.407018	0.437565	1.64946	52	H2-Q2,Prdx1,Nfil3,Zbtb1,Rasgrp1,Casp8,H2-Q1,Tyrobp,Jak2,Snx27,Tusc2,Ptprc,Coro1a,Lamp1,H2-T23,Il2rb,Tyro3,Il21r	0.346154
GOBP_NEGATIVE_REGULATION_OF_CYCLIN_DEPENDENT_PROTEIN_SERINE_THREONINE_KINASE_ACTIVITY	0.00466295	0.04052	0.407018	0.553545	1.76999	26	Cdkn1a,Cdkn1b,Pten,Hexim1,Men1,Ipo5,Cdkn2d,Cdkn2c,Nr2f2,Cebpa,Lats2,Tfap4,Plk1	0.5
GOBP_REGULATION_OF_POSITIVE_CHEMOTAXIS	0.00472721	0.0410201	0.407018	0.627022	1.8122	17	Vegfa,Il16,Kdr,Scg2,Cdh13,Itga2,S1pr1,Fgf10	0.470588
GOBP_PROTEIN_LOCALIZATION_TO_MITOCHONDRION	0.00473123	0.0410201	0.407018	0.365523	1.58299	117	Bnip3l,Npepps,Hk1,Dnaja1,Siah3,Hk2,Bag3,Bax,Pdcd5,Ddit3,Rhou,Mgarp,Timm50,Ubl5,Mapk8,Arih2,Calm3,Prkn,Mtch2,Chchd4,Rac2,Ndufa13,Mterf4,Sh3glb1,Bbc3,Timm8b,Pmpca,Fis1,Sae1,Mff,Hsp90aa1,Pink1,Bcap31,Rala,Ube2d3	0.299145
GOBP_SIGNAL_RELEASE	0.00473841	0.0410358	0.407018	0.281417	1.3892	350	Adm,Pfkl,Mif,Gck,Chd7,Lif,Cry2,Kdm5b,Per2,Ppard,Uqcc2,Mctp1,Midn,Syt4,Ednrb,Tfr2,Cry1,Ppp3ca,Lrrc8a,Snap47,Cplx3,Dnajc5,Hrh3,Ube2q1,Creb1,Syt6,H2-Eb1,Inha,Scg5,Slc30a1,Neurod1,Jak2,Cd38,Glud1,Cyb5r4,Hmgn3,Bace1,Gipr,Chrnb4,Agtr1a,Niban2,Syt3,Lrp5,Calm3,Prkn,Syp,Stx11,Irs1,Pfn2,Unc13a,Syk,Ccl5,Smad4	0.151429
GOBP_ENDOTHELIAL_CELL_FATE_COMMITMENT	0.00474556	0.0410512	0.407018	0.777938	1.74413	7	Pdpn,Nr2f2,Prox1,Acvr1	0.571429
GOBP_DNA_UNWINDING_INVOLVED_IN_DNA_REPLICATION	0.00476652	0.041186	0.407018	-0.560999	-1.79264	22	Recql,Mcm2,Twnk,Mcm5,Recql5,Recql4,Gins3,Rad51,Cdc45,Pura	0.454545
GOBP_REGULATION_OF_LEUKOCYTE_DIFFERENTIATION	0.00478956	0.0413383	0.407018	0.322776	1.48552	198	Xbp1,Prelid1,Tnfsf9,Lif,Ptpn2,Nfkbiz,Zbtb7b,Klf10,Jak3,Foxo3,Rhoa,Zbtb1,Rasgrp1,Cyp26b1,Cd74,Ctnnb1,Creb1,Lag3,H2-Eb1,Inha,Casp8,Rb1,Zfp36l1,Tyrobp,Bcl6,Cebpb,Cd86,C1qc,Mmp14,Syk,H2-Q7,Vsir,Ptprc,Sos2,Mdk,Egr3,Gpr137,Pnp2,Ndfip1,Ccr2,Tmem64,Fcgr2b,Kitl,Myb,Irf1,Fgl2,H2-D1,Lgals1,Inpp5d,Dusp10,Ptpn6,Sash3,Loxl3,Lef1,Zmiz1,Nrarp,Tmem176b,Tgfb1,Myc,Zfp36l2,Lyn,Gli2,Prkcz,Nckap1l,Trem2,Zc3h12a,Foxp1,…	0.424242
GOBP_REGULATION_OF_T_CELL_CHEMOTAXIS	0.00479714	0.0413571	0.407018	0.701314	1.76047	11	Oxsr1,Cxcl13,Cxcl10,Ccl5,Stk39,Ccr2,Adam17	0.636364
GOBP_ENERGY_RESERVE_METABOLIC_PROCESS	0.00484358	0.0417104	0.407018	0.414653	1.61577	65	Gys1,Ppp1r3g,Gck,Ppp1cc,Ppp1r3c,Ppp1r3b,Per2,Gbe1,Ptges3,Acadm,Ppp1cb,Irs1,Prkag3,Stk40,Ppp1ca,Il6st,Mt3	0.261538
GOBP_LABYRINTHINE_LAYER_DEVELOPMENT	0.00485875	0.0417839	0.407018	0.51537	1.77891	36	Adm,Junb,Socs3,Hey2,Hey1,Casp8,Zfp36l1,Map2k1,Cited1,Tmed2	0.277778
GOBP_POSITIVE_REGULATION_OF_MUSCLE_CONTRACTION	0.00487478	0.0417839	0.407018	0.549719	1.75112	25	Eno1,Edn2,Atp1a1,Rhoa,Rgs2,Itga2,Chga,Cttn,Srf,Edn1,Oxtr,Ccn2,Npnt	0.52
GOBP_REGULATION_OF_ATP_METABOLIC_PROCESS	0.00486423	0.0417839	0.407018	0.412198	1.63102	74	Ak4,Ddit4,Eno1,Pgam1,Gck,Stat3,Uqcc2,Prxl2c,Rhoa,Tmsb4x,Entpd5,P2rx7,Trp53,Fis1,Atp7a,Trex1,Cox7a2,Prkag2,Pink1,Myc,Ogt,Prkag1,Trem2,Arl2,Git1,Hif1a	0.351351
GOBP_EPITHELIAL_TUBE_MORPHOGENESIS	0.00487943	0.0417839	0.407018	0.296407	1.4136	265	Adm,Vegfa,Mthfd1l,Fgf2,Kdm5b,Dlc1,Plxnd1,Lmo4,Rhoa,Kdr,Podxl,Lgr5,Vasp,Cited2,Ddr1,Glmn,Nfatc4,Src,Ctnnb1,Prickle1,Pfn1,Gna13,Sox8,Ccm2,Cxcl10,Lrp5,Rps7,Dll4,Ift57,Mmp14,Cited1,Ski,Smad4,Tmed2,Ndrg4,Itgax,Epha2,Cxcr4,Csnk2b,Prox1,Mdk,Brd2,Eng,Clic4,Ppp1ca,Yap1,Fzd1,Acvr1,Spry1,Mmrn2,Phactr4,Gzf1,Fgf10,Rhob,Ilk,Dag1,Lef1,Apaf1,Ctsz,Efnb2,Nrarp,Wnt2b,Tgfb1,Maged1,Mkks,Myc,Notch1,Ctsh,Rala,Fzd3,Rarg…	0.313208
GOBP_REGULATION_OF_RRNA_PROCESSING	0.00487308	0.0417839	0.407018	-0.616255	-1.79737	16	Shq1,Utp15,Nudt16,Usp36,Wdr75,Heatr1,Riok2	0.4375
GOBP_ALPHA_AMINO_ACID_METABOLIC_PROCESS	0.00489234	0.0418476	0.407018	-0.31365	-1.45914	150	Prodh,Asrgl1,Odc1,Gcsh,Ivd,Mccc1,Atp2b4,Serinc5,Mccc2,Mmut,Fah,Srr,Pycr2,Mpst,Ilvbl,Gclm,Kyat1,Adhfe1,Aldh5a1,Hykk,Dhfr,Aldh6a1,Mecp2,Cad,Sephs1,Gad2,Cth,Nos1,Gcdh,Gart,Sephs2,Gclc,Mthfd1,Hibadh,Mtrr,Pfas,Mtr,Sdsl,Mtap,Mthfd2l,Acad8	0.273333
GOBP_REGULATION_OF_COLLAGEN_METABOLIC_PROCESS	0.00491284	0.041976	0.407018	0.541351	1.76322	28	Errfi1,Ppard,Cygb,Ciita,Creb3l1,Cst3,Vsir,Itga2,Eng,Tgfb1,Ccn2,Arrb2,Itgb1,Runx1,Scx	0.535714
GOBP_CARBOHYDRATE_IMPORT_ACROSS_PLASMA_MEMBRANE	0.00494526	0.0421587	0.407018	0.93536	1.56269	3	Slc2a3,Slc2a1,Slc5a1	1
GOBP_GLUCOSE_IMPORT_ACROSS_PLASMA_MEMBRANE	0.00494526	0.0421587	0.407018	0.93536	1.56269	3	Slc2a3,Slc2a1,Slc5a1	1
GOBP_REGULATION_OF_DEVELOPMENTAL_GROWTH	0.00496378	0.0422695	0.407018	0.304065	1.44332	249	Vegfa,Stc2,Fgf2,Ulk1,Chd7,Stat3,Cdkn1a,Ppard,Cdkn1b,Pten,Jarid2,Syt4,Lgmn,Ndel1,Cited2,Dpysl2,Hey2,Creb1,Sema7a,Sema6a,Yy1,Pls1,Rai1,L1cam,Ppib,Cdkl5,Cpne6,Bmpr1a,Adrb2,Syt3,Rgs2,Prkn,Sav1,Unc13a,Mapk11,Dusp6,Mapk14,Socs2,Ist1,Ptprs,Dbnl,Cxcr4,Prox1,Npy1r,Rims1,Bdnf,Pim1,Lats2,Cdk4,Yap1,Gpr21,Mt3,Adrb1,Dusp10,Fxn,Ryk,Sash3,Trim46,Cpne5,Wwc1,Spag9,Pou3f2,Pik3ca,Rab11a,Gdi1,Mkks,Fgf9,Notch1,Hopx,Fn…	0.321285
GOBP_VENTRICULAR_CARDIAC_MUSCLE_TISSUE_MORPHOGENESIS	0.00503159	0.0427993	0.407018	0.531008	1.80772	34	Chd7,Pkp2,Tnnt2,Hey2,Tnnc1,Bmpr1a,Dll4,Smad4,Ptcd2,Prox1,Eng,Isl1,Tgfb1,Notch1,Fkbp1a,Tgfbr1	0.470588
GOBP_REGULATION_OF_NEURON_PROJECTION_REGENERATION	0.00508652	0.0430288	0.407018	0.555301	1.80384	27	Igf1r,Pten,Ndel1,Kremen1,Map2k1,Rtn4rl1,Inpp5f,Ptprs	0.296296
GOBP_OVARIAN_FOLLICLE_DEVELOPMENT	0.00509063	0.0430288	0.407018	0.480693	1.73826	45	Vegfa,Foxo3,Kdr,Bax,Src,Inha,Mmp2,Cebpb,Mmp14,Smad4,Zfx,Lfng,Hyal3,Kitl,Eif2b2,Gpr149,Myc,Ctnna1	0.4
GOBP_CELL_MIGRATION_INVOLVED_IN_SPROUTING_ANGIOGENESIS	0.00507852	0.0430288	0.407018	0.456633	1.67315	47	Vegfa,Fgf2,Plk2,Rhoa,Kdr,Hmox1,Spred1,Dll4,Egr3,Hdac5,Mmrn2,Efnb2,Notch1,Srf,Nr2e1,Klf4,Itgb1bp1,Pdcd10	0.382979
GOBP_SUPEROXIDE_METABOLIC_PROCESS	0.00507852	0.0430288	0.407018	0.456512	1.6727	47	Prdx1,Tyrobp,Nfe2l2,Cyb5r4,Sh3pxd2b,Syk,Itgb2,Gnai2,Pon3,Itgam,Hvcn1,Ncf1,Gnai3,Mt3,Cyba,Cd36,Atp7a,Tgfb1,Prkcd,Edn1	0.425532
GOBP_DNA_DAMAGE_RESPONSE_SIGNAL_TRANSDUCTION_BY_P53_CLASS_MEDIATOR	0.0050747	0.0430288	0.407018	0.421563	1.63256	62	Mif,Ndrg1,Cdkn1a,Plk2,Cdkn1b,Sesn2,Mdm2,Bcl3,Smyd2,Foxo3,Rpl26,Cd74,Spred1,Acer2,Plk3,Pmaip1,Rps27l,Chek2,Spred2,Paxip1,Tfap4,Trp53,Hic1,Dyrk1a,Sirt1,Sp100,Cops3,Muc1	0.451613
GOBP_REGULATION_OF_MRNA_PROCESSING	0.00509234	0.0430288	0.407018	0.359195	1.58272	128	Jmjd6,Hspa8,Mbnl2,Tra2a,Srsf7,Qki,Srsf10,Srsf3,Papola,Fxr2,Celf6,Tra2b,Fxr1,Ptbp1,Rbm39,Srsf2,Zfp36l1,Dhx9,Ctr9,Hnrnpu,Cpsf7,Ptcd2,Rbfox2,Sf3b4,Prpf19,Ahcyl1,Sap18,Srpk2,Rbm15b,Cdk9,Ncbp1,Hnrnpa1,Rbm10,Srrm4,Dyrk1a,Prdx6,Srsf6,Mbnl1,Raver1,Raver2,Snw1,Celf5,Wtap,Cpeb1,Celf4,Rbm5	0.359375
GOBP_REGULATION_OF_T_CELL_MIGRATION	0.00511897	0.0431585	0.407018	0.539667	1.75774	28	Oxsr1,Crk,Rhoa,Cxcl13,Cxcl10,Ripor2,Ccl5,Stk39,Ccr2,Itga4,Adam17,Aif1	0.428571
GOBP_REGULATION_OF_ION_TRANSPORT	0.00511489	0.0431585	0.407018	0.259275	1.32128	514	Fgf11,Stc2,Mif,Kcnab2,Gem,Vdac1,Gck,Chd7,Cry2,Atp1a1,Atf4,Per2,Pkp2,Oxsr1,Kcnc3,Cav1,Il16,Syt4,Cd63,Serpine2,Hspa2,Per1,Jak3,Rhoa,Clic1,Sumo1,Bax,Kcna6,Cxcl9,Kcng4,Stc1,Hrh3,Akap9,Ctnnb1,Syt6,Grin1,Pde4d,Slc30a1,Kcne2,Tmsb4x,Kcnj2,P2ry6,Cebpb,Cxcl10,Tspan13,Kcnj8,Adrb2,Syt3,Lrrc55,Rgs2,Calm3,Prkn,Tmem38a,Ctss,Kcnj10,Ephb2,Kcnip3,Syk,Cx3cl1,Ccl5,1810037I17Rik,P2ry12,Gnai2,Tmem109,Cnih2,Fxyd1,Stk39…	0.208171
GOBP_INTERLEUKIN_4_PRODUCTION	0.00514191	0.0432249	0.407018	0.589444	1.78875	21	Ddit3,H2-Eb1,Slc7a5,Cebpb,Cd86,Syk,Ndfip1,H2-T23,Fcer1g,Sash3,Lef1,Prkcz,Gata3	0.619048
GOBP_NEGATIVE_REGULATION_OF_GLUCONEOGENESIS	0.00514	0.0432249	0.407018	0.731438	1.73502	9	Gck,Pgp,Cry1,Fam3a	0.444444
GOBP_SOMATIC_DIVERSIFICATION_OF_IMMUNE_RECEPTORS_VIA_SOMATIC_MUTATION	0.0051438	0.0432249	0.407018	-0.68349	-1.77468	11	Mcm3ap,Mlh1,Samhd1,Msh2,Pms2,Ung,Adar	0.636364
GOBP_NEGATIVE_REGULATION_OF_MULTICELLULAR_ORGANISM_GROWTH	0.00517659	0.0434527	0.407018	0.711301	1.71491	10	Stc2,Lgmn,Rai1,Adrb2,Socs2,Adrb1,Fxn,Ptch1	0.8
GOBP_NEGATIVE_REGULATION_OF_EPITHELIAL_CELL_DIFFERENTIATION	0.005189	0.0434614	0.407018	0.519358	1.76363	33	Vegfa,Ccnd1,Cav1,Ctnnb1,Foxj2,Spred1,Spred2,Yap1,Spry1,Gdf3,Notch1,Srsf6,S1pr3,Notch4,Acvrl1,Sox9,Frzb,Spred3	0.545455
GOBP_NUCLEOBASE_CONTAINING_SMALL_MOLECULE_INTERCONVERSION	0.005189	0.0434614	0.407018	0.75956	1.74235	8	Ak4,Guk1,Ak6	0.375
GOBP_RNA_PHOSPHODIESTER_BOND_HYDROLYSIS_ENDONUCLEOLYTIC	0.00522508	0.0437157	0.407018	-0.38543	-1.53873	64	Rpp40,Elac1,Pop4,Nudt16,Nudt12,Utp20,Lactb2,Rcl1,Tsr1,Endov,Elac2,Khnyn,Dicer1,Zc3h12c,Ago3,Fen1,Pop7,Ago2,Drosha,Tsen2,Cpsf3,Kri1,Ern1,Rrs1	0.375
GOBP_MYELOID_CELL_ACTIVATION_INVOLVED_IN_IMMUNE_RESPONSE	0.00526678	0.0440021	0.407018	0.421501	1.63427	66	Rasgrp1,Tyrobp,Nr4a3,Hmox1,Bcr,Syk,S100a13,Itgb2,Sbno2,Rac2,Itgam,Fer,Ccr2,Cx3cr1,Stx4a,Chga,Myd88,Fcer1g,Ptpn6,Cd84,Trex1,Dock2,Vamp8,Dysf,Lyn,Lat2,Trem2,Vamp3,Plcg2,Snx6,Spi1,Sphk2,Lat,Pik3cg,Pik3cd,Enpp3,Fes,Lgals9,Pycard,Vamp2,Havcr2,Ticam1,Kit,Adgre5,Snx4	0.681818
GOBP_MORPHOGENESIS_OF_AN_EPITHELIUM	0.00527081	0.0440021	0.407018	0.269811	1.34822	409	Adm,Vegfa,Mthfd1l,Fgf2,Mllt3,Lif,Kdm5b,Dlc1,Pten,Socs3,Cd151,Ankrd6,Plxnd1,Lmo4,Trim28,Pdpn,Rhoa,Kdr,Podxl,Lgr5,Vasp,Cited2,Ddr1,Glmn,Nfatc4,Src,Ctnnb1,Prickle1,Pfn1,Gna13,Sox8,Mmp2,Ccm2,Aldh1a3,Cxcl10,Rac1,Lrp5,Rps7,Cdc42,Grsf1,Rab10,Dll4,Lcp1,Ift57,Mmp14,Cited1,Ski,Smad4,Tmed2,Ndrg4,Sulf1,Itgax,Epha2,Exoc5,Sh3bp1,Tgm2,Cxcr4,Csnk2b,Prox1,Mdk,Brd2,Fst,Tfap2a,Eng,Clic4,Ppp1ca,Wnt5b,Igfbp5,Msn,Yap1…	0.330073
GOBP_CELL_CYCLE	0.00530248	0.0442182	0.407018	0.224042	1.21091	1426	Eid1,Triobp,Hspa1b,Hspa8,Gadd45g,Gem,Fgf2,Syce2,Junb,Ing2,Ppp1cc,Ppme1,Pdxp,Ccng2,Igf1r,Lif,Lsm14a,E2f6,Ccnd3,Gadd45b,Ahr,Ccnd1,Stat3,Rock2,Cdkn1a,Per2,Ccnl1,Plk2,Btc,Tuba1b,Ruvbl2,Cdkn1b,Stard9,Pten,Ppp1r15a,Tubb2b,Tubb5,Nabp1,Nsun2,Phf13,Tubb2a,Mlf1,Hexim1,Rps6ka2,Mdm2,Tuba1c,Siah2,Hspa2,Jund,Nf2,Pim2,Mapk3,Sfpq,Lgmn,Stradb,Kmt2e,Plscr1,Rhoa,Cry1,Clic1,Bax,Rpl26,Ppp3ca,Slc25a31,Eif4ebp1,Bub1b,T…	0.211781
GOBP_PHOTORECEPTOR_CELL_OUTER_SEGMENT_ORGANIZATION	0.00532069	0.0443217	0.407018	-0.649297	-1.81676	14	Crb1,Cngb1,Prph2,Rom1,Ift140,Ahi1,Rp1	0.5
GOBP_REGULATION_OF_MACROPHAGE_CHEMOTAXIS	0.00536211	0.0445772	0.407018	0.59684	1.78902	20	Mif,Mapk3,Ccl5,Mdk,Akirin1,Csf1r,Il34,Mtus1	0.4
GOBP_NEGATIVE_REGULATION_OF_CYSTEINE_TYPE_ENDOPEPTIDASE_ACTIVITY	0.00536302	0.0445772	0.407018	0.424624	1.6385	61	Gpi1,Vegfa,Lamtor5,Siah2,Src,Ddx3x,Cdkn2d,Birc2,Rps6ka3,Prdx5,Rnf34,Casp1,Park7,Mt3,Birc7,Nol3,Pih1d1,Csnk2a1,Prdx3,Naip2,Gpx1,Arl6ip1,Klf4,Sfn,Arrb2,Dnajb6	0.42623
GOBP_POSITIVE_REGULATION_OF_MEMBRANE_PERMEABILITY	0.00539249	0.0447249	0.407018	0.491034	1.70499	37	Bnip3,Bnip3l,Bax,Hspa1a,Mapk8,Bloc1s2,Bok,Mt3,Acaa2,Bbc3,Laptm5,Trp53,Rhot1	0.351351
GOBP_SMOOTHENED_SIGNALING_PATHWAY	0.00538779	0.0447249	0.407018	-0.343267	-1.54986	122	Cc2d2a,Ttc21b,Wdr11,Tctn1,Dyrk2,Nsdhl,Tbc1d32,Mks1,Tmem231,Intu,Gas8,Dync2h1,Hipk2,Armc9,Evc,Hhip,Ift80,Ift122,Fuz,Ift140,Ift52,Megf8,Ift172,Hhat,Fgfr2,Gorab,Tctn3,Tmem17,Ext1,Boc,Ndst1,Arl3	0.262295
GOBP_NEGATIVE_REGULATION_OF_VASCULAR_PERMEABILITY	0.00540926	0.0448154	0.407018	0.652226	1.82394	15	Adm,Vegfa,Cldn5,Ddah1,Pde3a	0.333333
GOBP_PROTEIN_LOCALIZATION_TO_NUCLEUS	0.00541609	0.0448234	0.407018	0.291108	1.38717	263	Lif,Cry2,Stat3,Cdkn1a,Tcp1,Sesn2,Lamtor5,Mdm2,Nf2,Pkig,Bcl3,Trim28,Tnpo1,Bag3,Sumo1,Wwtr1,Ppp3ca,Cct4,Ipo5,Src,Gckr,Prickle1,Banp,Jak2,Sun1,Nup62,Cblb,Sumo2,Morc3,Syk,Hnrnpu,Sqstm1,Rpain,Mapk14,Ormdl3,Elavl1,Trim8,Rpl23,Hikeshi,Nup50,Gbp2,Kpna1,Lats2,Cse1l,Yap1,Nutf2,Park7,Tor1aip2,Plk1,Rpl11,Eif2ak3,Cd36,Glis2,Trp53,Skp1,Cct2,Xpa,Sumo3,Plrg1,Tgfb1,Maged1,Tfrc,Ctdnep1,Fgf9,Cct5,Notch1,Fam53c,Ing1…	0.323194
GOBP_LUNG_VASCULATURE_DEVELOPMENT	0.0054506	0.0450603	0.407018	0.931892	1.55689	3	Lif,Errfi1	0.666667
GOBP_REGULATION_OF_ESTABLISHMENT_OF_PROTEIN_LOCALIZATION_TO_MITOCHONDRION	0.00547507	0.0451649	0.407018	0.468554	1.70034	46	Bnip3l,Npepps,Dnaja1,Siah3,Bag3,Pdcd5,Rhou,Ubl5,Mapk8,Arih2,Prkn,Rac2,Sh3glb1,Bbc3,Sae1	0.326087
GOBP_RESPONSE_TO_ISCHEMIA	0.00547507	0.0451649	0.407018	0.468433	1.69991	46	Rock2,Per2,Ndnf,Cav1,Hk2,Hyou1,Eef2k,Map2k3,Sqstm1,Cx3cl1,Rcan1,P2rx7,Faim2,Cx3cr1,Mlycd,Trp53,Nol3,Pink1,Map3k5,P2rx4,Trem2,Csf1r	0.478261
GOBP_ANATOMICAL_STRUCTURE_MATURATION	0.00551263	0.0454257	0.407018	0.330689	1.49366	168	Vegfa,Phospho1,L3mbtl3,Nsun2,Rps6ka2,Ednrb,Foxo3,Rhoa,Gdf11,Kdr,Mtch1,Trpc4ap,Ddit3,Ctnnb1,Rb1,Sox8,Mmp2,Maea,Kif14,C1qa,Cx3cl1,B4galt5,Tusc2,Tcp11,Cebpa,Bfsp1,Cdh5,Cx3cr1,Thbs3,S1pr1,Pth1r,Ebp,Dag1,Tdrd5,C1ql1,Ryr1,Srrm4,Pde3a,Cln5,Kcnip2,Ascl1,Catsper4,Edn1,Bfsp2,Hif1a,Fam20c,Adamts7,Gata3,Acvrl1,Aurka,Snx10,Brd1,Rac3,Anks1,Ythdf2,Cend1,Cbfb,Gpat4,Fem1b,B4galt6,Tut4,Axl	0.369048
GOBP_SYNAPTIC_SIGNALING	0.00553302	0.0455447	0.407018	0.253146	1.30423	616	Neurl1a,Rnf19a,Ache,Atf4,Grk2,Plk2,Sncb,Pten,Tubb2b,Scgn,Mctp1,Rps6ka2,Syt4,Slc1a3,Serpine2,Lgmn,Tpbg,Ly6h,Paip2,Apba3,Clcn3,Igsf11,Ppp3ca,Grik1,Snap47,Cplx3,Nptx1,Gabarap,Dnajc5,Hrh3,Lrrtm2,Nfatc4,Src,Akap9,Ctnnb1,Ythdf1,Slc1a2,Grin1,Slc30a1,Chrna2,Tyrobp,Jak2,Pdlim4,Cd38,Pcdhb4,Btbd9,Bace1,Slc1a6,Htr3a,Chrnb4,Grik3,Chrm2,Gfap,Adrb2,Pvalb,Calm3,Prkn,Flot1,Syp,Stx11,Pfn2,Lypd1,Kcnj10,Hras,Rps6ka3…	0.269481
GOBP_ISOPRENOID_BIOSYNTHETIC_PROCESS	0.00555947	0.0457132	0.407018	-0.561512	-1.80708	23	Hmgcs1,Lss,Mvd,Mvk,Fdps,Idi1,Crppa,Hmgcr	0.347826
GOBP_REGULATION_OF_CELL_MIGRATION_INVOLVED_IN_SPROUTING_ANGIOGENESIS	0.00559597	0.045934	0.407018	0.51775	1.75817	33	Vegfa,Fgf2,Plk2,Rhoa,Kdr,Hmox1,Spred1,Dll4,Hdac5,Mmrn2,Notch1,Nr2e1,Klf4,Itgb1bp1,Pdcd10	0.454545
GOBP_NEGATIVE_REGULATION_OF_PROTEIN_BINDING	0.00559834	0.045934	0.407018	0.404055	1.6163	77	Cdkn1a,Cav1,Mapk3,Bax,Nfatc4,Camk1,Mapk8,Adrb2,Tle5,Nes,Bag2,Ppp1ca,Rack1,Tex14,Itga4,Casp1,Park7,B2m,Rock1,Ctsz,Csnk1e,Tdg,Golga2,Prkcd,Dtnbp1,Itgb1bp1,Tmbim6,Styx,Aurka,Arrb2,Atp2a3,Frmd7,Atp2a2,Ifit1bl1,Dhrs7b,Dnajb2	0.467532
GOBP_REGULATION_OF_LYMPHOCYTE_CHEMOTAXIS	0.00560837	0.045967	0.407018	0.650799	1.81995	15	Oxsr1,Cxcl13,Cxcl10,Ccl5,Stk39,Ccr2,Adam17	0.466667
GOBP_REGULATION_OF_INSULIN_RECEPTOR_SIGNALING_PATHWAY	0.00566459	0.0463781	0.407018	0.44212	1.67477	54	Ccnd3,Ptpn2,Socs3,Slc27a4,Baiap2l1,Zbtb7b,Pip4k2a,Grb10,Src,Ptpn1,Adipor1,Irs1,Gnai2,Cdk4,Gpr21,Grb7,Ncoa5,Sirt1,Pip4k2b,Ogt,Prkcz,Prkcd,Snx5	0.425926
GOBP_REGULATION_OF_MITOCHONDRIAL_MEMBRANE_PERMEABILITY_INVOLVED_IN_APOPTOTIC_PROCESS	0.0057846	0.04731	0.407018	0.527795	1.79678	34	Bnip3,Bnip3l,Bax,Hspa1a,Mapk8,Bloc1s2,Bok,Acaa2,Bbc3,Trp53,Nol3,Rhot1	0.352941
GOBP_NEGATIVE_REGULATION_OF_CELL_SUBSTRATE_JUNCTION_ORGANIZATION	0.00580108	0.0473435	0.407018	0.624962	1.7806	16	Dlc1,Pten,Src,Dusp22,Mmp14,Rcc2,Itgb1bp1,Acvrl1	0.5
GOBP_T_CELL_CHEMOTAXIS	0.00580108	0.0473435	0.407018	0.624138	1.77825	16	Oxsr1,Cxcl13,Cxcl10,Ccl5,Stk39,Ccr2,Adam17,Cxcl16,Adam10,Pik3cg,Slc12a2,Pik3cd	0.75
GOBP_REGULATION_OF_DENDRITIC_CELL_ANTIGEN_PROCESSING_AND_PRESENTATION	0.00580748	0.0473452	0.407018	0.770383	1.72719	7	Cd74,Fcgr2b,Fgl2,Cd68,Slc11a1	0.714286
GOBP_INSULIN_RECEPTOR_SIGNALING_PATHWAY	0.00586601	0.0477714	0.407018	0.377574	1.59696	100	Bcar1,Igf1r,Ccnd3,Ptpn2,Socs3,Slc27a4,Baiap2l1,Zbtb7b,Pip4k2a,Grb10,Ndel1,Src,Ptpn1,Adipor1,Sh2b2,Cav2,Irs1,Shc1,Gnai2,Fer,Baiap2,Cdk4,Gpr21,Phip,Grb7,Ncoa5,Nampt,Ptpra,Gab1,Foxo4,Pik3ca	0.31
GOBP_NITROGEN_COMPOUND_TRANSPORT	0.00592109	0.0481687	0.407018	0.221932	1.20776	1679	Bnip3l,Pfkl,Sec22c,Vldlr,Hspa8,Xbp1,Npepps,Slc19a2,Ache,Gck,Chd7,Lrrc8c,Cry2,Dnaja1,Stat3,Cdkn1a,Alkbh5,Grk2,Snx25,Per2,Cd47,Mgst1,Tcp1,Ppia,Pdia4,Siah3,Srsf7,Pex13,Ppard,Ube2j1,Qki,Uqcc2,Hspa5,Nsun2,Srsf3,Cav1,Midn,B3gat3,Syt4,Cd63,Arl6,Slc1a3,Ap1b1,Ednrb,Dusp16,Pkig,Bcl3,Stradb,Trim28,Tfr2,Pdpn,Tnpo1,Arfgap3,Apba3,Bag3,Slc35b2,Atg16l2,Pgrmc2,Sumo1,Bax,Herpud1,Ppp3ca,Lrrc8a,Slc25a31,Pdcd5,Cltb,G…	0.272186
GOBP_POSITIVE_REGULATION_OF_NATURAL_KILLER_CELL_MEDIATED_CYTOTOXICITY	0.00593218	0.0482076	0.407018	0.622158	1.77261	16	H2-Q2,Pvr,Rasgrp1,Lag3,H2-Q1,Nectin2,Lamp1,H2-T23	0.5
GOBP_NEGATIVE_REGULATION_OF_RHO_PROTEIN_SIGNAL_TRANSDUCTION	0.00596159	0.0483439	0.407018	0.59214	1.77493	20	Dlc1,Tnfaip1,Bcl6,Ripor2,Stmn1,Cul3	0.3
GOBP_STRESS_RESPONSE_TO_METAL_ION	0.00595694	0.0483439	0.407018	0.725275	1.72041	9	Hspa5,Slc30a1,Park7,Mt3,Atp7a,Mt2,Mt1,Slc30a10	0.888889
GOBP_CELLULAR_RESPONSE_TO_REACTIVE_OXYGEN_SPECIES	0.00598452	0.0484784	0.407018	0.354097	1.54005	121	Bnip3,Prdx1,Ankzf1,Kdm6b,Stat6,Mapk3,Foxo3,Src,Nr4a3,Nfe2l2,Crygd,Mmp2,Mapk8,Plekha1,Jun,Prdx5,Sirpa,Pawr,Fer,Rps3,Trpm2,Rack1,Ncf1,Pcna,Park7,Mt3,Rhob,Cd36,Fxn,Atp7a,Trex1,Mapk7,Pink1,Sirt1,Prdx3,Map3k5,Arg1,Stk26,Prkcd,Edn1,Pxn,Pdcd10,Agap3,Map1lc3a,Impact,Cyp1b1,Anxa1,Pycr1,Axl,Hgf,Ripk1,Sod1,Aifm1,Mpv17,Gch1	0.454545
GOBP_GLIAL_CELL_DIFFERENTIATION	0.00600981	0.0486318	0.407018	0.321615	1.46408	178	Bnip3,Fgf2,Lif,Ndrg1,Stat3,Nab2,Neurod4,Pten,Nab1,Serpine2,Mapk3,Rhoa,Prdm8,Ctnnb1,Sox8,Map2k1,Cdkn2c,Gfap,Kcnj10,C1qa,Gpr157,Ski,B4galt5,Cnp,Trpc4,Cxcr4,Prpf19,Mdk,Bok,Clu,Il6st,Slc8a3,Mt3,Adgrg6,Pax6,Fgf10,Ilk,Dusp10,Tppp,Eif2b2,Dag1,Lef1,Cspg5,Pou3f2,Hdac1,Ptprz1,Tgfb1,Notch1,Hdac11,Lyn,Tnfrsf1b,Ascl1,Trem2,Tlr2,Csk,Nr2e1,Sox1	0.320225
GOBP_REGULATION_OF_GOLGI_ORGANIZATION	0.0060282	0.0486776	0.407018	0.606608	1.76517	18	Pde4dip,Mapk3,Camsap2,Akap9,Map2k1,Stx5a	0.333333
GOBP_REGULATION_OF_MEMBRANE_PERMEABILITY	0.00602663	0.0486776	0.407018	0.435468	1.67148	59	Bnip3,Bnip3l,Hk2,Bax,Slc25a31,Hspa1a,Mapk8,Bloc1s2,Cnp,Pmaip1,Bok,Mt3,Acaa2,Bbc3,Laptm5,Trp53,Nol3,Rhot1	0.305085
GOBP_MACROMOLECULE_DEACYLATION	0.00603697	0.048697	0.407018	0.35415	1.53765	120	Vegfa,Ing2,Per2,Zbtb7b,Jdp2,Sfpq,Per1,Morf4l2,Mideas,Bcl6,Rcor1,Mapk8,Rbm14,Spred1,Mbd2,Ski,Kat14,Zfp541,Mier3,Sin3b,Suds3,Spred2,Notum,Hdac5,Sap30bp,Gatad2a,Rbbp4,Wdr5,Trp53,Tppp,Hdac1,Tbl1x,Dyrk1a,Pink1,Sirt1,Hopx,Hdac11,Chd4,Rbbp7,Gatad2b,Ppt2	0.341667
GOBP_CELL_PART_MORPHOGENESIS	0.00610045	0.0491572	0.407018	0.245435	1.26282	597	Vegfa,Bsg,Vldlr,Ulk1,Edn2,Igf1r,Caprin1,Efna3,Pten,Epb41l3,Tubb2b,Caprin2,Plxnd1,Syt4,Tpbg,Pdpn,Rhoa,Cck,Bax,Ppp3ca,Chl1,Vasp,Nptx1,Cfl1,Ndel1,Pak3,Ddr1,Dpysl2,Nfatc4,Src,Ctnnb1,Creb1,Sema7a,Ythdf1,Sema6a,Rpl24,Snx1,Ephb3,Usp9x,Eef2k,Map2k1,Spast,Llgl1,Numb,L1cam,Itga1,Pank2,Picalm,Ubb,Cdkl5,Plekho1,Cpne6,Niban2,Syt3,Rac1,Rhog,Cdc42,Prkn,Numbl,Flot1,Rab10,Dock7,Ephb2,Unc13a,Stmn1,Nes,Smad4,B4galt…	0.283082
GOBP_CELLULAR_RESPONSE_TO_MANGANESE_ION	0.00612787	0.0493262	0.407018	0.684148	1.77747	12	Atf4,Hspa5,Bace1,Prkn,Eif2ak3	0.416667
GOBP_INTERLEUKIN_8_PRODUCTION	0.00613785	0.0493545	0.407018	0.46094	1.69612	48	Hspa1b,Stat3,Lamtor5,Bcl3,Ddit3,Cd74,Hspa1a,Tmsb4x,Syk,Ptprc,Cd33,Myd88,Park7,Ssc5d,Cd14,F3,Anxa4,Arrb1,Tlr2,Bcl10,Klf4,Anxa1,Hmgb1,Ripk1,Serpine1	0.520833
GOBP_JNK_CASCADE	0.00617252	0.0495811	0.407018	0.338885	1.5036	141	Gadd45g,Igf1r,Gadd45b,Dnaja1,Ankrd6,Dusp16,Stradb,Per1,Men1,Rasgrp1,Ltbr,Dusp22,Mapk8,Daxx,Cdc42,Prkn,Marveld3,Dusp3,Hras,Traf5,Magi3,Cops5,Sirpa,Zfp622,Sdcbp,Cracr2a,Ncf1,Fcgr2b,Mapk8ip1,Myd88,Map3k12,Birc7,Dusp10,Rap2a,Gps2,Grik2,Gps1,Pink1,Traf4,Map3k11,Map3k5,Naip2,Map3k10,Itch,Ephb1,Zmynd11	0.326241
GOBP_ACTIVIN_RECEPTOR_SIGNALING_PATHWAY	0.00619509	0.0497102	0.407018	0.505765	1.70521	32	Men1,Acvr1b,Cited2,Ski,Csnk2b,Fst,Acvr1,Acvr2a,Fgf10,Fgf9,Fkbp1a,Tgfbr1,Lemd3,Acvrl1,Smad7,Tgfbr2,Inhbb	0.53125
GOBP_POSITIVE_REGULATION_OF_CYCLIN_DEPENDENT_PROTEIN_KINASE_ACTIVITY	0.00625224	0.0500728	0.407018	0.517331	1.72929	31	Ccnd3,Ccnd1,Cdkn1a,Cdkn1b,Src,Prox1,Cks2,Adam17,Ccnk,Ccnt2,Hsp90ab1	0.354839
GOBP_MIDBRAIN_DEVELOPMENT	0.00625992	0.0500728	0.407018	0.401891	1.5804	71	Fgf2,Dynll1,Syngr3,Hspa5,Rhoa,Ctnnb1,Glud1,Kdm7a,Calm3,Cdc42,S100a1,Smad1,Cnp,Suds3,Uqcrq,Fzd1,Ryk,En2,Ndufs3,Fgf9,Csnk1e,Fzd3,Ywhae	0.323944
GOBP_MUSCLE_CELL_DEVELOPMENT	0.00625635	0.0500728	0.407018	0.34675	1.52474	130	Adm,Vegfa,Tnnt2,Ppp3ca,Maml1,Hey2,Nfatc4,Yy1,Niban2,Bmpr1a,Rgs2,Cav2,Tmod3,Ripor2,Myof,Hnrnpu,Ski,Smad4,Ptcd2,Neb,Rcan1,Prkar1a,Prox1,Csrp1,Cfl2,Eng,Isl1,Flnc,Cflar,Csrp2,Dysf,Sdc1,Ryr1,Mypn,Notch1,Selenon,Lmna,Krt19,Tnnt1,Tbx5,Srf,Lmod1,Gpx1,Edn1,Tmod1,Ldb3	0.353846
GOBP_NEGATIVE_REGULATION_OF_PHAGOCYTOSIS	0.00629206	0.0502248	0.407018	0.617074	1.78345	17	Cd47,Plscr1,Snx3,Sirpa,Rack1,Fcgr2b,Syt11,Dysf,Atg3,Tlr2,Csk,Hmgb1,Cd300lf,Atg5	0.823529
GOBP_POSITIVE_REGULATION_OF_STEROID_HORMONE_BIOSYNTHETIC_PROCESS	0.00628965	0.0502248	0.407018	0.850885	1.69435	5	Igf1r,Por,Wnt4	0.6
GOBP_POSITIVE_REGULATION_OF_BINDING	0.00631775	0.0503773	0.407018	0.328939	1.47054	153	Caprin2,Cav1,Plxnd1,Lamtor5,Trim28,Trib3,Pygo2,Men1,Nme1,Ctnnb1,Rb1,Neurod1,Jak2,Cebpg,Dhx9,Niban2,Sumo2,Mbd2,Calm3,Prkn,Flot1,Ppp2cb,Eif3e,Anxa2,Ripor2,Stmn1,Ski,Itga2,Cldn5,Eif3c,Isl1,Bdnf,Gtf2b,Ppp2ca,Lfng,Cdk9,Derl1,Park7,Rpl11,B2m,Pax6,Ncbp1,Mark3,Aktip,Tgfb1,Myc,Fkbp1a,Ctbp2,Cln5,Sppl3,Tcf7l2,Stk4,Parp9,Hsp90ab1,Apoe,Calm2,S100a10,Klf4	0.379085
GOBP_NEGATIVE_REGULATION_OF_CELL_GROWTH	0.00632839	0.0504005	0.407018	0.332377	1.48458	152	Hspa1b,Eno1,Ulk1,Cdkn1a,Ppard,Cdkn1b,Caprin2,Sesn2,Serpine2,Acvr1b,Hspa1a,Ddx3x,Sema7a,Sema6a,Yy1,Rb1,Cdkn2d,Bcl6,Cdkn2c,Smarca2,Rgs2,Adipor1,Smad4,Btg1,Cda,Ptprs,Ndufa13,Rack1,Ppp2ca,Mt3,Trp53,Ryk,Trim46,Ndufs3,Sh3bp4,Spag9,Ppp1r9b,Ei24,Tgfb1,Sirt1,Ing1	0.269737
GOBP_NUCLEOBASE_CONTAINING_SMALL_MOLECULE_METABOLIC_PROCESS	0.00633384	0.0504005	0.407018	0.263326	1.32326	439	Ldha,Gpi1,Ak4,Pfkl,Ddit4,Tpi1,Adk,Eno1,Pdk1,Pgk1,Pgam1,Pgm1,Gck,Gapdh,Hk1,Aldoa,Pkm,Stat3,Pfkp,Pmvk,Pdk3,Elovl2,Pde8b,Dpysl3,Guk1,Prxl2c,Hk2,Rhoa,Slc35b2,Elovl4,Paics,Uck2,Galk1,Nme1,Naprt,Nadk2,Dpysl2,Pde4d,Ampd2,Tmsb4x,Nme2,Pank2,Rd3,Pde7a,Dpagt1,Entpd1,Entpd5,Nudt3,Acaca,Magi3,Prkag3,Acsl1,Apobec3,Epha2,Cda,Cnp,Aldoc,Papss1,Pde4b,Pde10a,Pnp2,P2rx7,Hpca,Upp1,Acot8,Adcy7,Mlycd,Gnai3,Pde7b,Pgam2,…	0.166287
GOBP_ALPHA_BETA_T_CELL_PROLIFERATION	0.00635575	0.0504974	0.407018	0.517937	1.71235	30	Zbtb7b,Jak2,Cblb,Syk,H2-Q7,Vsir,Ptprc,Cd81,Ccr2,H2-T23,Irf1,Mapk8ip1,Dock2,Rasal3,Itch,Cd274,Tgfbr2,Arg2	0.6
GOBP_NEGATIVE_REGULATION_OF_VIRAL_PROCESS	0.00635923	0.0504974	0.407018	0.406677	1.5847	65	Ppia,Hexim1,Trim28,Plscr1,Trim59,Ciita,Snx3,Trim32,Ilf3,Apobec3,Ccl5,Trim8,Setdb1,Prox1,Srpk2,Zfp36,Trim62	0.261538
GOBP_ODONTOGENESIS	0.00643105	0.0509619	0.407018	0.388513	1.59569	86	Adm,Bsg,Dlx3,Nf2,Bcor,Rhoa,Bax,Src,Ctnnb1,Bmpr1a,Cnnm4,Fst,Tfap2a,Acvr2a,Fgf10,Lef1,Cd34,Hdac1,Sdc1,Ctnna1,Ankrd11,Tcirg1,Gli2,Pam,Edn1,Fam20c,Jag2,Snx10,Slc4a2	0.337209
GOBP_NEGATIVE_REGULATION_OF_CELLULAR_MACROMOLECULE_BIOSYNTHETIC_PROCESS	0.00642752	0.0509619	0.407018	0.299997	1.40559	232	Gapdh,Lsm14a,Cnot7,Caprin1,Stat3,Rock2,Cdkn1a,Atf4,Caprin2,Sesn2,Jak3,Noct,Paip2,Fxr2,Eif4ebp1,Samd4,Men1,Src,Ddx3x,Ythdf1,Fxr1,Zfp36l1,Bcl6,Cnot6,Nanos1,Samd4b,Ilf3,Dhx9,Niban2,Rgs2,Acer2,Eif3e,Dapk3,Paip2b,Cnot6l,Ago4,Hnrnpu,Itm2a,Eif4e,Tent4b,Rps3,Pabpc1,Syncrip,Rack1,Polr2g,Acot8,Gm11837,Igfbp5,Tob1,Grb7,Lsm1,Eif2ak3,Zfp36,Terf1,Trp53,Ybx1,Dcps,Rock1,Hnrnpa1,Patl1,Tmem59,Pnldc1,Cnot2,Dbi,Pum1…	0.293103
GOBP_REGULATION_OF_RNA_POLYMERASE_II_REGULATORY_REGION_SEQUENCE_SPECIFIC_DNA_BINDING	0.00646273	0.0510712	0.407018	0.681717	1.77115	12	Lif,Lamtor5,Ddit3,Zbtb7c,Tmsb4x,Nsd1	0.5
GOBP_POSITIVE_REGULATION_OF_MITOCHONDRION_ORGANIZATION	0.00645961	0.0510712	0.407018	0.405577	1.57683	64	Bnip3,Fam162a,Vdac1,Kdr,Bax,Pdcd5,Bmf,Spire1,Mgarp,Ralbp1,Mapk8,Prkn,Dcn,Pmaip1,Bok,Park7,Bbc3,Trp53,Fis1,Mff,Pink1,Mief2,Rala,Mllt11	0.375
GOBP_AGING	0.00646488	0.0510712	0.407018	0.302128	1.42456	244	Adm,Mif,Ero1a,Fgf2,Ing2,Igf1r,Cdkn1a,Plk2,Igfbp2,Cdkn1b,Pten,Ednrb,Jund,Foxo3,Ppp3ca,Ypel3,Cited2,Ulk3,Gna13,Fzr1,Slc1a2,Calca,Map2k1,Bcl6,Kcne2,Nfe2l2,Mmp2,Nup62,Picalm,Mapk8,Bmpr1a,Mbd2,Map2k3,Hras,C1qa,Mapk11,Morc3,H2-Q7,Cx3cl1,Mapk14,Smad4,Pawr,Cnp,Atp2b1,Chek2,Igfbp5,Gpx4,B2m,Inpp5d,Trp53,Ybx1,Trex1,Dag1,Foxo4,Apaf1,Zmiz1,Ppp1r9b,Npm1,Tfrc,Cd68,Sirt1,Ctsc,Lmna,Map3k5,Ctnna1,Elavl4,Gna12,Arg1…	0.377049
GOBP_MUSCLE_ADAPTATION	0.00647443	0.0510939	0.407018	0.404727	1.60146	74	Rock2,Errfi1,Jarid2,Foxo3,Ppp3ca,Hey2,Yy1,Nr4a3,Tnnc1,Hmox1,Rgs2,Prkag3,Smad4,Inpp5f,Tnfrsf1a,Igfbp5,Cdk9,Il6st,Cyba,Cflar,Mtpn,Glrx3,Nol3,Aif1,Dag1,Rock1,Gatm,Notch1,Lmna,Tnnt1,Tnfrsf1b,P2rx4	0.432432
GOBP_ANGIOTENSIN_ACTIVATED_SIGNALING_PATHWAY	0.00650157	0.0512551	0.407018	0.720111	1.70816	9	Rock2,Cav1,Src,Agtr1a,Ahcyl1,Car2,Rock1	0.777778
GOBP_POSITIVE_REGULATION_OF_CELL_ADHESION_MEDIATED_BY_INTEGRIN	0.00653756	0.0513351	0.407018	0.643524	1.79961	15	Lif,Podxl,Cxcl13,Syk,Ccl5,P2ry12,Adam9,Ptpn6	0.533333
GOBP_RESPONSE_TO_PROGESTERONE	0.00652556	0.0513351	0.407018	0.515491	1.72314	31	Gpi1,Igf1r,Cav1,Fosb,Src,Cd38	0.193548
GOBP_ENTERIC_NERVOUS_SYSTEM_DEVELOPMENT	0.00653756	0.0513351	0.407018	0.766425	1.71832	7	Ednrb,Sox8,Kif26a,Phactr4	0.571429
GOBP_REGULATION_OF_PROTEIN_DEPHOSPHORYLATION	0.00654528	0.0513351	0.407018	0.3999	1.60597	78	Cry2,Rock2,Ppia,Dlc1,Ppp1r15a,Ywhab,Ptbp1,Jak2,Itga1,Arpp19,Calm3,Gnai2,Ppp2r5a,Ptprc,Rcan1,Csnk2b,Cd33,Cdh5,Rock1,Ppp1r9b,Tgfb1,Ppp1r1b,Pink1,Ppp1r11,Fkbp1a,Gna12,Ywhae,Sppl3,Nckap1l,Prkcd,Ppp2r5d,Hsp90ab1,Ppp1r8,Calm2	0.435897
GOBP_CELL_MORPHOGENESIS_INVOLVED_IN_DIFFERENTIATION	0.00654206	0.0513351	0.407018	0.251113	1.2978	630	Vegfa,Triobp,Bsg,Vldlr,Ulk1,Edn2,Igf1r,Caprin1,Atf4,P4hb,Efna3,Pten,Tubb2b,Caprin2,Crk,Plxnd1,Slc1a3,Tpbg,Pdpn,Rhoa,Cck,Ppp3ca,Arpc2,Chl1,Vasp,Nptx1,Cfl1,Ndel1,Stc1,Pak3,Dpysl2,Nfatc4,Src,Ctnnb1,Creb1,Sema7a,Ythdf1,Sema6a,Pls1,Rpl24,Rb1,Ephb3,Usp9x,Eef2k,Map2k1,Spast,Llgl1,Numb,L1cam,Picalm,Cdkl5,Spry4,Niban2,Rac1,Rhog,Cdc42,Numbl,Flot1,Rab10,Kif14,Rilpl1,Dock7,Ephb2,Crygb,Stmn1,Cul3,Smad4,B4galt…	0.295238
GOBP_REGULATION_OF_P38MAPK_CASCADE	0.00655397	0.0513506	0.407018	0.48376	1.68981	39	Vegfa,Gadd45g,Gadd45b,Per1,Rasgrp1,Stk39,Dusp1,Ncf1,Dusp10,Map3k5,Trem2,Zc3h12a,Prmt1	0.333333
GOBP_EMBRYO_DEVELOPMENT	0.00659073	0.0515858	0.407018	0.239214	1.25353	841	Gpi1,Adm,Vegfa,Triobp,Mthfd1l,Fgf2,Junb,Chd7,Maff,Lif,Kdm6b,Itpk1,Tead3,Sulf2,Rock2,Atf4,Dlc1,Ppp1r13l,Socs3,Tubb2b,Nsun2,Dlx3,Rpl38,Nf2,Bcor,Mapk3,Lmo4,Arid2,Trim28,Noct,Apba3,Tfeb,Kdr,Bax,Hsd17b2,Tra2b,Vasp,Cfl1,Ndel1,Acvr1b,Cited2,Rai2,Ldb1,Cyp26b1,Glmn,Hey2,Meis2,Septin7,Ctnnb1,Prickle1,Pfn1,Ube2a,Hey1,Gna13,Tle6,Pls1,Casp8,Slc30a1,Sox8,Dusp5,Zfp36l1,Neurod1,Map2k1,Nr4a3,Nfe2l2,Mmp2,Wdr74,Ccm…	0.268728
GOBP_POSITIVE_REGULATION_OF_ASPARTIC_TYPE_PEPTIDASE_ACTIVITY	0.00661341	0.0517104	0.407018	0.750354	1.72123	8	Rock2,Efna3,Picalm,Lyn	0.5
GOBP_REGULATION_OF_DNA_TOPOISOMERASE_ATP_HYDROLYZING_ACTIVITY	0.00664102	0.0518732	0.407018	0.849319	1.69123	5	Plscr1,Dhx9,Hnrnpu	0.6
GOBP_INTRINSIC_APOPTOTIC_SIGNALING_PATHWAY_IN_RESPONSE_TO_OXIDATIVE_STRESS	0.00664995	0.0518859	0.407018	0.491326	1.73941	41	Pdk1,P4hb,Ppia,Sfpq,Jak2,Nfe2l2,Mcl1,Prkn,Zfp622,Park7,Nol3,Hspb1,Mapk7,Pink1,Sirt1,Map3k5,Gpx1,Trem2,Prkcd,Hif1a,Pdcd10,Gskip,Cyp1b1	0.560976
GOBP_POSITIVE_REGULATION_OF_EXTRINSIC_APOPTOTIC_SIGNALING_PATHWAY	0.00666222	0.0518859	0.407018	0.472524	1.70872	45	Atf3,Pten,Cav1,Tnfrsf12a,Ltbr,Pea15a,G0s2,Pmaip1,Ptprc,Pdia3,Ppp1ca	0.244444
GOBP_POSITIVE_REGULATION_OF_INTERLEUKIN_1_BETA_PRODUCTION	0.00666903	0.0518859	0.407018	0.50451	1.70098	32	Hk1,Stat3,Casp8,Tyrobp,Jak2,Gbp5,P2rx7,Isl1,Casp1,Myd88,Cd36,Hspb1,Gsdmd	0.40625
GOBP_LYMPHOCYTE_MIGRATION	0.00668227	0.0518859	0.407018	0.409044	1.59132	63	Oxsr1,Crk,Rhoa,Cxcl13,Cxcl10,Ripor2,Cx3cl1,Ccl5,Itgal,Stk39,Spns2,Ccl12,Ccr2,Itga4,Msn,Adam17,S1pr1,Cxcl16,Ccl6,Aif1	0.31746
GOBP_OSTEOBLAST_DIFFERENTIATION	0.00668336	0.0518859	0.407018	0.320166	1.45749	178	Fgf2,Junb,Ache,Atf4,Limd1,Cebpd,H3f3a,Jund,Noct,Clic1,Wwtr1,Men1,Ctnnb1,Sema7a,Rrbp1,Sox8,Hspe1,Tmem119,Dhx9,Cebpb,Tpm4,Bmpr1a,Lrp5,Gdpd2,Creb3l1,Mapk11,Hnrnpu,Cited1,Mapk14,Ski,Smad4,Mef2d,Epha2,Smad1,Cebpa,Syncrip,Il6ra,Igfbp5,Tmem64,Yap1,Fzd1,Acvr1,Tob1,Il6st,Ccn1,Pth1r,Acvr2a,Ccdc47,Ilk	0.275281
GOBP_GAMETE_GENERATION	0.0066802	0.0518859	0.407018	0.258153	1.3006	451	Slc2a3,Neurl1a,Ing2,Rfx2,Alkbh5,Ube2j1,Qki,Kdm3a,H3f3a,Sstr3,Nsun2,Rps6ka2,Hspa2,Pafah1b3,Foxo3,Paip2,Bax,Lrrc8a,Slc25a31,Lgr5,Pygo2,Dedd,Cfap97,Spata9,Etv6,Spire1,Cyp26b1,Fam50a,Src,Septin7,Ctnnb1,Ddx3x,Yy1,Sox30,Rb1,Sox8,Usp9x,Bcl6,Nanos1,Sun1,Mmp2,Tmem119,Foxj2,Pank2,Ubb,Adamts1,Spire2,Smarca2,Crem,Plekha1,Ehmt2,Rgs2,Kdm1b,Eif2s2,Wipf3,Ddx25,Rai14,Ago4,Sstr2,Smad4,Btg1,Mycbp,Nectin2,Smad1,Hsf2…	0.257206
GOBP_BRANCHING_INVOLVED_IN_BLOOD_VESSEL_MORPHOGENESIS	0.0066993	0.0519043	0.407018	0.528608	1.72172	28	Vegfa,Plxnd1,Kdr,Nfatc4,Ctnnb1,Gna13,Dll4,Mdk,Eng,Acvr1,Lef1,Nrarp,Srf,Stk4,Notch4,Edn1	0.571429
GOBP_RESPONSE_TO_INTERLEUKIN_4	0.0066993	0.0519043	0.407018	0.528408	1.72107	28	Xbp1,Ptpn2,Stat6,Tuba1b,Hspa5,Nfil3,Jak3,Cited1,Coro1a,Cdk4,Lef1,Impdh2,Arg1,Keap1,Hsp90ab1,Gata3,Tcf7,Il2rg,Parp14,Cd300lf	0.714286
GOBP_VESICLE_TETHERING	0.00671471	0.0519711	0.407018	-0.757821	-1.69391	7	Wdr11,5730455P16Rik,Trip11	0.428571
GOBP_POSITIVE_REGULATION_OF_ERK1_AND_ERK2_CASCADE	0.00674977	0.0520994	0.407018	0.341681	1.50653	137	Mif,Fgf2,Pten,Prxl2c,Mapk3,Tpbg,Kdr,Rasgrp1,Src,Cd74,Sema7a,H2-Eb1,Map2k1,P2ry6,Jun,Hras,Cx3cl1,Ccl5,Shc1,Ndrg4,Gnai2,Cavin3,Ptprc,Ccl12,Dstyk,Glipr2,Mt3,Map3k12,Fgf10,Cd36,Ccl6,Cflar,Adcyap1,Tgfb1,Notch1,Apela,Prkcz,Trem2,Arrb1,Apoe,Csf1r,Ccn2,Nptn,Arrb2,Acta2,Gcnt2,Rap1b,Npnt,Necab2,Npy,Slc30a10,Hmgb1	0.379562
GOBP_CELLULAR_RESPONSE_TO_ABIOTIC_STIMULUS	0.00675067	0.0520994	0.407018	0.29322	1.40196	271	Bnip3,Slc2a1,Lrrc8c,Spidr,Map3k1,Igf1r,Cry2,Cdkn1a,Atf4,Errfi1,Ruvbl2,Oxsr1,Pten,Polk,Hspa5,Mdm2,Mapk3,Cry1,Bag3,Zbtb1,Bax,Rpl26,Slc38a2,Bmf,Nfatc4,Fas,Ddx3x,Yy1,Casp8,Zfp36l1,Ltbr,Kcnj2,Mmp2,Mapk8,Hras,Mapk14,Itga2,Tmem109,Stk39,Tnfrsf1a,Trpm1,Hvcn1,Map3k14,Chek2,Eng,Hpca,Relb,Neurod2,Yap1,Pcna,Hyal3,Casp1,Irf1,Myd88,Cyba,Slc4a11,Rhob,Ddb2,Trp53,Mtpn,Ddb1,Trex1,Dag1,Xpa,Pik3ca,Cab39,Trp53inp1	0.247232
GOBP_AXON_DEVELOPMENT	0.00675174	0.0520994	0.407018	0.267679	1.34412	427	Vegfa,Bsg,Ulk1,Rtn4rl2,Edn2,Igf1r,Efna3,Pten,Tubb2b,Plxnd1,Cck,Chl1,Vasp,Nptx1,Ndel1,Camsap2,Pak3,Ddr1,Kremen1,Dpysl2,Trim32,Creb1,Sema7a,Ythdf1,Sema6a,Rpl24,Ephb3,Usp9x,Map2k1,Jak2,Spast,Llgl1,Mmp2,Numb,L1cam,Picalm,Cdkl5,Niban2,Rac1,Rhog,Numbl,Flot1,Rab10,Jun,Dock7,Ephb2,Stmn1,Smad4,B4galt5,Epha2,Rtn4rl1,Inpp5f,Ist1,Ptprs,Cnp,Map6,Rac2,Dbnl,Alcam,Cntn5,Chn1,Unc5b,Svbp,Baiap2,Rab8a,Isl1,Bdnf,Nlg…	0.290398
GOBP_RETINAL_PIGMENT_EPITHELIUM_DEVELOPMENT	0.00677841	0.0522526	0.407018	-0.921212	-1.60259	3	Med1,Tbc1d32	0.666667
GOBP_POSITIVE_REGULATION_OF_INTERLEUKIN_10_PRODUCTION	0.00680905	0.0523831	0.407018	0.570508	1.76017	22	Stat3,Bcl3,Syk,Tusc2,Sash3,Cd34,Prkcz,Trem2,Tlr2,Plcg2,Cd274,Hmgb1,Hgf,Lgals9,Pycard	0.681818
GOBP_MONOSACCHARIDE_CATABOLIC_PROCESS	0.00680444	0.0523831	0.407018	0.504202	1.69994	32	Pfkl,Eno1,Gck,Hk1,Pfkp,Hk2,Galk1,Lrp5	0.25
GOBP_CELLULAR_RESPONSE_TO_LIGHT_INTENSITY	0.00681604	0.0523842	0.407018	-0.793706	-1.702	6	Rgs9,Gnb5,Akt2,Slc24a2	0.666667
GOBP_NEGATIVE_REGULATION_OF_REGULATED_SECRETORY_PATHWAY	0.00685778	0.0525465	0.407018	0.562416	1.75097	23	H2-Q2,Syt4,H2-Q1,Hmox1,Bcr,Gnai2,Cbarp,Ccr2,Fcgr2b,Cd84,Notch1,Nckap1l,Rap1b,Spi1	0.608696
GOBP_G_PROTEIN_COUPLED_PURINERGIC_NUCLEOTIDE_RECEPTOR_SIGNALING_PATHWAY	0.00685706	0.0525465	0.407018	0.813327	1.71654	6	P2ry13,P2ry6,Gpr34,P2ry12	0.666667
GOBP_CELLULAR_RESPONSE_TO_KETONE	0.00685778	0.0525465	0.407018	0.398984	1.59602	77	Ddit4,Igf1r,Ahr,Rock2,Errfi1,Foxo3,Golph3,Cbx3,Src,Jak2,P2ry6,Acaca,Eif4e,Atp2b1,Cdk4,Msn,Plat,Tfap4,Park7,Sgk1,Cflar,Dcps,Ncoa4,Myc,Sirt1	0.324675
GOBP_DEHYDROASCORBIC_ACID_TRANSPORT	0.00690543	0.0528587	0.407018	0.899415	1.667	4	Slc2a3,Slc2a1	0.5
GOBP_NEGATIVE_REGULATION_OF_SMALL_MOLECULE_METABOLIC_PROCESS	0.00695361	0.0531743	0.407018	0.404805	1.5774	65	Ddit4,Gck,Pgp,Stat3,Slc27a4,Cry1,Trib3,Rd3,Apoc1,Fam3a,Plek,Cda,Insig2,Atcay,Prox1,Hpca,Erlin1,Dgat2,Trp53	0.292308
GOBP_REGULATION_OF_MAINTENANCE_OF_SISTER_CHROMATID_COHESION	0.00702531	0.0536689	0.407018	-0.751558	-1.78581	8	Tnks,Smc5,Slf1,Nsmce2	0.5
GOBP_POSITIVE_REGULATION_OF_CELL_PROJECTION_ORGANIZATION	0.00708636	0.0540812	0.407018	0.277079	1.34043	306	Neurl1a,Vegfa,Vldlr,Fscn1,Igf1r,Caprin1,Ndnf,Dpysl3,Caprin2,Hspa5,Plxnd1,Retreg3,Arpc2,Ndel1,Pak3,Snx3,Camk1,Src,Septin7,Pfn1,Sema7a,Eef2k,Map2k1,Nfe2l2,L1cam,Tapt1,Cdkl5,Rac1,Rgs2,Cdc42,Nckipsd,Plce1,Hras,Ephb2,Ripor2,Cx3cl1,Ndrg4,Itga2,P2ry12,Gpm6a,Ist1,Map6,Ehd1,Rac2,Dbnl,Avil,Mdk,Rit2,Baiap2,P2rx7,Bdnf,Fzd1,Akirin1,Ppp1r35,Ss18l2,Fez1,Creb3l2,Clrn1,Amigo1,Cflar,Atp7a,Dzip1,Septin9,Pik3ca,Rab1…	0.245098
GOBP_RECOGNITION_OF_APOPTOTIC_CELL	0.00711224	0.0542069	0.407018	0.897508	1.66347	4	Jmjd6,Pear1,Megf10	0.75
GOBP_MYELOID_LEUKOCYTE_MEDIATED_IMMUNITY	0.00712409	0.0542069	0.407018	0.39847	1.58534	75	Kmt2e,Rasgrp1,Tyrobp,Nr4a3,Hmox1,Ighg3,Bcr,Syk,S100a13,Itgb2,Tusc2,Rac2,Itgam,Fer,Ccr2,Ighg2c,H2-T23,Cx3cr1,Stx4a,Fcgr2b,Adam17,Ighg2b,Chga,Myd88,Cd84,Vamp8,Lyn,Arg1,Lat2,Vamp3,Irak4,Snx6,Fcgr1,Spi1,Sphk2,Lat,Pik3cg	0.493333
GOBP_VASCULAR_TRANSPORT	0.00712409	0.0542069	0.407018	0.398408	1.58509	75	Slc2a3,Slc2a1,Slco1c1,Slc27a4,Slc1a3,Slc38a2,Slc22a8,Slc1a2,Slc7a5,Kcnj8,Slc2a13,Slc38a1,Slc5a3,Atp8a1,Fabp5	0.2
GOBP_REGULATION_OF_ALPHA_BETA_T_CELL_DIFFERENTIATION	0.00721939	0.0547707	0.407018	0.457683	1.66089	46	Nfkbiz,Zbtb7b,Jak3,Rhoa,H2-Eb1,Bcl6,Cd86,Syk,Pnp2,Myb,Sash3,Loxl3,Prkcz,Nckap1l,Zc3h12a,Gata3,Smad7,Tgfbr2,Anxa1,Rc3h2,Hmgb1,Il2,Cbfb,Runx1	0.521739
GOBP_CELL_DEATH_IN_RESPONSE_TO_OXIDATIVE_STRESS	0.00721851	0.0547707	0.407018	0.404853	1.61702	76	Pdk1,Atf4,P4hb,Ppia,Sfpq,Foxo3,Ctnnb1,Jak2,Nr4a3,Nfe2l2,Mcl1,Prkn,Zfp622,Pawr,Trpm2,Rack1,Fzd1,Park7,Nol3,Hspb1,Mapk7,Pink1,Sirt1,Map3k5,Stk26,Gpx1,Trem2,Prkcd,Hif1a,Pdcd10,Gskip	0.407895
GOBP_DNA_REPAIR	0.00721968	0.0547707	0.407018	-0.243456	-1.27351	462	Xrcc2,Recql,Mc1r,Rtel1,Hdgfl2,Taok3,Mcm2,Wdhd1,Fus,Fan1,Mlh1,Mre11a,Abl1,Uvssa,Brca2,Mcrs1,Abraxas1,Tigar,Rrm2b,Brd8,Hmgb2,Prkdc,Atm,Cul4a,Dclre1c,Brme1,Mutyh,Smc5,H2ac25,Slf1,Ercc6,Pwwp3a,Meaf6,Shprh,Xrcc6,Yeats4,Cenps,Exo5,Chd1l,Eya1,Zfyve26,Bod1l,Fmn2,Nsmce2,Samhd1,Ighmbp2,Nudt1,Endov,Actl6a,Pole,Rpa2,Ercc3,Supt16,Helq,Swsap1,Ttc5,Mms19,Chaf1a,Shld2,Xab2,Otub2,Exd2,Msh2,Alkbh3,Ep400,Neil2,Neil…	0.294372
GOBP_POSITIVE_REGULATION_OF_REGULATORY_T_CELL_DIFFERENTIATION	0.00724429	0.0548486	0.407018	0.658262	1.79812	14	Foxo3,H2-Eb1,Bcl6,H2-Q7,Vsir,Dusp10,Il2,Ambra1,Sox12,Cr1l,H2-M3,Lgals9	0.857143
GOBP_REGULATION_OF_VESICLE_MEDIATED_TRANSPORT	0.00724155	0.0548486	0.407018	0.257556	1.29704	449	Vegfa,H2-Q2,Cd47,Cd151,Mctp1,Cav1,Syt4,Cd63,Mapk3,Plscr1,Tfr2,Ppp3ca,Cplx3,Cdh13,Snx3,Dnajc5,Lrrtm2,Src,Snx33,Sar1a,Ptpn1,Syt6,Nr1h2,H2-Q1,Eef2k,Map2k1,Numb,Btbd9,Bace1,Picalm,Apoc1,Cnst,Hmox1,Lman2,Syt3,Rac1,Calm3,Cdc42,Prkn,Flot1,Rab10,Syp,Pfn2,Anxa2,Bcr,Syk,Sirpa,Ndrg4,Itgb2,Itga2,Gnai2,Ankrd13a,Inpp5f,Stxbp6,Yipf5,Lgi3,Ehd1,Rac2,Clip3,Tgm2,Tnk2,Itgam,Fer,Ptprc,Rab5c,Sdcbp,Vamp4,Gipc1,Rit2,Cba…	0.36971
GOBP_NEGATIVE_REGULATION_OF_PROTEIN_TARGETING_TO_MITOCHONDRION	0.00727419	0.0550205	0.407018	0.846133	1.68489	5	Siah3,Bag3,Bag4,Lman1,Lrrk2	1
GOBP_MITOCHONDRIAL_OUTER_MEMBRANE_PERMEABILIZATION	0.0072833	0.055035	0.407018	0.544864	1.76994	27	Bnip3,Bnip3l,Bax,Hspa1a,Mapk8,Bloc1s2,Bok,Acaa2,Bbc3,Rhot1	0.37037
GOBP_NEGATIVE_REGULATION_OF_LYMPHOCYTE_DIFFERENTIATION	0.00731822	0.0551959	0.407018	0.478081	1.66997	39	Ptpn2,Zbtb7b,Jak3,Cd74,Lag3,Inha,Bcl6,Mdk,Irf1,Fgl2,Loxl3,Nrarp,Zc3h12a,Smad7,Anxa1,Rc3h2,Hmgb1,Il2,Cbfb,Runx1,Erbb2,Cr1l	0.564103
GOBP_MANNOSYLATION	0.00731904	0.0551959	0.407018	-0.505811	-1.74933	30	Dpy19l4,Pomt1,Pigz,Tmtc4,Crppa,Fktn,Alg3,Alg12,Dpy19l3,Pigm,Rxylt1,Fkrp,Alg8	0.433333
GOBP_CELLULAR_COMPONENT_MORPHOGENESIS	0.00734569	0.0553424	0.407018	0.244573	1.27035	664	Vegfa,Bsg,Vldlr,Ulk1,Edn2,Igf1r,Rfx2,Caprin1,Efna3,Pten,Epb41l3,Tubb2b,Caprin2,Plxnd1,Tnnt2,Syt4,Tpbg,Pdpn,Rhoa,Cck,Bax,Ppp3ca,Chl1,Vasp,Nptx1,Cfl1,Ndel1,Pak3,Ddr1,Dpysl2,Nfatc4,Src,Ctnnb1,Creb1,Sema7a,Ythdf1,Sema6a,Sox30,Rpl24,Snx1,Ephb3,Usp9x,Eef2k,Map2k1,Spast,Llgl1,Numb,L1cam,Itga1,Pank2,Picalm,Ubb,Cdkl5,Plekho1,Cpne6,Niban2,Syt3,Rac1,Rhog,Cdc42,Prkn,Numbl,Flot1,Rab10,Tmod3,Dock7,Ephb2,Unc13a…	0.281627
GOBP_DNA_REPLICATION	0.00737848	0.0555347	0.407018	-0.277274	-1.37105	247	Recql,Rtel1,Mettl4,Ing5,Mcm2,Wdhd1,Prim2,Mre11a,Ddx23,Brca2,Mcrs1,Rrm2b,Chtf18,Senp2,Ccna2,Tipin,Meaf6,Cenps,Twnk,Bod1l,Samhd1,Ighmbp2,Bcar3,Actl6a,Pole,Top1mt,Rpa2,Supt16,Wdr18,Chaf1a,Exd2,Ccdc88a,Ruvbl1,Ttf1,Nucks1,Dut,Rev3l,Fen1,Mcm5,Tfpt,Ctc1,Rrm1,Rfc5,Recql5,Tonsl,Recql4,Gins3,Donson,Dtd1,Sin3a,Pold1,Rad51,Rfc3,Ino80d,Gtpbp4,Lig4,Zgrf1,Mus81,Dna2,Primpol,Dach1,Nfic,Cdc45,Ino80b,Fbxo5,Stn1,Ja…	0.283401
GOBP_PARALLEL_ACTIN_FILAMENT_BUNDLE_ASSEMBLY	0.00740365	0.0556146	0.407018	0.760679	1.70544	7	Espn,Fscn1,Spire1,Spire2,Aif1	0.714286
GOBP_MESENDODERM_DEVELOPMENT	0.00740365	0.0556146	0.407018	0.760526	1.70509	7	Ldb1,Zfp36l1,Bmpr1a,Smad4,Apela	0.714286
GOBP_GRANULOCYTE_ACTIVATION	0.00741694	0.0556598	0.407018	0.544112	1.7675	27	Kmt2e,Tyrobp,Bcr,Syk,Ccl5,Itgb2,Itgam,Ccr2,Stx4a,Fcgr2b,Myd88,Fcer1g,Vamp8,Prkcd,Spi1,Anxa1	0.592593
GOBP_REGULATION_OF_INTRACELLULAR_TRANSPORT	0.00743175	0.0557163	0.407018	0.280248	1.35013	299	Bnip3l,Npepps,Ppp1cc,Siah3,Ube2j1,Nsun2,B3gat3,Tnnt2,Pkig,Mapk3,Trim28,Bag3,Sumo1,Pdcd5,Oaz2,Ndel1,Ipo5,Snx3,Rhou,Camk1,Src,Sar1a,Ptpn1,Map2k1,Jak2,Dhx9,Tnnc1,Ubl5,Mapk8,Pcm1,Arih2,Mtcl1,Cdc42,Prkn,Lcp1,Hras,Anxa2,Plk3,Mapk14,Ndrg4,Itgb2,Ctdspl2,Inpp5f,Yipf5,Cnih2,Ehd1,Rac2,Itgam,Reep2,Anp32b,Hpca,Lamp1,Cd81,Msn,Sh3glb1,Park7,Mlc1,Fez1,Tcaf2,Tbc1d20,Bbc3,Dennd10,Pla2g4e,Cd36,Fis1,Trim46,Stom,Sae1…	0.317726
GOBP_STEROL_IMPORT	0.00744642	0.0557716	0.407018	-0.791279	-1.6968	6	Stard4,Ldlr	0.333333
GOBP_NEGATIVE_REGULATION_OF_ALPHA_BETA_T_CELL_ACTIVATION	0.00748412	0.0559991	0.407018	0.537506	1.71871	26	Zbtb7b,Jak3,Bcl6,Cblb,Vsir,Loxl3,Itch,Zc3h12a,Smad7,Cd274,Arg2,Anxa1,Rc3h2,Hmgb1,Il2,Cbfb,Runx1	0.653846
GOBP_BRANCHING_MORPHOGENESIS_OF_AN_EPITHELIAL_TUBE	0.00749403	0.0560184	0.407018	0.348485	1.49754	114	Vegfa,Fgf2,Kdm5b,Plxnd1,Kdr,Ddr1,Nfatc4,Src,Ctnnb1,Gna13,Sox8,Lrp5,Dll4,Mmp14,Cited1,Smad4,Epha2,Mdk,Eng,Clic4,Ppp1ca,Yap1,Acvr1,Spry1,Gzf1,Fgf10,Ilk,Dag1,Lef1,Ctsz,Nrarp,Wnt2b,Maged1,Myc,Notch1,Ctsh,Gli2,Srf,Ptch1,Stk4,Notch4,Tie1,Edn1	0.377193
GOBP_POSITIVE_REGULATION_OF_BLOOD_PRESSURE_BY_EPINEPHRINE_NOREPINEPHRINE	0.00753704	0.0562849	0.407018	0.759692	1.70322	7	Pde4d,Adra1b,Adra1d,Adrb1	0.571429
GOBP_TRANSCYTOSIS	0.00755057	0.056331	0.407018	0.560785	1.65384	19	Igf1r,Src,Picalm,Uso1,Rab11a,Pigr,Vps35,Gp2,Fcgrt,Rab5a,Cltc	0.578947
GOBP_REGULATION_OF_IMMUNOGLOBULIN_PRODUCTION	0.007597	0.0566221	0.407018	0.453109	1.6673	48	Gpi1,Xbp1,Stat6,Bcl6,Cd86,Ephb2,Ptprc,Ndfip1,H2-T23,Stx4a,Fcgr2b,Paxip1,Kmt5b,Sash3,Trex1,Tgfb1,Tfrc,Dnajb9	0.375
GOBP_B_CELL_PROLIFERATION	0.00763629	0.0568595	0.407018	0.450886	1.67487	50	Mif,Ahr,Cdkn1a,Bax,Rasgrp1,Cd74,Tyrobp,Bcl6,Cd38,Ephb2,Pawr,Ptprc,Cd81,Fcgr2b,Inpp5d,Vav3,Sash3,Lef1,Tfrc,Lyn,Tnfrsf13b,Nckap1l,Prkcd,Peli1	0.48
GOBP_POSITIVE_REGULATION_OF_LIPASE_ACTIVITY	0.00765043	0.0569094	0.407018	0.468823	1.67575	43	Fgf2,Rhoa,Gna13,Nr1h2,P2ry6,Cd86,Arf4,Agtr1a,Hras,Ccl5,Plcb2,P2ry12,Hpca,Ccn1	0.325581
GOBP_ROOF_OF_MOUTH_DEVELOPMENT	0.00770715	0.0572756	0.407018	0.395422	1.55496	71	Chd7,Tiparp,Bcor,Gdf11,Sumo1,Pygo2,Arid5b,Ephb3,Plekha1,Bmpr1a,Ephb2,Csrnp1,Irf6,Ski,Smad4,Cldn5,Insig2,Anp32b,Tfap2a,Fzd1,Lrrc32,Loxl3,Lef1	0.323944
GOBP_DORSAL_AORTA_DEVELOPMENT	0.00773101	0.0573971	0.407018	0.715325	1.6968	9	Hey2,Hey1,Bmpr1a,Dll4,Eng,Srf,Acvrl1	0.777778
GOBP_REGULATION_OF_EPIDERMIS_DEVELOPMENT	0.00774525	0.057447	0.407018	0.485527	1.71888	41	Maff,Rock2,Nab2,Errfi1,Ppard,Nab1,Hey2,Zfp36l1,Nme2,Etv4,Gdf3,Zfp36,Rock1,Notch1,Srsf6,Keap1,Ncoa3,Ptch1,Sgpp1,Sfn	0.487805
GOBP_NEGATIVE_REGULATION_OF_PEPTIDYL_TYROSINE_PHOSPHORYLATION	0.00775954	0.0574973	0.407018	0.468526	1.69427	45	Zfyve28,Ptpn2,Errfi1,Socs3,Cav1,Nf2,Cadm4,Dusp22,Cblb,Inpp5f,Ptprc,Rack1,Ppp2ca	0.288889
GOBP_TYPE_2_IMMUNE_RESPONSE	0.00776788	0.0575034	0.407018	0.57508	1.74516	21	Stat6,Bcl3,Cd74,Bcl6,Cd86,Ndfip1,Cd81,Ccr2,Arg1,Prkcz,Gata3,Arg2,Anxa1	0.619048
GOBP_TYPE_II_HYPERSENSITIVITY	0.00780383	0.0576973	0.407018	0.757497	1.6983	7	Ighg3,Ighg2c,H2-T23,Fcgr2b,Ighg2b,Fcgr1	0.857143
GOBP_CELL_MORPHOGENESIS_INVOLVED_IN_NEURON_DIFFERENTIATION	0.00780916	0.0576973	0.407018	0.255625	1.29895	504	Vegfa,Triobp,Bsg,Vldlr,Ulk1,Edn2,Igf1r,Caprin1,Efna3,Pten,Tubb2b,Caprin2,Plxnd1,Slc1a3,Tpbg,Cck,Ppp3ca,Chl1,Vasp,Nptx1,Cfl1,Ndel1,Pak3,Dpysl2,Nfatc4,Creb1,Sema7a,Ythdf1,Sema6a,Pls1,Rpl24,Rb1,Ephb3,Usp9x,Eef2k,Map2k1,Spast,Llgl1,Numb,L1cam,Picalm,Cdkl5,Niban2,Rac1,Rhog,Cdc42,Numbl,Flot1,Rab10,Dock7,Ephb2,Stmn1,Smad4,B4galt5,Rbfox2,Epha2,Ist1,Ptprs,Cnp,Map6,Rac2,Dbnl,Phactr1,Alcam,Cntn5,Chn1,Unc5b,…	0.277778
GOBP_REGULATION_OF_PEPTIDE_TRANSPORT	0.00787785	0.0581486	0.38073	0.35078	1.54564	128	Pfkl,Gck,Chd7,Per2,Ppard,Uqcc2,Midn,Tfr2,Ppp3ca,Lrrc8a,Cd74,H2-Eb1,Neurod1,Jak2,Cd38,Glud1,Hmgn3,Gipr,Lrp5,Prkn,Irs1,Ccl5,Cpt1a,Trpm2,Isl1,Stx4a,Hadh,Chga,Car2,Baiap3	0.234375
GOBP_PROSTANOID_BIOSYNTHETIC_PROCESS	0.00790297	0.0582727	0.38073	0.572022	1.73588	21	Mif,Edn2,Cd74,Ptges3,Fabp5,Prxl2b,Sirt1,Hpgds,Edn1,Ptgs1,Anxa1	0.52381
GOBP_ODONTOGENESIS_OF_DENTIN_CONTAINING_TOOTH	0.00791734	0.0582727	0.38073	0.427133	1.63948	59	Adm,Bsg,Dlx3,Nf2,Bax,Ctnnb1,Bmpr1a,Cnnm4,Fst,Acvr2a,Fgf10,Lef1,Hdac1,Ctnna1,Ankrd11,Tcirg1,Gli2,Fam20c,Jag2,Slc4a2	0.338983
GOBP_DEPHOSPHORYLATION	0.00791753	0.0582727	0.38073	0.274222	1.35829	361	Pfkfb3,Phospho1,Ppp1cc,Pdxp,Ppp1r3c,Ppp1r3b,Pgp,Cry2,Rock2,Atp1a1,Ptpn2,Lrrc2,Ppia,Ppp4c,Dlc1,Pten,Ppp1r15a,Dusp26,Dusp16,Noct,Ppp3ca,Ptp4a3,Phlpp2,Ywhab,Src,Car3,Ptpn1,Timm50,Ptbp1,Dusp5,Jak2,Ppp1cb,Dusp22,Ppp1r17,Itga1,Arpp19,Ppp4r1,Calm3,Ppp2cb,Dusp3,Dusp6,Ssu72,Itga2,Gnai2,Plek,Pon3,Enoph1,Ppp4r3a,Ctdspl2,Inpp5f,Ppp2r5a,Ptprs,Fbxw11,Mtmr4,Ptprc,Rcan1,Ptp4a2,Csnk2b,Dapp1,Dusp1,Plppr3,Sdhaf2,Pp…	0.32964
GOBP_AGGRESOME_ASSEMBLY	0.0079804	0.0586789	0.38073	0.843093	1.67883	5	Bag3,Prkn,Trim37	0.6
GOBP_I_KAPPAB_KINASE_NF_KAPPAB_SIGNALING	0.00799276	0.0587134	0.38073	0.301771	1.41374	229	Gapdh,Rock2,Plk2,Cxxc5,Lamtor5,Ednrb,Pim2,Bcl3,Per1,Rhoa,Slc35b2,Trim59,Cd74,Ctnnb1,Trim32,Tspan6,H2-Eb1,Casp8,Alpk1,Gprc5b,Ltbr,Nfkbib,Nup62,Lurap1l,Vapa,Hmox1,Sumo2,Prkn,Birc2,Traf5,S100a13,Sqstm1,Cx3cl1,Sirpa,Tbkbp1,Nkiras2,Tnfrsf1a,Trim8,Tifa,Map3k14,Ndfip1,Relb,Cx3cr1,Riok3,Casp1,Myd88,Ikbke,Apol8,Ppm1b,Trim62,Lgals1,Cd36,Cflar,Hspb1,Rock1,Hdac1,Tfrc,Pink1,Sirt1,Fkbp1a,Traf4,Gbp7,Zfand6,Zmyn…	0.349345
GOBP_NEGATIVE_REGULATION_OF_CELL_MIGRATION_INVOLVED_IN_SPROUTING_ANGIOGENESIS	0.0080235	0.0588827	0.38073	0.671672	1.7959	13	Rhoa,Spred1,Dll4,Hdac5,Mmrn2,Notch1,Klf4,Itgb1bp1,Pdcd10	0.692308
GOBP_POSITIVE_REGULATION_OF_MONOCYTE_CHEMOTAXIS	0.0080418	0.0589604	0.38073	0.653853	1.78607	14	Creb3,Lgmn,Cxcl10,Ccl5,Ccr2,Cx3cr1,Aif1,Pla2g7,Hmgb1,Ano6,Serpine1	0.785714
GOBP_HISTONE_H2A_MONOUBIQUITINATION	0.00805958	0.0590312	0.38073	0.60707	1.75453	17	Bcor,Pcgf5,Pcgf6,Ddb2,Skp1,Ddb1,Ring1,Rnf2,Pcgf1,Rybp,Pcgf3	0.647059
GOBP_REGULATION_OF_TRANS_SYNAPTIC_SIGNALING	0.00807347	0.0590312	0.38073	0.272427	1.35162	372	Neurl1a,Rnf19a,Ache,Atf4,Plk2,Pten,Tubb2b,Scgn,Mctp1,Syt4,Slc1a3,Serpine2,Lgmn,Paip2,Igsf11,Ppp3ca,Grik1,Cplx3,Nptx1,Lrrtm2,Nfatc4,Src,Akap9,Ythdf1,Grin1,Slc30a1,Tyrobp,Jak2,Cd38,Btbd9,Bace1,Chrnb4,Grik3,Gfap,Adrb2,Calm3,Prkn,Flot1,Syp,Pfn2,Kcnj10,Hras,Bcr,Ephb2,Unc13a,Sqstm1,Cx3cl1,Gnai2,Eif4e,Cnih2,Dlgap4,Syap1,Fabp5,Gipc1,Arf1,Baiap2,Rims1,Rab8a,Ncdn,Ccr2,Bdnf,Nlgn3,Cx3cr1,Neurod2,Cacng3,Stx4a…	0.225806
GOBP_ORGANOPHOSPHATE_METABOLIC_PROCESS	0.00807462	0.0590312	0.38073	0.242113	1.26914	752	Ldha,Gpi1,Ak4,Pfkfb3,Pfkl,Ddit4,Tpi1,Adk,Fgf2,Eno1,Pdk1,Pgk1,Pgam1,Gnb3,Pgm1,Gck,Agpat5,Gapdh,Pdxp,Hk1,Itpk1,Pgp,Aldoa,Pkm,Stat3,Pfkp,Pmvk,Pdk3,Elovl2,Pde8b,Ppard,Pten,Socs3,Guk1,Prxl2c,Pgd,Pip4k2a,Plscr1,Hk2,Rhoa,Slc35b2,Elovl4,Paics,Socs7,Uck2,Galk1,Nme1,Naprt,Nadk2,Ip6k1,Gde1,Pde4d,Nr1h2,Ampd2,Lpcat4,Lpcat2,Tmsb4x,Nme2,Pank2,Rd3,P2ry6,Pde7a,Piga,Plaat3,Apoc1,Vapa,Mboat2,Gdpd3,Smpd2,Entpd1,Entp…	0.267287
GOBP_NEGATIVE_REGULATION_OF_FIBROBLAST_GROWTH_FACTOR_RECEPTOR_SIGNALING_PATHWAY	0.00810238	0.059177	0.38073	0.608094	1.73254	16	Fgf2,Sulf2,Spry4,Creb3l1,Sulf1,Spry1	0.375
GOBP_TISSUE_REMODELING	0.00811005	0.059177	0.38073	0.342368	1.4857	119	Chd7,Lif,Rock2,Cav1,Mdm2,Bax,Ppp3ca,Src,Ctnnb1,Calca,Lipa,Cd38,Mmp2,Tmem119,Adrb2,Lrp5,Dll4,Bcr,Mmp14,Cela1,Syk,Cst3,Epha2,Mdk,Gpr137,Ctsk,P2rx7,Ncdn,Ccr2,Igfbp5,Tmem64,S1pr1,Pth1r,Fgf10,Inpp5d,Trp53,Atp7a,Nol3,Rock1	0.327731
GOBP_NEGATIVE_REGULATION_OF_CELLULAR_COMPONENT_ORGANIZATION	0.00819021	0.059705	0.38073	0.245609	1.26352	598	Bnip3,Vegfa,Triobp,Hspa1b,Hspa8,Ulk1,Rtn4rl2,Prelid1,Dnajb1,Lif,Rock2,H3f3a,Dlc1,Phf23,Pten,Dpysl3,Hspa5,Mctp1,Cav1,Rps6ka2,Hspa2,Lmo4,Rhoa,Ppp3ca,Bub1b,Camsap2,Kremen1,Lrrtm2,Nfatc4,Src,Pfn1,Hspa1a,Ddx3x,Sema7a,Snx33,Kank4,Sema6a,Vat1,Nr1h2,Tmsb10,Cd38,Tmsb4x,Phf8,Dusp22,Picalm,Apoc1,Cxcl10,Rbm14,Ehmt2,Gfap,Rac1,Cdc42,Prkn,Birc2,Kif14,Tmod3,Pfn2,Anxa2,Ephb2,Mmp14,Stmn1,Aurkaip1,Hnrnpu,Cst3,Smad4…	0.27592
GOBP_EXTRINSIC_APOPTOTIC_SIGNALING_PATHWAY_VIA_DEATH_DOMAIN_RECEPTORS	0.00823412	0.0598581	0.38073	0.394149	1.54996	71	Atf3,Scrt2,Pten,Bag3,Bax,Dedd,Gabarap,Ddx3x,Casp8,Pea15a,Hmox1,Daxx,Bloc1s2,Pmaip1,Tnfrsf1a,Faim2,Rnf34,Stx4a,Park7,Cflar	0.28169
GOBP_NEGATIVE_REGULATION_OF_PROTEIN_MODIFICATION_BY_SMALL_PROTEIN_CONJUGATION_OR_REMOVAL	0.00823469	0.0598581	0.38073	0.372277	1.53309	87	Hspa1b,Dnaja1,Per2,Ppia,Cav1,Cry1,Ubxn1,Bub1b,Glmn,Ctnnb1,Hspa1a,Rps7,Sqstm1,Usp4,Rps3,Ivns1abp,Rpl37,Rpl23,Svbp,Rpl5,Bag2,Park7,Rps20,Rpl11,Vps28,Gps2	0.298851
GOBP_MITOTIC_SISTER_CHROMATID_SEGREGATION	0.00822492	0.0598581	0.38073	-0.306273	-1.41368	143	Mad2l1,Cdk5rap2,Anapc1,Ncapg2,Cdc23,Tnks,Atm,Cenpc1,Smc5,Slf1,Anapc15,Knstrn,Pinx1,Nsmce2,Apc,Anapc7,Katnb1,Mau2,Tacc3,Hecw2,Eml3,Cdc20,Anapc5,Nek6,Kifc1,Riok2,Xrcc3,Kifc5b,Kif18a,Spdl1,Eml4,Ncaph2,Rrs1,Wrap73,Akap8l,Pcid2,Nusap1,Sgo2a,Nek2,Kif4,Smc2,Fbxo5,Ube2c,Dis3l2,Chmp1b,Cenpf,Zwilch,Chmp6,Map10,Pogz,Cdca8,Chmp4c,Numa1,Lcmt1	0.377622
GOBP_POSITIVE_REGULATION_OF_ORGANELLE_ORGANIZATION	0.00826445	0.0600173	0.38073	0.266637	1.33394	416	Bnip3,Fam162a,Hspa1b,Ulk1,Fscn1,Vdac1,Pdxp,Rock2,Cd47,Tcp1,Btc,Cdkn1b,Baiap2l1,Nf2,Mapk3,Pip4k2a,Sfpq,Trim28,Rhoa,Kdr,Bax,Arpc2,Pdcd5,Vasp,Cct4,Bmf,Spire1,Src,Akap9,Septin7,Ctnnb1,Pfn1,Hspa1a,Mgarp,Rb1,Ralbp1,Spast,Cnot6,Tapt1,Nup62,Snx18,Mapk8,Adrb2,Rac1,Lrp5,Cdc42,Prkn,Synpo,Lcp1,Wipi1,Pfn2,Hras,Anxa2,Cnot6l,Nes,Dcn,Cx3cl1,Cul3,Plek,Pmaip1,Tmed9,Fer,Rps3,Setdb1,Prox1,Sdcbp,Wasf1,Cfl2,Bok,Baiap2…	0.319712
GOBP_POSITIVE_REGULATION_OF_MORPHOGENESIS_OF_AN_EPITHELIUM	0.00835512	0.0606182	0.38073	0.517846	1.68667	28	Vegfa,Fgf2,Lif,Ctnnb1,Sox8,Itgax,Mdk,Wnt5b,Mmrn2,Wnt2b,Maged1	0.392857
GOBP_POSITIVE_REGULATION_OF_CELL_FATE_COMMITMENT	0.00838182	0.0607543	0.38073	0.994891	1.32416	1	Fgf2	1
GOBP_RESPONSE_TO_VITAMIN_E	0.00841515	0.0609381	0.38073	0.712305	1.68964	9	Igf1r,Ccnd1,Srsf2,Arg1	0.444444
GOBP_NEGATIVE_REGULATION_OF_EXTRINSIC_APOPTOTIC_SIGNALING_PATHWAY	0.00845272	0.0611523	0.38073	0.388796	1.57143	79	Hspa1b,Scrt2,Siah2,Stradb,Scg2,Src,Hspa1a,Ddx3x,Pea15a,Hmox1,Mcl1,Cx3cl1,Unc5b,Faim2,Rnf34,Yap1,Acvr1,Phip,Park7,Fgf10,Cflar,Eya4,Nol3,Mapk7,Tgfbr1,Lmna,Ctnna1,Cttn,Zmynd11,Gpx1,Tcf7l2	0.392405
GOBP_ANTIMICROBIAL_HUMORAL_IMMUNE_RESPONSE_MEDIATED_BY_ANTIMICROBIAL_PEPTIDE	0.00850128	0.0614455	0.38073	0.578452	1.7339	20	Gapdh,Cxcl9,H2bc4,Cxcl13,Cxcl10,Fam3a,Rps19,H2bc8,Rpl39,H2bc6	0.5
GOBP_RETINAL_ROD_CELL_DEVELOPMENT	0.0085326	0.0616136	0.38073	-0.695947	-1.72059	9	Rorb,Rpgrip1,Nrl	0.333333
GOBP_NEUTROPHIL_ACTIVATION_INVOLVED_IN_IMMUNE_RESPONSE	0.00856289	0.0617739	0.38073	0.669612	1.7904	13	Tyrobp,Bcr,Syk,Itgb2,Itgam,Myd88,Fcer1g,Vamp8	0.615385
GOBP_CELL_FATE_COMMITMENT	0.00859356	0.0619368	0.38073	0.319653	1.43966	163	Fgf2,Kdm6b,Tead3,Stat3,Stat6,Neurod4,Lmo4,Pdpn,Rhoa,Kdr,Cyp26b1,Hey2,Ctnnb1,Ly9,Sox8,Neurod1,Ctr9,Mcl1,Ehmt2,Bmpr1a,Cdc42,Rab10,Dll4,Dock7,Smad4,Fkbp8,Smad1,Nr2f2,Prox1,Dmrta2,Zfp521,Il6ra,Epop,Isl1,Wnt5b,Acvr1,Gdf3,Pax6,Fgf10,Trp53,Loxl3,Pou3f2,Wnt2b,Notch1,Tgfbr1,Wnt9a,Tbx5,Gli2,Ascl1,Ptch1,Tcf7l2,Notch4,Edn1,Nr2e1,Sox1,Klf4,Jag2,Fgf13,Gata3	0.361963
GOBP_RESPONSE_TO_HEAT	0.00860351	0.0619502	0.38073	0.372741	1.55996	93	Hspa1b,Dnajb1,Dnaja1,Hspa2,St8sia1,Bag3,Sumo1,Dnajb4,Chordc1,Hspa1a,Calca,Mapkapk2,Cxcl10,Hmox1,Daxx,Dnaja2,Lrp11,Trpm2,Hikeshi,Hsbp1,Eif2b2,Cd34,Trp53inp1,Hsp90aa1,Sirt1,Cd14,Lyn,Ywhae,Rbbp7,Hsp90ab1	0.322581
GOBP_REGULATION_OF_FAT_CELL_DIFFERENTIATION	0.00861827	0.061998	0.38073	0.362125	1.5409	107	Xbp1,Gnb3,Ppard,Zbtb7b,Jdp2,Noct,Trib3,Wwtr1,Ddit3,Creb1,Bbs12,Zbtb7c,Zfp36l1,Cebpb,Lrp5,Crebl2,Sav1,Hnrnpu,Mapk14,Fndc5,Metrnl,Syap1,Cebpa,Pim1,Tmem64,Yap1,Gdf3,Medag,Zfp36,Trib2,Dusp10,Gps2,Rorc,Vstm2a,Tgfb1,Asxl1,Sirt1,Zfp36l2	0.35514
GOBP_TRNA_AMINOACYLATION_FOR_MITOCHONDRIAL_PROTEIN_TRANSLATION	0.008634	0.0620528	0.38073	-0.748777	-1.67369	7	Wars2,Aars2,Sars2,Tars2	0.571429
GOBP_REGULATION_OF_CD4_POSITIVE_ALPHA_BETA_T_CELL_DIFFERENTIATION	0.00865698	0.0621569	0.38073	0.503691	1.71043	33	Nfkbiz,Zbtb7b,Jak3,H2-Eb1,Bcl6,Cd86,Myb,Sash3,Loxl3,Prkcz,Nckap1l,Zc3h12a,Gata3,Smad7,Anxa1,Rc3h2,Hmgb1,Il2,Cbfb,Runx1	0.606061
GOBP_POSITIVE_REGULATION_OF_LYMPHOCYTE_MEDIATED_IMMUNITY	0.00866633	0.0621569	0.38073	0.401921	1.56565	69	H2-Q2,Arid5a,Stat6,Pvr,Zbtb1,Rasgrp1,Lag3,H2-Eb1,H2-Q1,H2-Q7,Nectin2,Ptprc,P2rx7,Lamp1,Cd81,H2-T23,Paxip1,Kmt5b,B2m,H2-D1,Sash3,Tgfb1,Tfrc,Vav1	0.347826
GOBP_POSITIVE_REGULATION_OF_INTERLEUKIN_6_PRODUCTION	0.00867287	0.0621569	0.38073	0.41028	1.55414	57	Xbp1,Stat3,Arid5a,Il16,Cd74,Tyrobp,Dhx9,Pou2f2,Syk,Il6ra,P2rx7,Isl1,Myd88,Cyba,Cd36,Aif1,C1qtnf4	0.298246
GOBP_REGULATION_OF_PLASMINOGEN_ACTIVATION	0.00872848	0.0623979	0.38073	0.695698	1.67729	10	Eno1,Serpine2,Anxa2,Ctsz,Plgrkt,Clec3b,S100a10,Runx1,Serpine1	0.9
GOBP_RECEPTOR_INTERNALIZATION	0.00873097	0.0623979	0.38073	0.368286	1.55768	100	Adm,Vegfa,Ache,Grk2,Cav1,Cd63,Lrrtm2,Snx1,Numb,Picalm,Flot1,Anxa2,Syk,Itgb2,Ankrd13a,Cd9,Sdcbp,Arf1,Hpca,Cd81,Calcrl,Cacng3,Fcer1g,Cacng4,Cd36,Efnb2,Tfrc,Apela,Ankrd13b,Rab31,Arrb1,Dtnbp1,Mkln1,Plcg2,Arrb2,Ldlrap1,Necab2,Ap2m1,Itgb1,Grb2,Rin3,Rab5a	0.42
GOBP_PROTEIN_AUTOPHOSPHORYLATION	0.00872491	0.0623979	0.38073	0.30356	1.39391	196	Vegfa,Clk1,Ulk1,Igf1r,Errfi1,Oxsr1,Cav1,Pim2,Mapk3,Trim28,Kdr,Acvr1b,Ddr1,Clk4,Src,Ulk3,Ddx3x,Ephb3,Eef2k,Jak2,Mapkapk2,Cdkl5,Clk3,Calm3,Dapk3,Jun,Syk,Stk39,Fer,Mak,Ptprc,Slk,Chek2,Eng,Pim1,Mknk2,Eif2ak3,Map3k12,Tyro3,Rap2a,Mex3b,Mark3,Dyrk1a,Pink1,Grk5,Map3k11,Vrk2,Lyn,Stk26,Map3k10,Ephb1,Atg101,Pim3,Stk4,Csk,Calm2,Mvp,Csf1r,Peak1,Ttk	0.306122
GOBP_RESPONSE_TO_OXYGEN_GLUCOSE_DEPRIVATION	0.00874488	0.062439	0.38073	0.801488	1.69155	6	Bnip3,Atf4	0.333333
GOBP_NEGATIVE_REGULATION_OF_PRODUCTION_OF_MOLECULAR_MEDIATOR_OF_IMMUNE_RESPONSE	0.00879222	0.0627184	0.38073	0.563527	1.73863	22	H2-Q2,Jak3,H2-Q1,Bcl6,Hmox1,Ndfip1,Fcgr2b,Tgfb1,Arg1,Cuedc2,Tmbim6,Smad7,Irak3,Cr1l,H2-M3	0.681818
GOBP_CELLULAR_RESPONSE_TO_HEAT	0.00880945	0.0627242	0.38073	0.407582	1.54392	57	Hspa1b,Dnajb1,St8sia1,Bag3,Sumo1,Chordc1,Hspa1a,Mapkapk2,Cxcl10,Hmox1,Daxx,Hikeshi,Hsbp1,Cd34,Hsp90aa1,Sirt1,Lyn,Ywhae,Rbbp7,Hsp90ab1,Dnajc2,Polr2d,Dnajb6	0.403509
GOBP_SERINE_FAMILY_AMINO_ACID_BIOSYNTHETIC_PROCESS	0.00880165	0.0627242	0.38073	-0.627211	-1.79424	15	Serinc5,Srr,Dhfr,Sephs1,Cth,Sephs2,Mthfd1	0.466667
GOBP_MOTOR_NEURON_MIGRATION	0.00882785	0.0627968	0.38073	0.838685	1.67006	5	Vegfa,Lhx1	0.4
GOBP_POSITIVE_REGULATION_OF_RESPONSE_TO_ENDOPLASMIC_RETICULUM_STRESS	0.00884189	0.0628382	0.38073	0.496775	1.7013	35	Xbp1,Ptpn2,Cav1,Bax,Herpud1,Ddit3,Ptpn1,Nfe2l2,Rnft1,Serinc3,Pmaip1,Bok,Fcgr2b,Tmem33,Bcap31,Sirt1	0.457143
GOBP_POSITIVE_REGULATION_OF_MITOCHONDRIAL_DEPOLARIZATION	0.008871	0.0628698	0.38073	0.752535	1.68718	7	Kdr,Dcn,P2rx7,Rack1,Mllt11	0.714286
GOBP_NEURAL_NUCLEUS_DEVELOPMENT	0.008871	0.0628698	0.38073	0.434009	1.63802	53	Fgf2,Dynll1,Syngr3,Hspa5,Rhoa,Glud1,Aldh1a3,Calm3,Cdc42,S100a1,Cnp,Suds3,Ndufs3,Fgf9,Ywhae,Ascl1,Calm2,Sec24b,Calm1,Ywhah,Ina	0.396226
GOBP_REGULATION_OF_STRIATED_MUSCLE_CONTRACTION	0.00885513	0.0628698	0.38073	0.394822	1.53501	64	Atp1a1,Grk2,Pkp2,Cav1,Sumo1,Stc1,Akap9,Pde4d,Kcnj2,Rgs2,Calm3,Tmem38a,Pde4b,Adra1b,Chga,Slc8a3,P2rx4,Jup,Zc3h12a,Calm2,Ccn2,Bin1,Atp1b1,Fgf13,Calm1,Smad7,Pik3cg,Atp2a2,Gsto1,Prkaca,Pde5a,Dmpk,Trpm4,Nr4a1,Sri	0.546875
GOBP_ERBB_SIGNALING_PATHWAY	0.00888308	0.0628971	0.38073	0.365774	1.54548	104	Neurl1a,Bcar1,Rnf126,Zfyve28,Ptpn2,Btc,Errfi1,Lgmn,Cdh13,Src,Itga1,Nup62,Cblb,Plce1,Dusp3,Shc1,Fer,Ptpn12,Ncf1,Adam17,Grb7,Rhbdf1,Gab1	0.221154
GOBP_MACROPHAGE_DIFFERENTIATION	0.00892964	0.0631683	0.38073	0.475295	1.65034	37	Vegfa,Lif,Ptpn2,L3mbtl3,H2-Eb1,Inha,Casp8,Rb1,C1qc,Cdc42	0.27027
GOBP_LUNG_CELL_DIFFERENTIATION	0.00897691	0.0634441	0.38073	0.60026	1.73485	17	Ctnnb1,Creb1,Sav1,Thra,Yap1,Fgf10,Aimp2,Ascl1,Sox9,Agr2	0.588235
GOBP_NOTCH_SIGNALING_PATHWAY	0.00902446	0.0637212	0.38073	0.330581	1.46836	142	Neurl1a,Stat3,Cdkn1b,Neurod4,Maml3,Aph1a,Chac1,Ptp4a3,Maml1,Hey2,Src,Hey1,Bcl6,Llgl1,Niban2,Bloc1s2,Dll4,Psenen,Mmp14,Slc35c2,Prag1,Cebpa,Cntn6,Yap1,Pgam2,Lfng,Adam17,Il6st,Fgf10,Egfl7,Zmiz1,Nrarp,Notch1,S1pr3,Dtx2,Ccnc,Krt19,Tspan15,Ascl1,Cfap58,Anxa4,Arrb1,Notch4,Gmds,Itgb1bp1,Pdcd10,Jag2,Tgfbr2,Ythdf2,Adam10,Sox9,Bend6,Postn	0.373239
GOBP_REGULATION_OF_CELLULAR_RESPONSE_TO_INSULIN_STIMULUS	0.00903288	0.0637218	0.38073	0.424236	1.60003	55	Ptpn2,Socs3,Slc27a4,Zbtb7b,Pip4k2a,Grb10,Src,Ptpn1,Adipor1,Irs1,Gnai2,Atp2b1,Gpr21,Grb7,Ncoa5,Uso1,Sirt1,Pip4k2b,Prkcz,Prkcd,Snx5,Esrra	0.4
GOBP_REGULATION_OF_MULTICELLULAR_ORGANISM_GROWTH	0.00908893	0.0640136	0.38073	0.420587	1.58546	52	Stc2,Chd7,Stat3,Lgmn,Creb1,Pls1,Rai1,Ppib,Adrb2,Socs2,Npy1r,Cdk4,Gpr21,Adrb1,Fxn,Pou3f2,Pik3ca,Mkks,Tnks2,Ptch1	0.384615
GOBP_IMPORT_INTO_CELL	0.00909098	0.0640136	0.38073	0.314057	1.42463	171	Slc2a3,Slc2a1,Syngr3,Lrrc8c,Atp1a1,Per2,Slc27a4,Slc1a3,Tfr2,Kcnk9,Lrrc8a,Hcn2,Slc1a2,Slc7a5,Slc30a1,Nalf2,Kcne2,Kcnj2,Slc1a6,Kcnj8,Gfap,Il10ra,Rgs2,Prkn,Flot1,Kcnj10,Acsl1,Slc15a3,Slc38a1,Slc5a3,Trpm2	0.181287
GOBP_ANTIGEN_PROCESSING_AND_PRESENTATION_OF_ENDOGENOUS_ANTIGEN	0.00917066	0.0645152	0.38073	0.590367	1.71792	18	H2-Q2,Cd74,H2-Eb1,H2-Q1,H2-Q7,H2-T23,B2m,Tap1,H2-D1	0.5
GOBP_REGULATION_OF_GLUCAN_BIOSYNTHETIC_PROCESS	0.00927166	0.0649959	0.38073	0.524994	1.67236	25	Ppp1r3g,Gck,Ppp1r3c,Ppp1r3b,Ppp1cb,Irs1,Ppp1ca	0.28
GOBP_REGULATION_OF_VIRAL_PROCESS	0.0092573	0.0649959	0.38073	0.354932	1.53712	117	Cnot7,P4hb,Ppia,Hexim1,Trim28,Plscr1,Trim59,Ciita,Snx3,Cd74,Trim32,Ddx3x,H2-Eb1,Ilf3,Dhx9,Apobec3,Ccl5,Nectin2,Trim8,Pabpc1,Cxcr4,Setdb1,Prox1,Srpk2,Dynlt1b,Tbc1d20,Zfp36,Trim62,Lgals1,Tyro3,Ddb1,Stom	0.273504
GOBP_ENDOTHELIAL_CELL_PROLIFERATION	0.00927299	0.0649959	0.38073	0.341188	1.47915	118	Vegfa,Fgf2,Stat3,Cav1,Kdr,Scg2,Cdh13,Cnmd,Agtr1a,Hmox1,Cav2,Dll4,Jun,Mmp14,Sulf1,Epha2,Nr2f2,Prox1,Mdk,Egr3,Itga4,Adam17,Mmrn2,Vip,Cyba,Egfl7,Mydgf,Cd34,Nrarp,Sirt1,Apela,Nrp2,Tgfbr1,F3,Aimp1,Arg1,Tie1,Nras,Apoe,Atoh8,Hif1a,Loxl2,Itgb1bp1,Pdcd10	0.372881
GOBP_DEOXYRIBONUCLEOSIDE_TRIPHOSPHATE_CATABOLIC_PROCESS	0.00926498	0.0649959	0.38073	-0.784432	-1.68212	6	Nudt16,Nudt15,Samhd1,Dut	0.666667
GOBP_NEGATIVE_REGULATION_OF_PROTEIN_AUTOPHOSPHORYLATION	0.00928709	0.0650351	0.38073	0.69385	1.67284	10	Errfi1,Cav1,Jun,Ptprc,Eng,Mvp,Impact	0.7
GOBP_ALTERNATIVE_MRNA_SPLICING_VIA_SPLICEOSOME	0.00930454	0.0650977	0.38073	0.406192	1.5857	70	Mbnl2,Strap,Sfpq,Fxr2,Celf6,Tra2b,Fxr1,Ptbp1,Srsf2,Dhx9,Rbm17,Srsf1,Hnrnpu,Rbfox2,Sap18,Rbm15b,Hnrnpa1,Pqbp1,Rbm10,Srrm4,Srsf6,Mbnl1,Raver1,Raver2,Celf5,Wtap,Celf4,Rbm5	0.4
GOBP_DORSAL_AORTA_MORPHOGENESIS	0.00933862	0.0652168	0.38073	0.736779	1.69009	8	Hey2,Hey1,Bmpr1a,Dll4,Eng,Srf,Acvrl1	0.875
GOBP_PEPTIDYL_SERINE_MODIFICATION	0.00933425	0.0652168	0.38073	0.281421	1.34662	270	Vegfa,Ddit4,Mif,Clk1,Ulk1,Lif,Rock2,Grk2,Pdk3,Plk2,Ndnf,Pten,Caprin2,Cav1,Rps6ka2,Bax,Sbk1,Camk1,Src,Akap9,Ulk3,Pde4d,Mapkapk2,Mapk8,Nsd1,Galnt13,Pfn2,Dock7,Crebl2,Rps6ka3,Dcn,Morc3,Syk,Mapk14,Inpp5f,Stk39,Stk38,Chek2,Rack1,Srpk2,Bdnf,Mknk2,Lats2,Park7,Ikbke,Plk1,Eif2ak3,Map3k12,Camkv,Ilk,Sgk1,Rock1,Top1,Pik3ca,Irgm2,Mapk7,Cab39,Mark3,Bgn,Tgfb1,Csnk1g1,Tfrc,Irgm1,Dyrk1a,Hsp90aa1,Pink1,Csnk1e,Csnk…	0.251852
GOBP_HEART_TRABECULA_MORPHOGENESIS	0.00938776	0.0654576	0.38073	0.548628	1.70805	23	Chd7,Hey2,Hey1,Adamts1,Bmpr1a,Dll4,Eng,S1pr1,Adgrg6,Notch1,Fkbp1a,Tgfbr1,Srf	0.565217
GOBP_REGULATION_OF_NECROTIC_CELL_DEATH	0.00939022	0.0654576	0.38073	0.495692	1.69759	35	Bnip3,Atg9b,Cav1,Casp8,Birc2,Bok,Atg9a,Mt3,Trp53,Cflar,Nol3,Zbp1,Ogt,Spata2,Peli1,Olfm4	0.457143
GOBP_REGULATION_OF_MONOCYTE_CHEMOTAXIS	0.00942147	0.0656156	0.38073	0.552395	1.62909	19	Creb3,Lgmn,Cxcl10,Ccl5,Dusp1,Ccr2,Cx3cr1,Aif1,Lyn,Pla2g7,Hmgb1,Ano6,Serpine1	0.684211
GOBP_REGULATION_OF_THE_FORCE_OF_HEART_CONTRACTION_BY_CHEMICAL_SIGNAL	0.00944446	0.0656562	0.38073	0.798807	1.68589	6	Edn2,Grk2,Cav1,Adrb1	0.666667
GOBP_CELLULAR_RESPONSE_TO_VASCULAR_ENDOTHELIAL_GROWTH_FACTOR_STIMULUS	0.00944037	0.0656562	0.38073	0.421982	1.59153	55	Vegfa,Cd63,Kdr,Ptp4a3,Cadm4,Sema6a,Mapkapk2,Map2k3,Dll4,Dcn,Mapk14,Egr3,Gab1,Hspb1,Pik3ca,Notch1,Nrp2,Tspan12,Vcam1	0.345455
GOBP_TOXIN_TRANSPORT	0.00945763	0.065688	0.38073	0.494458	1.66709	32	Bnip3,Tcp1,Antxr2,Hspa5,Cct4,Rab28,Copb2,Cct2,Cct5,Dnajc17,Cct7,Cd274,Adam10,Crtc2	0.4375
GOBP_ACTIN_MYOSIN_FILAMENT_SLIDING	0.00953798	0.066186	0.38073	0.749725	1.68088	7	Tnnt2,Myl6,Tnnc1,Myl6b	0.571429
GOBP_AXONEME_ASSEMBLY	0.00957041	0.0663508	0.38073	-0.388833	-1.5341	60	Cc2d2a,Ttll3,Dnai2,Armc2,Dnai4,Lrguk,Ccdc63,Meig1,Gas8,Ccdc40,Dnai3,Iqcg,Cep131,Ccdc65,Hydin,Spef2,Cfap46,Rp1,Pla2g3,Dnaaf1,Cfap74,Odad4,Dnal1,Drc1,Dnaaf5	0.416667
GOBP_POSITIVE_REGULATION_OF_SMOOTH_MUSCLE_CELL_PROLIFERATION	0.00963215	0.0667184	0.38073	0.399834	1.5618	68	Fgf2,Igf1r,Cdh13,Jak2,Nr4a3,Mmp2,Foxj2,Adamts1,P2ry6,Hmox1,Bmpr1a,Jun,Cx3cl1,Ccl5,Itga2,Gnai2,Mef2d,Il6ra,Calcrl,Igfbp5,Gnai3,S1pr1,Myd88,Cyba,Hpgd,Aif1,Hdac1,Pik3ca,Tgfb1,Fgf9,Myc,Map3k5,Frs2,Edn1,Foxp1,Irak4,Ldlrap1,Tgfbr2,Rps6kb1	0.573529
GOBP_POSITIVE_REGULATION_OF_I_KAPPAB_KINASE_NF_KAPPAB_SIGNALING	0.00966299	0.0668714	0.38073	0.32564	1.45483	150	Gapdh,Plk2,Cxxc5,Lamtor5,Pim2,Rhoa,Slc35b2,Cd74,Ctnnb1,Trim32,Tspan6,H2-Eb1,Casp8,Alpk1,Gprc5b,Ltbr,Nup62,Lurap1l,Vapa,Hmox1,Prkn,Birc2,Traf5,S100a13,Cx3cl1,Tnfrsf1a,Trim8,Tifa,Map3k14,Ndfip1,Casp1,Myd88,Ikbke,Apol8,Trim62,Lgals1,Cd36,Cflar	0.253333
GOBP_REGULATION_OF_POSTSYNAPSE_ORGANIZATION	0.0097177	0.0671892	0.38073	0.387352	1.55557	78	Hspa8,Caprin1,Pten,Caprin2,Nptx1,Cfl1,Pak3,Lrrtm2,Eef2k,Cdkl5,Arf4,Ephb2,Dbnl,Baiap2,Fcgr2b,Tanc2,Cbln1,Lrfn2,Lrp8,Nrp2,Ngef,Cript,Apoe,Shank3,Dtnbp1,Srgn,Pafah1b1,Vps35	0.358974
GOBP_NEGATIVE_REGULATION_OF_ORGANIC_ACID_TRANSPORT	0.00976354	0.0674452	0.38073	-0.576923	-1.76355	18	Pla2r1,Htr1b,Slc43a2,Akt2	0.222222
GOBP_ANTIGEN_PROCESSING_AND_PRESENTATION_OF_ENDOGENOUS_PEPTIDE_ANTIGEN_VIA_MHC_CLASS_I_VIA_ER_PATHWAY	0.00986421	0.068079	0.38073	0.797824	1.68382	6	H2-Q2,H2-Q1,H2-Q7,H2-T23,H2-D1	0.833333
GOBP_TELOMERE_CAPPING	0.0098759	0.0680983	0.38073	-0.457124	-1.66028	37	Rtel1,Tinf2,Mre11a,Tnks,Prkdc,Atm,Dclre1c,Dclre1b,Ctc1,Hnrnpd,Ercc1,Terf2ip,Nek2,Stn1,Terf2	0.405405
GOBP_INTRACELLULAR_TRANSPORT	0.00993488	0.0684433	0.38073	0.222084	1.19855	1373	Bnip3,Rnf126,Bnip3l,Sec22c,Hspa8,Npepps,Ppp1cc,Cry2,Stat3,Cdkn1a,Alkbh5,Siah3,Sybu,Tuba1b,Pex13,Ube2j1,Ube2o,Tubb5,Hspa5,Srsf10,Nsun2,Srsf3,B3gat3,Tuba1c,Tnnt2,Syt4,Cd63,Arl6,Ap1b1,Dusp16,Pkig,Mapk3,Bcl3,Pip4k2a,Sfpq,Stradb,Trim28,Tnpo1,Arfgap3,Hk2,Bag3,Sumo1,Bax,Herpud1,Ppp3ca,Slc25a31,Pdcd5,Cltb,Tuba1a,Nptx1,Oaz2,Ndel1,Gabarap,Ipo5,Rasgrp1,Hyou1,Snx3,Spire1,Rhou,Fyttd1,Camk1,Ywhab,Src,Cd74,Gckr…	0.27968
GOBP_HYPOTHALAMUS_DEVELOPMENT	0.00994678	0.0684636	0.38073	0.599183	1.70715	16	Ndnf,Bax,Nhlh2,Ubb,Uqcrq,Rax,Pou3f2,Myc,Nrp2	0.5625
GOBP_NADP_METABOLIC_PROCESS	0.0100203	0.0689073	0.38073	0.498331	1.69223	33	Me2,Kcnab2,Pgam1,Gck,Pgd,Noct,Nadk2	0.212121
GOBP_EPITHELIAL_CELL_DEVELOPMENT	0.0100837	0.0692813	0.38073	0.314222	1.41893	167	Vegfa,Fosl2,Rock2,Atf4,Ednrb,Gstm5,Podxl,Stc1,Hpse,Src,Pde4d,Sox8,Ccm2,Insm1,Rilpl1,Crygb,Epha2,Cldn5,Tnfrsf1a,Cxcr4,Prox1,Bfsp1,Clic4,Wnt5b,Cdh5,Msn,Yap1,Il6st,Arid4a,Myd88,Tbc1d20,Pax6,Arhgef26,Rock1,Col15a1,Hsd17b4,Sdc1,Asxl1,Notch1,Rarg,S1pr3,S1pr2,Gpx1,Frs2,Notch4,Tmod1,Bfsp2,Hif1a,Vezf1,Sfn,Tjp2,Acta2,Rap1b,Fndc3a,Robo4,Tjp3	0.335329
GOBP_REGULATION_OF_CHROMATIN_ORGANIZATION	0.010106	0.0693725	0.38073	0.469025	1.63834	39	Samd1,Mllt3,L3mbtl3,Trim28,Phf8,Ctr9,Hnrnpu,Setd5,Setdb1,Tet1	0.25641
GOBP_POSITIVE_REGULATION_OF_VASCULAR_ENDOTHELIAL_GROWTH_FACTOR_PRODUCTION	0.0101563	0.0696552	0.38073	0.597622	1.72723	17	Sulf2,Atf4,Hpse,Sulf1,Isl1,Il6st,Eif2ak3,Tgfb1,Hif1a,Cyp1b1,Arnt,C3ar1	0.705882
GOBP_INOSITOL_PHOSPHATE_BIOSYNTHETIC_PROCESS	0.0102417	0.0701775	0.38073	0.572065	1.71476	20	Fgf2,Ip6k1,P2ry6,Plek,Ip6k3,Pth1r,Ppip5k1,Plcg2,Itpkc,Ntsr1	0.5
GOBP_NEGATIVE_REGULATION_OF_VASCULATURE_DEVELOPMENT	0.0102513	0.0701805	0.38073	0.377659	1.54372	83	Pgk1,Pde3b,Rock2,Plk2,Efna3,Ctnnb1,Sema6a,Cnmd,Foxj2,Adamts1,Cxcl10,Niban2,Spred1,Creb3l1,Dcn,H2-Q7,Sulf1,Epha2,Cldn5	0.228916
GOBP_NEGATIVE_REGULATION_OF_T_HELPER_CELL_DIFFERENTIATION	0.0102972	0.0704319	0.38073	0.656124	1.70466	12	Zbtb7b,Jak3,Bcl6,Loxl3,Zc3h12a,Smad7,Anxa1,Rc3h2,Il2	0.75
GOBP_REGULATION_OF_RELEASE_OF_CYTOCHROME_C_FROM_MITOCHONDRIA	0.0103498	0.0707282	0.38073	0.477192	1.68937	41	Bnip3,Fam162a,Prelid1,Bax,Pdcd5,Bmf,Prkn,Pmaip1,Clu,Bbc3,Trp53,Fxn,Nol3,Mff,Pink1,Lmna,Mllt11,Gpx1,Arrb2,Ghitm,Bcl2l2	0.512195
GOBP_REGULATION_OF_MICROVILLUS_ASSEMBLY	0.0103815	0.070823	0.38073	0.831576	1.6559	5	Fscn1,Podxl	0.4
GOBP_POSITIVE_REGULATION_OF_SECRETION	0.0103822	0.070823	0.38073	0.294394	1.37597	223	H2-Q2,Mif,Xbp1,Ache,Gck,Grk2,Ppia,Ppard,Syt4,Ednrb,Tfr2,Lrrc8a,Golph3,Creb1,H2-Eb1,Inha,Nr1h2,H2-Q1,Ier3ip1,Jak2,Cd38,Glud1,Gipr,Syk,Smad4,Itgb2,Gnai2,Adam9,Itgam,Trpm2,Sdcbp,Cadps2,P2rx7,Lamp1,Isl1,Cd33,Stx4a,Hyal3,Vip,Apbb1,Cyba,Baiap3,Chmp2a,Arf6,Pcsk1,Vamp8,Hgs,Sdc1,Adcyap1,Tgfb1,Pink1,Tmf1,Stam,Cacna1g,Cyp4f14,Aimp1,Rab27b,P2rx4,Rab9,Acsl3,Trem2,Tlr2,Tcf7l2,Edn1,Oxtr,Snx5,Dtnbp1,Hif1a,Mpc2	0.309417
GOBP_POSITIVE_REGULATION_OF_CELLULAR_RESPONSE_TO_TRANSFORMING_GROWTH_FACTOR_BETA_STIMULUS	0.0104507	0.0711636	0.38073	0.524779	1.67801	26	Ing2,Men1,Cited2,Cited1,Smad4,Sdcbp,Gipc1,Adam17,Snw1,Hsp90ab1,Cdkn2b,Npnt	0.461538
GOBP_NIK_NF_KAPPAB_SIGNALING	0.0104416	0.0711636	0.38073	0.356101	1.49196	94	Prdx1,Uaca,Ppp4c,Bcl3,Rhoa,Ptp4a3,Ddx3x,Tspan6,Tmsb4x,Cd86,Adipor1,Birc2,Rtkn2,Rps3,Map3k14,Relb,Nfkb2,Ikbke,Laptm5,Ppm1b,Ilk,Nol3,C1qtnf4,Cd14,Traf4,Ppm1a,Trem2,Zc3h12a,Tlr2,Edn1	0.319149
GOBP_PURINE_CONTAINING_COMPOUND_TRANSMEMBRANE_TRANSPORT	0.0104738	0.071257	0.38073	0.594993	1.69521	16	Lrrc8c,Slc35b2,Lrrc8a,Slc25a31	0.25
GOBP_OXIDATIVE_RNA_DEMETHYLATION	0.0105228	0.0715267	0.38073	0.829656	1.65208	5	Jmjd6,Alkbh5	0.4
GOBP_REGULATION_OF_RESPONSE_TO_WOUNDING	0.0105322	0.0715273	0.38073	0.348549	1.49216	111	Xbp1,Fgf2,Igf1r,Pten,Cav1,Crk,Serpine2,Tnfrsf12a,Pros1,Ndel1,Kremen1,Hpse,Cadm4,Map2k1,Nfe2l2,Hras,Krt1,Ephb2,Rtn4rl1,Inpp5f,St3gal4,Ptprs,Cd9,Cxcr4,Mdk	0.225225
GOBP_NEGATIVE_REGULATION_OF_MEGAKARYOCYTE_DIFFERENTIATION	0.0105656	0.0716903	0.38073	0.732786	1.68093	8	H4c3,H4c11,H4c8,H4c14,H4c12,Prmt1	0.75
GOBP_NEGATIVE_REGULATION_OF_INTERLEUKIN_1_BETA_PRODUCTION	0.0106055	0.0718974	0.38073	0.594138	1.69278	16	Errfi1,Cx3cl1,Cd33,Cx3cr1,Casp1,Aqp4,Trem2,Zc3h12a,Cptp,Git1,Arrb2	0.6875
GOBP_REGULATION_OF_HEART_RATE	0.0106432	0.0720889	0.38073	0.381938	1.53383	78	Adm,Adm2,Edn2,Pkp2,Cav1,Mdm2,Ednrb,Hey2,Akap9,Pde4d,Kcne2,Kcnj2,Calm3,Tmem161b,Adra1b,Isl1,Scn3b,Adra1d,Adrb1	0.24359
GOBP_INTRACELLULAR_PROTEIN_TRANSPORT	0.0106569	0.0721179	0.38073	0.237203	1.24181	762	Bnip3l,Hspa8,Npepps,Cry2,Stat3,Cdkn1a,Siah3,Pex13,Ube2j1,Hspa5,B3gat3,Arl6,Ap1b1,Dusp16,Pkig,Bcl3,Stradb,Trim28,Tnpo1,Arfgap3,Bag3,Sumo1,Bax,Herpud1,Ppp3ca,Pdcd5,Cltb,Oaz2,Ndel1,Gabarap,Ipo5,Rhou,Camk1,Ywhab,Cd74,Gckr,Prickle1,Snx33,Sar1a,Ptpn1,Copa,Mgarp,Timm50,Vps37d,Snx1,Scg5,Mon1a,Naca,Arl5a,Rab28,Jak2,Srp14,Nup62,Stx5a,Nploc4,Ubl5,Snx27,Arf4,Ap1s2,Mapk8,Cblb,Pcm1,Gfap,Arih2,Mtcl1,Sec61g,Bloc…	0.284777
GOBP_COMPLEMENT_ACTIVATION	0.0106823	0.0722262	0.38073	0.491156	1.65595	32	C1qb,C1qc,Ighm,Ighg3,Krt1,C1qa,A2m,Igkc,C1rl,Clu,Ighg2c,Ighg2b,Igha,Trem2,Susd4,Cfi	0.5
GOBP_NEGATIVE_REGULATION_OF_PROTEIN_DEPHOSPHORYLATION	0.0107239	0.0724429	0.38073	0.513644	1.68309	29	Cry2,Rock2,Ppp1r15a,Ywhab,Arpp19,Gnai2,Rock1,Ppp1r9b,Ppp1r1b,Ppp1r11,Fkbp1a,Ywhae,Nckap1l,Ppp1r8	0.482759
GOBP_POSITIVE_REGULATION_OF_MAINTENANCE_OF_SISTER_CHROMATID_COHESION	0.0107345	0.0724508	0.38073	-0.809482	-1.63309	5	Smc5,Slf1,Nsmce2	0.6
GOBP_POSITIVE_REGULATION_OF_DENDRITIC_SPINE_DEVELOPMENT	0.010761	0.0725018	0.38073	0.487426	1.66928	35	Neurl1a,Caprin1,Caprin2,Pak3,Camk1,Eef2k,Ephb2,Dbnl,Baiap2	0.257143
GOBP_NEGATIVE_REGULATION_OF_LYASE_ACTIVITY	0.0107578	0.0725018	0.38073	0.543841	1.60387	19	Ednrb,Akap9,P2ry13,Rd3,Gnai2,Hpca,Ccr2,Npr3,Gnai3	0.473684
GOBP_CELLULAR_MACROMOLECULE_LOCALIZATION	0.0108282	0.0728905	0.38073	0.218288	1.18365	1506	Bnip3l,Bsg,Hspa8,Npepps,Kcnab2,Atg9b,Spidr,Hk1,Lif,Cry2,Dnaja1,Stat3,Rock2,Cdkn1a,Tcp1,Pkp2,Siah3,Ruvbl2,Pex13,Ube2j1,Ppp1r15a,Epb41l3,Hspa5,Cav1,Sesn2,Lamtor5,B3gat3,Jarid2,Mdm2,Cd63,Arl6,Ap1b1,Dusp16,Nf2,Pkig,Bcl3,Stradb,Trim28,Tpbg,Tnpo1,Arfgap3,Hk2,Bag3,Lamp5,Sumo1,Bax,Herpud1,Wwtr1,Ppp3ca,Glmp,Pdcd5,Cltb,Golph3,Cct4,Nptx1,Oaz2,Ndel1,Ddit3,Gabarap,Ipo5,Rhou,Hey2,Camk1,Ywhab,Src,Septin7,Cd74,C…	0.270916
GOBP_ADIPOSE_TISSUE_DEVELOPMENT	0.0108382	0.0728935	0.38073	0.475915	1.68115	40	Zfp516,Xbp1,Ppard,Pgrmc2,Arid5b,Sox8,Ubb,Plaat3,Lrp5,Sh3pxd2b,Cdk4,Paxip1,Dgat2,Nampt,Rorc,Pik3ca,Sirt1	0.425
GOBP_POSITIVE_REGULATION_OF_LYMPHOCYTE_CHEMOTAXIS	0.0108553	0.072944	0.38073	0.673354	1.69028	11	Oxsr1,Cxcl13,Ccl5,Stk39,Ccr2,Adam17	0.545455
GOBP_DIGESTION	0.0108915	0.0731229	0.38073	0.396941	1.54423	63	Adm2,Muc2,Strap,Cck,Cyp39a1,Amy1,Copa,Pls1,Nr1h2,Neurod1,Stk39,Mdk,Serpina3n,Npr3,Fgf10,Cd36,Sgk1,Serpina3m,Cckbr,Pir,Muc4,Slc5a1,Oxtr,Tjp2,Snx10,Nr1h3,Npc1l1	0.428571
GOBP_SENSORY_PERCEPTION	0.0109275	0.0733006	0.38073	-0.244877	-1.26697	398	Ttc8,Crb1,Atp8a2,Rs1,Rorb,Aldh7a1,Mc1r,Pou6f2,Tulp1,Gnb1,Gnat1,Opn1mw,Rgs9,Unc119,Bbs1,Reep6,Slc24a1,Crx,Rho,Rdh8,Pdc,Fscn2,Pde6a,Atpsckmt,Cacna1f,Rpgrip1,Cngb1,Nrl,Gnat3,Pde6b,Prcd,Kcna2,Fam161a,Abca4,Grk1,Prph2,Bbs9,Cln6,Pou4f2,Crb2,Grm8,Rom1,Cacna1d,Adcy3,Arr3,Myo1a,Myo6,Rgs9bp,Lhfpl4,Mecp2,Opa1,Eya1,Tmtc4,Cplx4,Chrna7,Cep250,Adgrv1,Cacna2d4,Impg1,Cyp4v3,Pde6g,Cacnb2,Rdh12,Sobp,Irx5,Ppef1,Ush2…	0.223618
GOBP_NEGATIVE_REGULATION_OF_NEURON_PROJECTION_REGENERATION	0.010966	0.0734945	0.38073	0.642674	1.75554	14	Pten,Kremen1,Rtn4rl1,Inpp5f,Ptprs	0.357143
GOBP_REGULATION_OF_AEROBIC_RESPIRATION	0.0110042	0.0736858	0.38073	0.510684	1.67339	29	Ak4,Bnip3,Uqcc2,Rhoa,Park7,Iscu,Atp7a,Cox7a2,Pink1,Myc,Arl2,Hif1a	0.413793
GOBP_POST_EMBRYONIC_ANIMAL_ORGAN_DEVELOPMENT	0.0111325	0.0744144	0.38073	0.592028	1.68676	16	Vegfa,Kdr,Bax,Jak2	0.25
GOBP_MEMBRANE_ORGANIZATION	0.011127	0.0744144	0.38073	0.244551	1.26478	638	Bnip3,Bnip3l,Hspa8,Atg9b,Prelid1,Ndrg1,Prelid2,Pten,Epb41l3,Cav1,Baiap2l1,Syt4,Pip4k2a,Plscr1,Arfgap3,Hk2,Rhoa,Clcn3,Bax,Slc25a31,Snap47,Pdcd5,Golph3,Cplx3,Mtch1,Atg2b,Ndel1,Snx3,Spire1,Rab39,Hspa1a,Chmp7,Snx33,Sar1a,Timm50,Sox30,Lpcat2,Spast,Sun1,Pitpnc1,Picalm,Stx5a,Plaat3,Spire2,Vapa,Snx18,Mapk8,Tmcc1,Rac1,Rhog,Ighm,Bloc1s2,Calm3,Cdc42,Prkn,Flot1,Syp,Cav2,Stx11,Rilpl1,Ighg3,Anxa2,Ephb2,Fcho2,M…	0.333856
GOBP_RESPONSE_TO_HYDROGEN_PEROXIDE	0.0112608	0.0752067	0.38073	0.350855	1.50324	109	Bnip3,Ankzf1,Kdm6b,Stat6,Crk,Foxo3,Src,Nr4a3,Nfe2l2,Mmp2,Hmox1,Plekha1,Ppp2cb,Sirpa,Adam9,Pawr,Rps3,Trpm2,Rack1,Pcna,Park7,Rhob,Fxn,Mapk7,Sdc1,Pink1,Sirt1,Prdx3,Map3k5,Arg1,Stk26,Gpx1,Prkcd,Edn1,Pdcd10,Map1lc3a,Impact,Cyp1b1,Anxa1,Pycr1,Axl,Ppp1r15b,Hgf,Ripk1,Sod1,Aifm1,Txnip	0.431193
GOBP_NEGATIVE_REGULATION_OF_CARDIAC_MUSCLE_CELL_PROLIFERATION	0.0112886	0.075326	0.38073	0.702647	1.66673	9	Pten,Jarid2,Cited2,Sav1,Mapk11,Tbx5,Tgfbr2,Vgll4,Kcnk2	1
GOBP_REGULATION_OF_BROWN_FAT_CELL_DIFFERENTIATION	0.0113358	0.0755751	0.38073	0.592008	1.711	17	Zbtb7b,Hnrnpu,Mapk14,Fndc5,Metrnl,Pim1,Dusp10,Vstm2a,Sirt1,Napepld	0.588235
GOBP_DNA_GEOMETRIC_CHANGE	0.0114056	0.0759742	0.38073	-0.344231	-1.46195	89	Recql,Rtel1,Mcm2,Mre11a,Hmgb2,Chtf18,Xrcc6,Supv3l1,Twnk,Chd1l,Ighmbp2,Ercc3,Helq,Rad54l2,Ruvbl1,Mcm5,Dqx1,Rfc5,Recql5,Recql4,Mterf1b,Gins3,Hmgb3,Rad51,Rfc3,Nav2,Dna2,Cdc45,Ascc3,Dhx36,Ddx1,Chd6,Pura	0.370787
GOBP_POSITIVE_REGULATION_OF_ADAPTIVE_IMMUNE_RESPONSE	0.0115389	0.0767956	0.38073	0.391999	1.54344	72	H2-Q2,Arid5a,Stat6,Nfkbiz,Pvr,Zbtb1,H2-Eb1,H2-Q1,H2-Q7,Nectin2,Ptprc,P2rx7,Cd81,Ccr2,H2-T23,Il6st,Paxip1,Kmt5b,B2m,H2-D1,Sash3,Tgfb1,Tfrc,Sirt1,Slc11a1,Prkcz,Trem2	0.375
GOBP_POSITIVE_REGULATION_OF_DENDRITIC_SPINE_MORPHOGENESIS	0.0115804	0.0770048	0.38073	0.580093	1.68802	18	Caprin1,Caprin2,Pak3,Eef2k,Ephb2,Dbnl,Baiap2	0.388889
GOBP_POSITIVE_REGULATION_OF_PROTEIN_DEACETYLATION	0.0116514	0.0773509	0.38073	0.543994	1.69362	23	Vegfa,Ing2,Zbtb7b,Jdp2,Bcl6,Sap30bp,Trp53,Dyrk1a,Pink1,Sirt1	0.434783
GOBP_CEREBRAL_CORTEX_REGIONALIZATION	0.0116527	0.0773509	0.38073	0.825427	1.64366	5	Tra2b,Adgrg1,Dmrta2,Pax6	0.8
GOBP_NEGATIVE_REGULATION_OF_CELLULAR_AMIDE_METABOLIC_PROCESS	0.0116847	0.0774961	0.38073	0.321698	1.4656	182	Gapdh,Lsm14a,Cnot7,Caprin1,Stat3,Rock2,Atf4,Caprin2,Sesn2,Noct,Paip2,Fxr2,Eif4ebp1,Samd4,Ddx3x,Ythdf1,Fxr1,Zfp36l1,Cnot6,Nanos1,Samd4b,Ilf3,Dhx9,Rgs2,Eif3e,Dapk3,Paip2b,Cnot6l,Ago4,Rtn2,Hnrnpu,Eif4e,Ormdl3,Tent4b,Rps3,Pabpc1,Syncrip,Clu,Rack1,Polr2g,Gm11837,Igfbp5,Tob1,Grb7,Lsm1,Eif2ak3,Zfp36	0.258242
GOBP_VASCULAR_ASSOCIATED_SMOOTH_MUSCLE_CELL_DIFFERENTIATION	0.0117009	0.077536	0.38073	0.553031	1.70625	22	Adm,Vegfa,Hey2,Eng,Fgf9,Notch1,Srf,Efemp2,Nfatc1,Comp,Pdcd4,Ednra,Kit	0.590909
GOBP_REGULATION_OF_VIRAL_ENTRY_INTO_HOST_CELL	0.0118076	0.0781077	0.38073	0.507182	1.65193	28	P4hb,Trim59,Ciita,Snx3,Cd74,H2-Eb1,Nectin2,Trim8,Trim62,Lgals1	0.357143
GOBP_HINDBRAIN_DEVELOPMENT	0.0118024	0.0781077	0.38073	0.350852	1.53795	125	Fgf2,Igf1r,Dlc1,Sstr3,Hspa5,Crk,Serpine2,Ldb1,Ctnnb1,Nhlh2,Neurod1,Map2k1,Nanos1,Trnp1,Kif14,Ephb2,Sstr2,Rbfox2,Coq8b,Smad1,Prox1,Mdk,Faim2,Ctnna2,Neurod2,Uqcrq,Fcgr2b,Trp53,Cbln1,Atp7a,Mtpn,En2,Aif1,Lef1,Sez6,Plxna2,Atf5,Ephb1,Gli2,Ascl1	0.32
GOBP_NUCLEOSIDE_TRIPHOSPHATE_CATABOLIC_PROCESS	0.0118271	0.0781692	0.38073	-0.654953	-1.70058	11	Nudt16,Nudt15,Samhd1,Dut	0.363636
GOBP_CELL_CYCLE_DNA_REPLICATION	0.0118494	0.0782487	0.38073	-0.445931	-1.64396	39	Rtel1,Mcm2,Brca2,Senp2,Tipin,Rpa2,Fen1,Gins3,Donson,Rad51,Dna2,Dach1,Cdc45,Fbxo5,Terf2	0.384615
GOBP_SULFUR_AMINO_ACID_METABOLIC_PROCESS	0.0118654	0.0782872	0.38073	-0.511352	-1.68093	25	Mmut,Mpst,Gclm,Cth,Gclc,Mthfd1,Mtrr,Mtr,Mtap,Mthfd2l	0.4
GOBP_REGULATION_OF_CALCIUM_ION_TRANSPORT	0.0118925	0.0783983	0.38073	0.313395	1.42605	180	Stc2,Gem,Vdac1,Chd7,Cav1,Il16,Hspa2,Jak3,Rhoa,Sumo1,Bax,Cxcl9,Stc1,Ctnnb1,Grin1,Pde4d,Slc30a1,Kcne2,P2ry6,Cxcl10,Tspan13,Calm3,Tmem38a,Cx3cl1,Ccl5,1810037I17Rik,Gnai2,Atp2b1,Cxcr4,Pde4b,Cbarp,Pacsin3,Cracr2a,Coro1a,P2rx7,Saraf,Hpca,Cd33,Cacnb3	0.216667
GOBP_OSTEOBLAST_DEVELOPMENT	0.0119125	0.0784622	0.38073	0.650111	1.68904	12	Ache,Limd1,Jund,Men1,Lrp5,Pth1r	0.5
GOBP_ANDROGEN_BIOSYNTHETIC_PROCESS	0.0119881	0.0788927	0.38073	-0.804976	-1.624	5	Med1,Srd5a1	0.4
GOBP_NEGATIVE_REGULATION_OF_T_CELL_PROLIFERATION	0.0121318	0.0796328	0.38073	0.47161	1.66961	41	Zbtb7b,Glmn,H2-Eb1,Cebpb,Cd86,Cblb,H2-Q7,Vsir,Pawr,Prkar1a,Ndfip1,Lrrc32,Ptpn6,Arg1,Itch,Peli1,Cd274,Arg2,Gpnmb,Prnp,Tnfrsf21,Pde5a,Erbb2,Cr1l,H2-M3,Lgals9,Havcr2	0.658537
GOBP_ANATOMICAL_STRUCTURE_HOMEOSTASIS	0.0121245	0.0796328	0.38073	0.290332	1.37394	248	Vegfa,Muc2,Slc2a1,Prdx1,Aldoa,Strap,Scgn,Clcn3,Bag3,Kdr,Bax,Wwtr1,Ldb1,Src,Ctnnb1,Trim32,Bbs12,Calca,Rb1,Lipa,Neurod1,Cd38,Nanos1,Tmem119,Adrb2,Lyz2,Prkn,Ighg3,Acaca,Krt1,Lamp2,Syk,Cx3cl1,Cldn5,Nkiras2,Stk39,Atp2b1,Igkc,Mak,Lca5,Cfl2,Gpr137,Coro1a,Ctsk,P2rx7,Ncdn,Jchain,Ccr2,Ighg2c,Serpina3n,Cdh5,Tmem64,Yap1,S1pr1,Ighg2b,Pth1r,B2m,Clrn1,Inpp5d,Tyro3,Sash3,Vps54,Hspb1,Chmp4b,Cd34,Igha,Mkks,Tfrc,Se…	0.314516
GOBP_CELLULAR_AMINO_ACID_CATABOLIC_PROCESS	0.0121234	0.0796328	0.38073	-0.359163	-1.48644	78	Prodh,Asrgl1,Gcsh,Ivd,Mccc1,Atp2b4,Mccc2,Fah,Kyat1,Adhfe1,Aldh5a1,Hykk,Aldh6a1,Dbt,Gad2,Nos1,Hibadh,Mtrr,Sdsl,Acad8,Carnmt1,Pipox,Glul,Carns1,Amt,Acadsb,Qdpr,Bckdha,Echs1,Hibch,Nos3,Blmh,Slc25a44,Bckdhb,Etfa	0.448718
GOBP_NEGATIVE_REGULATION_OF_CYTOKINE_PRODUCTION_INVOLVED_IN_IMMUNE_RESPONSE	0.0121864	0.0799225	0.38073	0.58595	1.66945	16	H2-Q2,Jak3,H2-Q1,Bcl6,Hmox1,Tgfb1,Arg1,Cuedc2,Smad7,Irak3	0.625
GOBP_L_GLUTAMATE_IMPORT_ACROSS_PLASMA_MEMBRANE	0.0122059	0.0799816	0.38073	0.618808	1.73049	15	Per2,Slc1a3,Slc1a2,Slc1a6,Kcnj10,Arl6ip1,Ntsr1,Itgb1,Psen1	0.6
GOBP_DETOXIFICATION	0.0122352	0.0801048	0.38073	0.351414	1.47233	94	Prdx1,Mgst1,Prxl2c,Sesn2,Gstm5,Cygb,Slc30a1,Ralbp1,Nfe2l2,Mgst3,Prdx5,Txndc17,Pim1,Prxl2b,Gpx4,Gpx8,Park7,Mt3,Selenof,Cd36,Atp7a,Srxn1,Rdh11,Trp53inp1,Slc47a1,Mt2,Prdx6,Prdx3,Gpx1,Apoe,Mt1,Prdx4,Ptgs1,Adh5	0.361702
GOBP_NEGATIVE_REGULATION_OF_INFLAMMATORY_RESPONSE_TO_ANTIGENIC_STIMULUS	0.0122498	0.080132	0.38073	0.564101	1.69088	20	Plk2,Src,H2-Eb1,Syk,Mapk14,Fcgr2b,Psma1,Lyn,Gpx1,Trem2,Hck,Npy,Furin	0.65
GOBP_HORMONE_METABOLIC_PROCESS	0.0123009	0.0803972	0.38073	0.33185	1.46319	137	Adm,Stc2,Ero1a,Gnb3,Igf1r,Dio2,Atp1a1,Slco1c1,Gcnt4,Tiparp,Ednrb,Hsd17b2,Cyp26b1,Scg5,Ctsb,Aldh1a3,Plekha1,Crym	0.131387
GOBP_POSITIVE_REGULATION_OF_RELEASE_OF_CYTOCHROME_C_FROM_MITOCHONDRIA	0.0123619	0.0806584	0.38073	0.551557	1.7017	22	Bnip3,Fam162a,Bax,Pdcd5,Bmf,Pmaip1,Bbc3,Trp53,Mff,Pink1,Mllt11	0.5
GOBP_PURINE_NUCLEOTIDE_TRANSPORT	0.0123619	0.0806584	0.38073	0.551427	1.7013	22	Lrrc8c,Cd47,Slc35b2,Lrrc8a,Slc25a31	0.227273
GOBP_POSITIVE_REGULATION_OF_INTERLEUKIN_12_PRODUCTION	0.0124734	0.0813165	0.38073	0.517389	1.65438	26	Il16,Irf8,Mapk11,Syk,H2-Q7,Mapk14,Mdk,Isl1,Irf1,Laptm5,Cd36,Tlr2,Plcg2,Hmgb1,Irf5,Plcb1,H2-M3,Lgals9	0.692308
GOBP_RIBOSOMAL_SMALL_SUBUNIT_ASSEMBLY	0.0125152	0.0815194	0.38073	0.585501	1.6922	17	Rpsa,Rpl38,Rps14,Rps28,Rps5,Rps27l,Rps19,Rps27,Rrp7a,Eral1,Rps15	0.647059
GOBP_MATING_BEHAVIOR	0.0125611	0.081679	0.38073	0.635515	1.73598	14	Pten,Ube2q1,Nhlh2,Thra,Ppp1r9b,Ppp1r1b,Hexb	0.5
GOBP_MITOCHONDRIAL_GENE_EXPRESSION	0.0125523	0.081679	0.38073	-0.33391	-1.45397	102	Ppargc1b,Wars2,Mettl4,Gfm2,Iars2,Mrpl23,Qrsl1,Lrpprc,Supv3l1,Rpusd3,Twnk,Nsun3,Aars2,Sars2,Elac2,Coa3,Tars2,Mrpl2,Taco1,Rcc1l,Mrps34,Trub2,Mterf1b,Mrps14,Mrpl44,Gfm1,Mrpl51,Fastkd1,Ears2,Slc25a33,Tbrg4,Mtrf1,Tfb2m,Chchd10,Tsfm,Mtrf1l,Mrps18a,Tufm,Fastk,Mterf1a	0.392157
GOBP_NEUROBLAST_PROLIFERATION	0.0127003	0.0824442	0.38073	0.41045	1.54803	55	Vegfa,Tead3,Neurod4,Ctnnb1,Numb,Numbl,Rab10,Dock7,Cx3cl1,Dmrta2,Cx3cr1,Pax6,Trp53,Lef1,Notch1,Ctnna1,Fzd3,Ascl1,Frs2,Hif1a,Fgf13,Pafah1b1	0.4
GOBP_LIMBIC_SYSTEM_DEVELOPMENT	0.0126909	0.0824442	0.38073	0.35368	1.45903	90	Igf1r,Ndnf,Pten,Crk,Nf2,Bax,Phlpp2,Nhlh2,Neurod1,Ubb,Aldh1a3,Kif14,Prox1,Mdk,Uqcrq,Fez1,Rax,Lef1,Pou3f2,Hdac1,Ppp1r9b,Mkks,Myc,Lrp8,Nrp2,Ywhae,Arpc5,Srf	0.311111
GOBP_REGULATION_OF_MITOCHONDRION_ORGANIZATION	0.0127193	0.0824973	0.38073	0.338703	1.48907	129	Bnip3,Fam162a,Bnip3l,Vdac1,Prelid1,Kdr,Bax,Pdcd5,Golph3,Bmf,Spire1,Hspa1a,Mgarp,Vat1,Ralbp1,Mapk8,Prkn,Dcn,Sqstm1,Mtch2,Pmaip1,Bok,Clu,Park7,Acaa2,Bbc3,Trp53,Fxn,Fis1,Nol3,Mff,Rhot1,Tfrc,Pink1,Mief2,Rala,Lmna,Mllt11,Cttn,Gpx1,Trem2	0.317829
GOBP_EMBRYONIC_ORGAN_DEVELOPMENT	0.0127507	0.0826313	0.38073	0.272089	1.32094	319	Adm,Vegfa,Triobp,Mthfd1l,Junb,Chd7,Lif,Tead3,Atf4,Ppp1r13l,Socs3,Tubb2b,Rpl38,Mapk3,Arid2,Trim28,Tfeb,Kdr,Tra2b,Cited2,Hey2,Ctnnb1,Hey1,Pls1,Casp8,Zfp36l1,Neurod1,Map2k1,Cdc40,Cebpb,Aldh1a3,Bmpr1a,Bloc1s2,Mbd2,Cdc42,Slc39a1,Bcr,Ift57,Ephb2,Mmp14,Nes,A2m,Cited1,Tmed2,Ndrg4,Epha2,Insig2,Nr2f2,Rpl10,Prox1,Ppil1,Cebpa,Tfap2a,Eng,Ccdc134,Pbx3,Yap1,Acvr1,Kitl,Ccn1,Phactr4,Ppp1r35,Gdf3	0.197492
GOBP_INTRINSIC_APOPTOTIC_SIGNALING_PATHWAY_BY_P53_CLASS_MEDIATOR	0.0127853	0.0827852	0.38073	0.397851	1.55314	70	Ddit4,Mif,Ing2,Cdkn1a,Mdm2,Phlda3,Bcl3,Jmy,Bax,Rpl26,Cd74,Ubb,Rps7,Prkn,Tmem109,Pmaip1,Rps27l,Bok,Chek2,Eif5a	0.285714
GOBP_REGULATION_OF_SYSTEMIC_ARTERIAL_BLOOD_PRESSURE_MEDIATED_BY_A_CHEMICAL_SIGNAL	0.0128265	0.0828417	0.38073	0.505831	1.65749	29	Edn2,Rps6ka2,Ednrb,Rhoa,Pde4d,Agtr1a,Adrb2,Adra1b,Adra1d,Cyba,Adrb1,Ctsz,Edn1,Oxtr	0.482759
GOBP_CARBOHYDRATE_PHOSPHORYLATION	0.0128225	0.0828417	0.38073	0.514935	1.64031	25	Pfkfb3,Gck,Hk1,Itpk1,Hk2,Galk1	0.24
GOBP_GLAND_MORPHOGENESIS	0.0128096	0.0828417	0.38073	0.364465	1.52532	93	Xbp1,Kdm5b,Stat6,Cav1,Plxnd1,Bax,Ddr1,Src,Mmp2,Cebpb,Lrp5,Cdc42,Cul3,Sulf1,Epha2,Tgm2,Prox1,Mdk,Igfbp5,Msn,Pax6,Fgf10,Cflar,Dag1,Tgfb1,Notch1,Rarg,Arg1,Tgfa,Ptch1,Frs2,Lims2,Csf1r	0.354839
GOBP_MACROPHAGE_CHEMOTAXIS	0.012896	0.0831594	0.38073	0.525725	1.70777	27	Mif,Edn2,Ednrb,Mapk3,Ccl5,Mdk,Akirin1	0.259259
GOBP_NEGATIVE_REGULATION_OF_RESPONSE_TO_OXIDATIVE_STRESS	0.0129084	0.0831594	0.38073	0.58462	1.68965	17	Mctp1,Nr4a3,Nfe2l2,Rack1,Park7,Pink1,Pycr1,Hgf	0.470588
GOBP_IMMUNOGLOBULIN_PRODUCTION	0.0129084	0.0831594	0.38073	0.379485	1.5338	79	Gpi1,Xbp1,Stat6,H2-Ab1,H2-Aa,H2-Eb1,Yy1,Bcl6,Cd86,H2-DMb1,H2-DMa,Ephb2,Igkc,Ptprc,Ndfip1,H2-T23,Stx4a,Fcgr2b,Paxip1,Kmt5b,B2m,Sash3,Trex1,Tgfb1,Tfrc	0.316456
GOBP_ANTIGEN_PROCESSING_AND_PRESENTATION_OF_PEPTIDE_ANTIGEN_VIA_MHC_CLASS_IB	0.0130063	0.0836493	0.38073	0.741158	1.66167	7	H2-Q2,H2-Q1,H2-Q7,H2-T23,B2m,Tap2	0.857143
GOBP_RETINA_DEVELOPMENT_IN_CAMERA_TYPE_EYE	0.0129983	0.0836493	0.38073	-0.304232	-1.39468	139	Ttc8,Hcn1,Crb1,Atp8a2,Rs1,Rorb,Tulp1,Gnb1,Gnat1,Rho,Pde6a,Rpgrip1,Nrl,Atp2b4,Mdm1,Pde6b,Med1,Tbc1d32,Prph2,Pou4f2,Slc17a7,Crb2,Rom1,Hipk2,Igfn1,Actl6a	0.18705
GOBP_REGULATORY_T_CELL_DIFFERENTIATION	0.013023	0.0836864	0.38073	0.548125	1.69112	22	Foxo3,Lag3,H2-Eb1,Bcl6,H2-Q7,Vsir,Mdk,Irf1,Dusp10,Il2,Ambra1,Sox12,Cr1l,H2-M3,Lgals9	0.681818
GOBP_EMBRYONIC_PROCESS_INVOLVED_IN_FEMALE_PREGNANCY	0.0130651	0.0838164	0.38073	0.819413	1.63168	5	Junb,Cited2,Tle6	0.6
GOBP_LUTEINIZATION	0.0130577	0.0838164	0.38073	0.676454	1.63089	10	Mmp2,Plekha1,A2m,Ptprn	0.4
GOBP_CEREBELLAR_CORTEX_DEVELOPMENT	0.0131156	0.0840694	0.38073	0.455864	1.64848	45	Hspa5,Serpine2,Ldb1,Map2k1,Trnp1,Kif14,Coq8b,Prox1,Mdk,Faim2,Neurod2,Uqcrq,Cbln1,Atp7a,Mtpn,Sez6	0.355556
GOBP_VENOUS_BLOOD_VESSEL_MORPHOGENESIS	0.0131558	0.0842287	0.38073	0.724301	1.66147	8	Vegfa,Ccm2,Prox1,Eng,Efnb2,Notch1	0.75
GOBP_VIRAL_GENOME_REPLICATION	0.0131625	0.0842287	0.38073	0.358249	1.51368	104	Hspa8,Cnot7,Rock2,Grk2,Ppia,Lamtor5,Trim28,Plscr1,Atg16l2,Ddx3x,Dek,Pcbp1,Ppib,Ilf3,Vapa,Cdc42,Prkn,Apobec3,Ccl5,Pabpc1,Setdb1,Prox1,Ccl12,Nfia,Srpk2,Tbc1d20,Ddb1,Stom,Mphosph8,Notch1,Ccnk,Ctbp2,Gbp7	0.317308
GOBP_NEURON_DIFFERENTIATION	0.013282	0.0849224	0.38073	0.223605	1.19386	1167	Neurl1a,Adm,Vegfa,Triobp,Ddit4,Bsg,Vldlr,Xbp1,Ulk1,Rtn4rl2,Edn2,Ppp1cc,Igf1r,Lif,Caprin1,Stat3,Atf4,Manf,Ndnf,Neurod4,Efna3,Pten,Dpysl3,Epb41l3,Tubb2b,Caprin2,Hspa5,Strap,Crk,Plxnd1,Syt4,Slc1a3,Ednrb,Lmo4,Tpbg,Foxo3,Rhoa,Gdf11,Cck,Gprin1,Retreg3,Ppp3ca,Chl1,Vasp,Mtch1,Nptx1,Cfl1,Ndel1,Camsap2,Pak3,Snx3,Ldb1,Ddr1,Kremen1,Dpysl2,Hey2,Nfatc4,Camk1,Ctnnb1,Trim32,Creb1,Sema7a,Ythdf1,Hey1,Sema6a,Pls1,R…	0.244216
GOBP_TRAIL_ACTIVATED_APOPTOTIC_SIGNALING_PATHWAY	0.013341	0.0850865	0.38073	0.696412	1.65194	9	Atf3,Pten,Casp8,Park7	0.444444
GOBP_BRANCHING_INVOLVED_IN_LABYRINTHINE_LAYER_MORPHOGENESIS	0.013341	0.0850865	0.38073	0.696355	1.6518	9	Adm,Socs3,Tmed2	0.333333
GOBP_CORTICAL_CYTOSKELETON_ORGANIZATION	0.0133308	0.0850865	0.38073	0.411699	1.58025	59	Strip1,Rock2,Epb41l3,Rhoa,Pls1,Llgl1,Fmnl2,Rhof,Rac1,Rhog,Lcp1,Plek,Rhobtb2,Cavin3,Rac2,Rhob,Arf6,Rock1,Rhod,Fmnl1,Akap11,Nckap1l,Rnd2,Calr,Ppp2r3c,Pafah1b1,Rhoc,Ehd2,Rac3	0.491525
GOBP_POSITIVE_REGULATION_OF_HISTONE_DEACETYLATION	0.0134547	0.0857401	0.38073	0.55922	1.67626	20	Vegfa,Ing2,Zbtb7b,Jdp2,Bcl6,Sap30bp,Trp53,Pink1,Sirt1	0.45
GOBP_T_CELL_RECEPTOR_SIGNALING_PATHWAY	0.01347	0.0857663	0.38073	0.35872	1.47246	85	Bcar1,Ptpn2,Nfkbiz,H2-Ab1,H2-Eb1,Pde4d,Dusp22,Cblb,Dusp3,Hras,H2-Q7,Nectin2,Pawr,Rps3,Ptprc,Lcp2,Pde4b,Cd81,Cacnb3,Laptm5,Inpp5d,Ptpn6,Eif2b2,Pik3ca,Lck,Sppl3,Zc3h12a,Csk,Bcl10,Plcg2,Elf1,Gata3,Rc3h2,Prnp,Tnfrsf21,Lime1,Pik3cd,Khdrbs1,Ikbkb,Psen1,Eif2b4	0.482353
GOBP_NEGATIVE_REGULATION_OF_T_CELL_MEDIATED_IMMUNITY	0.0134915	0.0858311	0.38073	0.630576	1.72249	14	H2-Q2,Ahr,H2-Q1,Dusp22,H2-Q7,Ptprc,Fcgr2b,Arg1,Nckap1l	0.642857
GOBP_CARDIAC_MUSCLE_TISSUE_MORPHOGENESIS	0.0135027	0.0858311	0.38073	0.469128	1.66083	41	Chd7,Pkp2,Tnnt2,Hey2,Tnnc1,Bmpr1a,Dll4,Smad4,Ptcd2,Prox1,Eng,Isl1,S1pr1,Tgfb1,Notch1,Fkbp1a,Tgfbr1	0.414634
GOBP_POSITIVE_REGULATION_OF_LEUKOCYTE_MEDIATED_IMMUNITY	0.0135173	0.0858527	0.38073	0.377729	1.54847	84	H2-Q2,Arid5a,Stat6,Pvr,Zbtb1,Rasgrp1,Lag3,H2-Eb1,H2-Q1,Tyrobp,H2-Q7,Itgb2,Nectin2,Itgam,Ptprc,P2rx7,Lamp1,Cd81,H2-T23,Stx4a,Paxip1,Kmt5b,B2m,H2-D1,Sash3,Tgfb1,Tfrc,Vav1,Arg1,Prkcz,Trem2,Plcg2,Ap1g1,Gata3,Spi1,Il2,Mr1,Cyrib,Stx7	0.464286
GOBP_LUNG_ALVEOLUS_DEVELOPMENT	0.0135648	0.086083	0.38073	0.486687	1.65269	33	Edn2,Lif,Errfi1,Kdr,Creb1,Ptges3,Nkiras2,Stk40,Igfbp5,Fgf10,Atp7a,Asxl1,Hopx	0.393939
GOBP_EMBRYONIC_PLACENTA_MORPHOGENESIS	0.0135768	0.0860877	0.38073	0.555461	1.68562	21	Adm,Socs3,Trim28,Zfp36l1,Tmed2,Ccn1,Lef1	0.333333
GOBP_REGULATION_OF_THE_FORCE_OF_HEART_CONTRACTION	0.0135886	0.086091	0.38073	0.558078	1.67283	20	Adm,Edn2,Atp1a1,Grk2,Cav1	0.25
GOBP_RESPONSE_TO_HYDROPEROXIDE	0.0136369	0.0863257	0.38073	0.580238	1.65317	16	Mgst1,Jak2,Cd38,Trpm2,Cd36,Aif1,Trp53inp1,Gpx1,Prkcd	0.5625
GOBP_MICROVILLUS_ORGANIZATION	0.013687	0.0865714	0.38073	0.513769	1.64281	26	Espn,Fscn1,Podxl,Pls1	0.153846
GOBP_ACUTE_INFLAMMATORY_RESPONSE	0.0137833	0.087108	0.38073	0.406573	1.54012	54	Ednrb,Plscr1,Tfr2,Cebpb,Osmr,Ighg3,A2m,Il6ra,Ighg2c,Serpina3n,H2-T23,Fcgr2b,Acvr1,Il6st,Ighg2b,Park7,Apol8,Creb3l3,Tfrc,Serpina3m,Fn1,F3,Vcam1,Gata3,Fcgr1,Npy,Ano6,Pik3cg	0.518519
[truncated: 6,437 more rows]
